# Supplementary material for: TYROBP/DAP12 knockout in Huntington’s disease Q175 mice cell-autonomously decreases microglial expression of disease-associated genes and non-cell-autonomously mitigates astrogliosis and motor deterioration
Source: J Neuroinflammation. 2024 Mar 8;21:66. doi: 10.1186/s12974-024-03052-4 (PMC10924371; doi:10.1186/s12974-024-03052-4)
Supplement: Supplementary file 3 — Additional file 3: Table S2. Overrepresented Gene Ontology (GO) terms within the STRING protein-protein interaction (PPI) network. [file 12974_2024_3052_MOESM3_ESM.xlsx]

## Sheet: Sheet 1
Table S2. Overrepresented Gene Ontology (GO) terms within the STRING protein-protein interaction (PPI) network
#term ID	term description	observed gene count	background gene count	strength	false discovery rate	matching proteins in your network (IDs)	matching proteins in your network (labels)
GO:0050896	response to stimulus	140	8046	0.2	7.44e-08	9606.ENSP00000004531,9606.ENSP00000212355,9606.ENSP00000217652,9606.ENSP00000218388,9606.ENSP00000221930,9606.ENSP00000222390,9606.ENSP00000223061,9606.ENSP00000227163,9606.ENSP00000231061,9606.ENSP00000233668,9606.ENSP00000245185,9606.ENSP00000245479,9606.ENSP00000245932,9606.ENSP00000248073,9606.ENSP00000249647,9606.ENSP00000254322,9606.ENSP00000255006,9606.ENSP00000256178,9606.ENSP00000256935,…	SLC7A2,TGFBR3,MYL12A,TIMP1,TGFB1,HGF,PCOLCE,SPI1,SPARC,DOK1,MT2A,SOX9,VASP,OR7C1,SNAP23,DNAJB1,RIN2,LYVE1,DOCK2,GMPR,TYROBP,PRKX,SAMHD1,LIFR,ARHGAP31,IRF8,FCGR2A,S100A11,ACKR3,TNFRSF10B,EPS8,ZFP36L2,GJA1,PLOD2,IL17RB,SMAD6,CXCL16,CAPN2,RFTN2,HPGDS,FSTL1,NKX6-1,DTX3L,KLF15,ANXA5,F2RL1,TNFRSF11B,GEM,ARHGAP42,ATOH8,RFX2,DDIT4,MT1E,MMP14,HSPA6,TNFRSF10D,REST,OR7A5,GPR4,TRIP10,HCLS1,SOX2,CSF1,TGIF1,RN…
GO:0002376	immune system process	65	2481	0.37	2.07e-07	9606.ENSP00000004531,9606.ENSP00000212355,9606.ENSP00000221466,9606.ENSP00000221930,9606.ENSP00000227163,9606.ENSP00000245185,9606.ENSP00000249647,9606.ENSP00000256935,9606.ENSP00000262629,9606.ENSP00000262848,9606.ENSP00000262878,9606.ENSP00000268638,9606.ENSP00000271450,9606.ENSP00000271638,9606.ENSP00000272928,9606.ENSP00000276431,9606.ENSP00000281172,9606.ENSP00000282388,9606.ENSP00000288840,…	SLC7A2,TGFBR3,FCGRT,TGFB1,SPI1,MT2A,SNAP23,DOCK2,TYROBP,PRKX,SAMHD1,IRF8,FCGR2A,S100A11,ACKR3,TNFRSF10B,EPS8,ZFP36L2,SMAD6,CXCL16,DTX3L,F2RL1,GEM,DDIT4,HSPA6,TNFRSF10D,REST,HCLS1,CSF1,RNF135,IKZF1,EVI2B,CDC42EP4,HVCN1,NFKB2,FGR,SYK,B4GALT1,TRIM5,LAIR1,PRCP,SLFN11,NCF4,SLC7A7,BCL2,LCP1,IFITM3,RELA,BCL6,ZFP36L1,CASP4,ARPC1B,MT1L,DOCK8,CALCOCO2,INPP5D,ITPKB,EFNA4,ICAM2,LAT2,ANGPT1,VIM,METTL7A,STON2,…
GO:0034097	response to cytokine	40	1101	0.52	3.16e-07	9606.ENSP00000218388,9606.ENSP00000221930,9606.ENSP00000222390,9606.ENSP00000223061,9606.ENSP00000227163,9606.ENSP00000231061,9606.ENSP00000233668,9606.ENSP00000245185,9606.ENSP00000245479,9606.ENSP00000262878,9606.ENSP00000263409,9606.ENSP00000268638,9606.ENSP00000272928,9606.ENSP00000281172,9606.ENSP00000282388,9606.ENSP00000288167,9606.ENSP00000293778,9606.ENSP00000295006,9606.ENSP00000295886,…	TIMP1,TGFB1,HGF,PCOLCE,SPI1,SPARC,DOK1,MT2A,SOX9,SAMHD1,LIFR,IRF8,ACKR3,EPS8,ZFP36L2,IL17RB,CXCL16,CAPN2,NKX6-1,TNFRSF11B,RFX2,HCLS1,SOX2,CSF1,CDC42EP4,NFKB2,SYK,TRIM5,FOXC1,MT1X,BCL2,LCP1,IFITM3,RELA,BCL6,ZFP36L1,DOCK8,CALCOCO2,INPP5D,VIM
GO:0051716	cellular response to stimulus	119	6489	0.22	3.16e-07	9606.ENSP00000212355,9606.ENSP00000218388,9606.ENSP00000221930,9606.ENSP00000222390,9606.ENSP00000223061,9606.ENSP00000227163,9606.ENSP00000231061,9606.ENSP00000233668,9606.ENSP00000245185,9606.ENSP00000245479,9606.ENSP00000248073,9606.ENSP00000254322,9606.ENSP00000255006,9606.ENSP00000256935,9606.ENSP00000262629,9606.ENSP00000262848,9606.ENSP00000262878,9606.ENSP00000263409,9606.ENSP00000264245,…	TGFBR3,TIMP1,TGFB1,HGF,PCOLCE,SPI1,SPARC,DOK1,MT2A,SOX9,OR7C1,DNAJB1,RIN2,DOCK2,TYROBP,PRKX,SAMHD1,LIFR,ARHGAP31,IRF8,FCGR2A,S100A11,ACKR3,TNFRSF10B,EPS8,ZFP36L2,GJA1,IL17RB,SMAD6,CXCL16,CAPN2,HPGDS,FSTL1,NKX6-1,DTX3L,KLF15,ANXA5,F2RL1,TNFRSF11B,GEM,ARHGAP42,ATOH8,RFX2,DDIT4,MT1E,HSPA6,TNFRSF10D,REST,OR7A5,GPR4,TRIP10,HCLS1,SOX2,CSF1,TGIF1,RNF135,SP1,EYA2,MT1F,CDC42EP4,EVC2,PLSCR4,ARHGEF26,HVCN1,…
GO:0070887	cellular response to chemical stimulus	71	2919	0.34	3.16e-07	9606.ENSP00000212355,9606.ENSP00000218388,9606.ENSP00000221930,9606.ENSP00000222390,9606.ENSP00000223061,9606.ENSP00000227163,9606.ENSP00000231061,9606.ENSP00000233668,9606.ENSP00000245185,9606.ENSP00000245479,9606.ENSP00000262878,9606.ENSP00000263409,9606.ENSP00000268638,9606.ENSP00000272928,9606.ENSP00000281172,9606.ENSP00000282388,9606.ENSP00000282561,9606.ENSP00000288167,9606.ENSP00000288840,…	TGFBR3,TIMP1,TGFB1,HGF,PCOLCE,SPI1,SPARC,DOK1,MT2A,SOX9,SAMHD1,LIFR,IRF8,ACKR3,EPS8,ZFP36L2,GJA1,IL17RB,SMAD6,CXCL16,CAPN2,FSTL1,NKX6-1,KLF15,TNFRSF11B,RFX2,DDIT4,MT1E,HSPA6,REST,HCLS1,SOX2,CSF1,TGIF1,SP1,MT1F,CDC42EP4,PLSCR4,HVCN1,RAB13,CASP7,ID3,ABCA1,SYK,HIF3A,MT1M,TRIM5,FOXC1,SIPA1,MT1X,NCF4,BCL2,LCP1,IFITM3,RELA,BCL6,PPARA,ZFP36L1,CASP4,GLI2,MT1L,DOCK8,INPP5D,ITPKB,FAM107A,ATP6V0E1,VIM,TEAD2…
GO:0010033	response to organic substance	71	3011	0.33	6.59e-07	9606.ENSP00000212355,9606.ENSP00000218388,9606.ENSP00000221930,9606.ENSP00000222390,9606.ENSP00000223061,9606.ENSP00000227163,9606.ENSP00000231061,9606.ENSP00000233668,9606.ENSP00000245185,9606.ENSP00000245479,9606.ENSP00000254322,9606.ENSP00000262878,9606.ENSP00000263409,9606.ENSP00000268638,9606.ENSP00000272928,9606.ENSP00000281172,9606.ENSP00000282388,9606.ENSP00000282561,9606.ENSP00000288167,…	TGFBR3,TIMP1,TGFB1,HGF,PCOLCE,SPI1,SPARC,DOK1,MT2A,SOX9,DNAJB1,SAMHD1,LIFR,IRF8,ACKR3,EPS8,ZFP36L2,GJA1,IL17RB,SMAD6,CXCL16,CAPN2,RFTN2,FSTL1,NKX6-1,KLF15,ANXA5,TNFRSF11B,RFX2,DDIT4,MMP14,HSPA6,REST,HCLS1,SOX2,CSF1,TGIF1,SP1,CDC42EP4,PLSCR4,RAB13,CASP7,NFKB2,GNG12,ID3,ABCA1,SYK,ABCC4,TRIM5,FOXC1,MT1X,BCL2,LCP1,IFITM3,RELA,BCL6,PPARA,ZFP36L1,CASP4,ARPC1B,GLI2,MT1L,DOCK8,CALCOCO2,INPP5D,FAM107A,ATP…
GO:0048519	negative regulation of biological process	103	5389	0.24	1.1e-06	9606.ENSP00000212355,9606.ENSP00000218388,9606.ENSP00000221930,9606.ENSP00000222390,9606.ENSP00000227163,9606.ENSP00000231061,9606.ENSP00000239882,9606.ENSP00000245185,9606.ENSP00000245479,9606.ENSP00000254322,9606.ENSP00000262629,9606.ENSP00000262662,9606.ENSP00000262878,9606.ENSP00000265807,9606.ENSP00000268638,9606.ENSP00000271638,9606.ENSP00000272928,9606.ENSP00000276431,9606.ENSP00000278071,…	TGFBR3,TIMP1,TGFB1,HGF,SPI1,SPARC,ELF1,MT2A,SOX9,DNAJB1,TYROBP,CDKN2C,SAMHD1,SH2D4A,IRF8,S100A11,ACKR3,TNFRSF10B,ITPRIP,EPS8,KCNE4,ZFP36L2,GJA1,SMAD6,HPGDS,NKX6-1,DTX3L,KLF15,ANXA5,F2RL1,TNFRSF11B,GEM,ARHGAP42,A2ML1,ATOH8,DDIT4,MT1E,MMP14,TNFRSF10D,SNX33,REST,CHORDC1,GPR4,HCLS1,SOX2,SERTAD3,CSF1,TGIF1,RNF135,FBLN1,IKZF1,SERPINA5,EYA2,EVI2B,MT1F,SAMD11,FXYD5,RFX4,HMGN5,CDC14A,PBXIP1,NFKB2,ZNF217,S…
GO:0009611	response to wounding	26	532	0.64	1.21e-06	9606.ENSP00000217652,9606.ENSP00000218388,9606.ENSP00000221930,9606.ENSP00000231061,9606.ENSP00000256178,9606.ENSP00000262629,9606.ENSP00000282388,9606.ENSP00000296511,9606.ENSP00000296677,9606.ENSP00000319744,9606.ENSP00000323588,9606.ENSP00000331544,9606.ENSP00000333203,9606.ENSP00000362080,9606.ENSP00000363689,9606.ENSP00000364907,9606.ENSP00000364935,9606.ENSP00000369055,9606.ENSP00000377055,…	MYL12A,TIMP1,TGFB1,SPARC,LYVE1,TYROBP,ZFP36L2,ANXA5,F2RL1,GPR4,SOX2,FBLN1,SERPINA5,SYTL4,ID3,SYK,CLIC1,B4GALT1,PRCP,MMRN1,BCL2,PPARA,LAMB2,ZFP36L1,DOCK8,GNA13
GO:0071310	cellular response to organic substance	60	2369	0.36	1.35e-06	9606.ENSP00000212355,9606.ENSP00000218388,9606.ENSP00000221930,9606.ENSP00000222390,9606.ENSP00000223061,9606.ENSP00000227163,9606.ENSP00000231061,9606.ENSP00000233668,9606.ENSP00000245185,9606.ENSP00000245479,9606.ENSP00000262878,9606.ENSP00000263409,9606.ENSP00000268638,9606.ENSP00000272928,9606.ENSP00000281172,9606.ENSP00000282388,9606.ENSP00000282561,9606.ENSP00000288167,9606.ENSP00000288840,…	TGFBR3,TIMP1,TGFB1,HGF,PCOLCE,SPI1,SPARC,DOK1,MT2A,SOX9,SAMHD1,LIFR,IRF8,ACKR3,EPS8,ZFP36L2,GJA1,IL17RB,SMAD6,CAPN2,FSTL1,NKX6-1,KLF15,TNFRSF11B,RFX2,DDIT4,HSPA6,REST,HCLS1,SOX2,CSF1,TGIF1,SP1,CDC42EP4,PLSCR4,RAB13,CASP7,ID3,ABCA1,SYK,TRIM5,FOXC1,MT1X,BCL2,LCP1,IFITM3,RELA,BCL6,PPARA,ZFP36L1,CASP4,GLI2,MT1L,DOCK8,INPP5D,FAM107A,ATP6V0E1,VIM,TEAD2,YAP1
GO:0071345	cellular response to cytokine stimulus	36	1013	0.51	1.8e-06	9606.ENSP00000218388,9606.ENSP00000221930,9606.ENSP00000222390,9606.ENSP00000223061,9606.ENSP00000227163,9606.ENSP00000233668,9606.ENSP00000245185,9606.ENSP00000245479,9606.ENSP00000262878,9606.ENSP00000263409,9606.ENSP00000268638,9606.ENSP00000272928,9606.ENSP00000281172,9606.ENSP00000282388,9606.ENSP00000288167,9606.ENSP00000295006,9606.ENSP00000295886,9606.ENSP00000297350,9606.ENSP00000306335,…	TIMP1,TGFB1,HGF,PCOLCE,SPI1,DOK1,MT2A,SOX9,SAMHD1,LIFR,IRF8,ACKR3,EPS8,ZFP36L2,IL17RB,CAPN2,NKX6-1,TNFRSF11B,RFX2,HCLS1,SOX2,CSF1,CDC42EP4,SYK,TRIM5,FOXC1,MT1X,BCL2,LCP1,IFITM3,RELA,BCL6,ZFP36L1,DOCK8,INPP5D,VIM
GO:0042221	response to chemical	88	4333	0.26	1.85e-06	9606.ENSP00000212355,9606.ENSP00000218388,9606.ENSP00000221930,9606.ENSP00000222390,9606.ENSP00000223061,9606.ENSP00000227163,9606.ENSP00000231061,9606.ENSP00000233668,9606.ENSP00000245185,9606.ENSP00000245479,9606.ENSP00000245932,9606.ENSP00000248073,9606.ENSP00000254322,9606.ENSP00000256935,9606.ENSP00000262878,9606.ENSP00000263409,9606.ENSP00000268638,9606.ENSP00000272928,9606.ENSP00000281172,…	TGFBR3,TIMP1,TGFB1,HGF,PCOLCE,SPI1,SPARC,DOK1,MT2A,SOX9,VASP,OR7C1,DNAJB1,DOCK2,SAMHD1,LIFR,IRF8,ACKR3,EPS8,ZFP36L2,GJA1,IL17RB,SMAD6,CXCL16,CAPN2,RFTN2,FSTL1,NKX6-1,KLF15,ANXA5,TNFRSF11B,RFX2,DDIT4,MT1E,MMP14,HSPA6,REST,OR7A5,HCLS1,SOX2,CSF1,TGIF1,SP1,MT1F,CDC42EP4,PLSCR4,HVCN1,RAB13,CASP7,NFKB2,GNG12,ID3,ABCA1,SYK,ABCC4,HIF3A,MT1M,TRIM5,FOXC1,SIPA1,MT1X,NUPR1,NCF4,BCL2,LCP1,IFITM3,RELA,BCL6,PPA…
GO:0006950	response to stress	76	3485	0.29	2.06e-06	9606.ENSP00000004531,9606.ENSP00000212355,9606.ENSP00000217652,9606.ENSP00000218388,9606.ENSP00000221930,9606.ENSP00000231061,9606.ENSP00000245185,9606.ENSP00000249647,9606.ENSP00000254322,9606.ENSP00000256178,9606.ENSP00000259727,9606.ENSP00000262629,9606.ENSP00000262878,9606.ENSP00000268638,9606.ENSP00000276431,9606.ENSP00000282388,9606.ENSP00000282561,9606.ENSP00000282903,9606.ENSP00000288167,…	SLC7A2,TGFBR3,MYL12A,TIMP1,TGFB1,SPARC,MT2A,SNAP23,DNAJB1,LYVE1,GMPR,TYROBP,SAMHD1,IRF8,TNFRSF10B,ZFP36L2,GJA1,PLOD2,IL17RB,SMAD6,CXCL16,CAPN2,FSTL1,DTX3L,KLF15,ANXA5,F2RL1,DDIT4,MT1E,MMP14,HSPA6,REST,GPR4,SOX2,CSF1,RNF135,SP1,FBLN1,SERPINA5,EYA2,MT1F,CDC42EP4,CD163,NFKB2,SYTL4,FGR,ID3,ABCA1,SYK,CLIC1,HIF3A,B4GALT1,MT1M,TRIM5,PRCP,SIPA1,MT1X,SLFN11,MMRN1,NUPR1,NCF4,BCL2,IFITM3,RELA,BCL6,PPARA,LAM…
GO:0007165	signal transduction	95	4876	0.24	2.06e-06	9606.ENSP00000212355,9606.ENSP00000218388,9606.ENSP00000221930,9606.ENSP00000222390,9606.ENSP00000227163,9606.ENSP00000233668,9606.ENSP00000245185,9606.ENSP00000245479,9606.ENSP00000248073,9606.ENSP00000255006,9606.ENSP00000256935,9606.ENSP00000262629,9606.ENSP00000262848,9606.ENSP00000262878,9606.ENSP00000263409,9606.ENSP00000264245,9606.ENSP00000268638,9606.ENSP00000271450,9606.ENSP00000271638,…	TGFBR3,TIMP1,TGFB1,HGF,SPI1,DOK1,MT2A,SOX9,OR7C1,RIN2,DOCK2,TYROBP,PRKX,SAMHD1,LIFR,ARHGAP31,IRF8,FCGR2A,S100A11,ACKR3,TNFRSF10B,EPS8,ZFP36L2,GJA1,IL17RB,SMAD6,CXCL16,HPGDS,FSTL1,NKX6-1,DTX3L,ANXA5,F2RL1,TNFRSF11B,GEM,ARHGAP42,ATOH8,DDIT4,TNFRSF10D,OR7A5,GPR4,TRIP10,HCLS1,SOX2,CSF1,RNF135,EYA2,CDC42EP4,EVC2,ARHGEF26,RAB13,NFKB2,GNG5,GPC4,GNG12,RCC1,TGIF2,FGR,ABCA1,SYK,CLIC1,SLC39A12,LRP4,PRKD3,MT…
GO:0023052	signaling	98	5239	0.23	7.34e-06	9606.ENSP00000212355,9606.ENSP00000218388,9606.ENSP00000221930,9606.ENSP00000222390,9606.ENSP00000227163,9606.ENSP00000233668,9606.ENSP00000245185,9606.ENSP00000245479,9606.ENSP00000248073,9606.ENSP00000249647,9606.ENSP00000255006,9606.ENSP00000256935,9606.ENSP00000262629,9606.ENSP00000262848,9606.ENSP00000262878,9606.ENSP00000263409,9606.ENSP00000264245,9606.ENSP00000268638,9606.ENSP00000271450,…	TGFBR3,TIMP1,TGFB1,HGF,SPI1,DOK1,MT2A,SOX9,OR7C1,SNAP23,RIN2,DOCK2,TYROBP,PRKX,SAMHD1,LIFR,ARHGAP31,IRF8,FCGR2A,S100A11,ACKR3,TNFRSF10B,EPS8,KCNE4,ZFP36L2,GJA1,IL17RB,SMAD6,CXCL16,HPGDS,FSTL1,NKX6-1,DTX3L,ANXA5,F2RL1,TNFRSF11B,GEM,ARHGAP42,ATOH8,DDIT4,TNFRSF10D,OR7A5,GPR4,TRIP10,HCLS1,SOX2,CSF1,RNF135,EYA2,CDC42EP4,EVC2,ARHGEF26,RAB13,NFKB2,GNG5,GPC4,GNG12,RCC1,TGIF2,FGR,ABCA1,SYK,CLIC1,ABCC4,SLC…
GO:0007154	cell communication	98	5320	0.22	1.58e-05	9606.ENSP00000212355,9606.ENSP00000218388,9606.ENSP00000221930,9606.ENSP00000222390,9606.ENSP00000227163,9606.ENSP00000233668,9606.ENSP00000245185,9606.ENSP00000245479,9606.ENSP00000248073,9606.ENSP00000249647,9606.ENSP00000255006,9606.ENSP00000256935,9606.ENSP00000262629,9606.ENSP00000262848,9606.ENSP00000262878,9606.ENSP00000263409,9606.ENSP00000264245,9606.ENSP00000268638,9606.ENSP00000271450,…	TGFBR3,TIMP1,TGFB1,HGF,SPI1,DOK1,MT2A,SOX9,OR7C1,SNAP23,RIN2,DOCK2,TYROBP,PRKX,SAMHD1,LIFR,ARHGAP31,IRF8,FCGR2A,S100A11,ACKR3,TNFRSF10B,EPS8,ZFP36L2,GJA1,IL17RB,SMAD6,CXCL16,HPGDS,FSTL1,NKX6-1,DTX3L,ANXA5,F2RL1,TNFRSF11B,GEM,ARHGAP42,ATOH8,DDIT4,TNFRSF10D,OR7A5,GPR4,TRIP10,HCLS1,SOX2,CSF1,RNF135,EYA2,CDC42EP4,EVC2,ARHGEF26,RAB13,NFKB2,GNG5,GPC4,GNG12,RCC1,TGIF2,FGR,ABCA1,SYK,CLIC1,ABCC4,SLC39A12,…
GO:0048523	negative regulation of cellular process	92	4874	0.23	1.82e-05	9606.ENSP00000212355,9606.ENSP00000218388,9606.ENSP00000221930,9606.ENSP00000222390,9606.ENSP00000227163,9606.ENSP00000231061,9606.ENSP00000239882,9606.ENSP00000245479,9606.ENSP00000254322,9606.ENSP00000262629,9606.ENSP00000262662,9606.ENSP00000262878,9606.ENSP00000265807,9606.ENSP00000268638,9606.ENSP00000271638,9606.ENSP00000272928,9606.ENSP00000276431,9606.ENSP00000278071,9606.ENSP00000281172,…	TGFBR3,TIMP1,TGFB1,HGF,SPI1,SPARC,ELF1,SOX9,DNAJB1,TYROBP,CDKN2C,SAMHD1,SH2D4A,IRF8,S100A11,ACKR3,TNFRSF10B,ITPRIP,EPS8,KCNE4,ZFP36L2,GJA1,SMAD6,HPGDS,NKX6-1,DTX3L,KLF15,ANXA5,F2RL1,GEM,ARHGAP42,A2ML1,ATOH8,DDIT4,MMP14,TNFRSF10D,SNX33,REST,CHORDC1,HCLS1,SOX2,SERTAD3,CSF1,TGIF1,FBLN1,IKZF1,SERPINA5,EYA2,EVI2B,SAMD11,FXYD5,RFX4,HMGN5,CDC14A,PBXIP1,NFKB2,ZNF217,SYTL4,TGIF2,FGR,ID3,ABCA1,HIF3A,LRP4,I…
GO:0051239	regulation of multicellular organismal process	69	3227	0.29	2.75e-05	9606.ENSP00000212355,9606.ENSP00000218388,9606.ENSP00000221930,9606.ENSP00000222390,9606.ENSP00000227163,9606.ENSP00000231061,9606.ENSP00000239882,9606.ENSP00000245479,9606.ENSP00000255006,9606.ENSP00000262629,9606.ENSP00000262848,9606.ENSP00000268638,9606.ENSP00000281830,9606.ENSP00000282388,9606.ENSP00000282561,9606.ENSP00000288167,9606.ENSP00000288840,9606.ENSP00000295006,9606.ENSP00000295256,…	TGFBR3,TIMP1,TGFB1,HGF,SPI1,SPARC,ELF1,SOX9,RIN2,TYROBP,PRKX,IRF8,KCNE4,ZFP36L2,GJA1,IL17RB,SMAD6,CAPN2,HPGDS,NKX6-1,ANXA5,F2RL1,TNFRSF11B,ARHGAP42,ATOH8,MMP14,REST,GPR4,HCLS1,SOX2,CSF1,RNF135,SP1,FBLN1,EVI2B,SASH3,RFX4,SASH1,NFKB2,GPC4,TGIF2,FGR,ID3,ABCA1,SYK,CLIC1,SLC39A12,LRP4,ID4,FOXC1,CARD8,PRCP,NUPR1,TRPS1,BCL2,RELA,BCL6,PPARA,ZFP36L1,GLI2,INPP5D,TMEM176B,ITPKB,TMEM176A,WWTR1,ANGPT1,VIM,YAP…
GO:0071294	cellular response to zinc ion	7	23	1.44	2.77e-05	9606.ENSP00000245185,9606.ENSP00000307706,9606.ENSP00000334872,9606.ENSP00000349181,9606.ENSP00000369146,9606.ENSP00000377995,9606.ENSP00000391397	MT2A,MT1E,MT1F,HVCN1,MT1M,MT1X,MT1L
GO:0010941	regulation of cell death	45	1696	0.38	4.12e-05	9606.ENSP00000218388,9606.ENSP00000222390,9606.ENSP00000245479,9606.ENSP00000254691,9606.ENSP00000262629,9606.ENSP00000272928,9606.ENSP00000276431,9606.ENSP00000278071,9606.ENSP00000282561,9606.ENSP00000288840,9606.ENSP00000295006,9606.ENSP00000296511,9606.ENSP00000307305,9606.ENSP00000310263,9606.ENSP00000311816,9606.ENSP00000320176,9606.ENSP00000323588,9606.ENSP00000327513,9606.ENSP00000333640,…	TIMP1,HGF,SOX9,CARD6,TYROBP,ACKR3,TNFRSF10B,ITPRIP,GJA1,SMAD6,CAPN2,ANXA5,DDIT4,TNFRSF10D,REST,HCLS1,SOX2,CSF1,EYA2,EVI2B,ARHGEF26,HMGN5,ID3,SYK,B4GALT1,FOXC1,CARD8,SLFN11,NUPR1,TRPS1,BCL2,RELA,BCL6,PPARA,ZFP36L1,CASP4,GLI2,DOCK8,GNA13,INPP5D,ITPKB,ANGPT1,TEAD2,HEBP2,YAP1
GO:1902107	positive regulation of leukocyte differentiation	13	156	0.88	4.15e-05	9606.ENSP00000221930,9606.ENSP00000262629,9606.ENSP00000308208,9606.ENSP00000320176,9606.ENSP00000327513,9606.ENSP00000333779,9606.ENSP00000349359,9606.ENSP00000364907,9606.ENSP00000384371,9606.ENSP00000388402,9606.ENSP00000390436,9606.ENSP00000405338,9606.ENSP00000411152	TGFB1,TYROBP,MMP14,HCLS1,CSF1,EVI2B,SASH3,SYK,BCL6,ZFP36L1,GLI2,INPP5D,ITPKB
GO:0010273	detoxification of copper ion	6	14	1.59	4.62e-05	9606.ENSP00000245185,9606.ENSP00000307706,9606.ENSP00000334872,9606.ENSP00000369146,9606.ENSP00000377995,9606.ENSP00000391397	MT2A,MT1E,MT1F,MT1M,MT1X,MT1L
GO:0040008	regulation of growth	26	676	0.54	4.62e-05	9606.ENSP00000212355,9606.ENSP00000221930,9606.ENSP00000245185,9606.ENSP00000262662,9606.ENSP00000282561,9606.ENSP00000288167,9606.ENSP00000293778,9606.ENSP00000295886,9606.ENSP00000307706,9606.ENSP00000308208,9606.ENSP00000320176,9606.ENSP00000325414,9606.ENSP00000327513,9606.ENSP00000334872,9606.ENSP00000349359,9606.ENSP00000369146,9606.ENSP00000370256,9606.ENSP00000377771,9606.ENSP00000377995,…	TGFBR3,TGFB1,MT2A,CDKN2C,GJA1,IL17RB,CXCL16,NKX6-1,MT1E,MMP14,HCLS1,SERTAD3,CSF1,MT1F,SASH3,MT1M,FOXC1,SIPA1,MT1X,BCL2,BCL6,PPARA,MT1L,ACTL6A,FAM107A,YAP1
GO:0065007	biological regulation	172	12171	0.11	4.62e-05	9606.ENSP00000004531,9606.ENSP00000212355,9606.ENSP00000217652,9606.ENSP00000218388,9606.ENSP00000220763,9606.ENSP00000221930,9606.ENSP00000222390,9606.ENSP00000223061,9606.ENSP00000227163,9606.ENSP00000228438,9606.ENSP00000231061,9606.ENSP00000233668,9606.ENSP00000239882,9606.ENSP00000245185,9606.ENSP00000245479,9606.ENSP00000245932,9606.ENSP00000248073,9606.ENSP00000249647,9606.ENSP00000254322,…	SLC7A2,TGFBR3,MYL12A,TIMP1,CPQ,TGFB1,HGF,PCOLCE,SPI1,CLEC2B,SPARC,DOK1,ELF1,MT2A,SOX9,VASP,OR7C1,SNAP23,DNAJB1,CARD6,RIN2,DOCK2,TYROBP,CDKN2C,PRKX,SAMHD1,LIFR,ARHGAP31,SH2D4A,IRF8,FCGR2A,S100A11,ACKR3,CYP39A1,TNFRSF10B,ITPRIP,EPS8,KCNE4,ZFP36L2,GJA1,IL17RB,SMAD6,CXCL16,CAPN2,HPGDS,FSTL1,NKX6-1,DTX3L,KLF15,ANXA5,F2RL1,TNFRSF11B,GEM,ARHGAP42,A2ML1,ATOH8,RFX2,DDIT4,MT1E,MMP14,TNFRSF10D,SNX33,REST,OR…
GO:0009653	anatomical structure morphogenesis	52	2165	0.34	5.31e-05	9606.ENSP00000212355,9606.ENSP00000221930,9606.ENSP00000222390,9606.ENSP00000227163,9606.ENSP00000233668,9606.ENSP00000245479,9606.ENSP00000245932,9606.ENSP00000256178,9606.ENSP00000262848,9606.ENSP00000272928,9606.ENSP00000282561,9606.ENSP00000288840,9606.ENSP00000295006,9606.ENSP00000295886,9606.ENSP00000304676,9606.ENSP00000306335,9606.ENSP00000308208,9606.ENSP00000311816,9606.ENSP00000319744,…	TGFBR3,TGFB1,HGF,SPI1,DOK1,SOX9,VASP,LYVE1,PRKX,ACKR3,GJA1,SMAD6,CAPN2,NKX6-1,ATOH8,RFX2,MMP14,REST,GPR4,HCLS1,SOX2,CSF1,EYA2,ARHGEF26,NFKB2,FGR,ID3,SYK,HIF3A,LRP4,ID4,B4GALT1,FOXC1,PRCP,BCL2,RELA,BCL6,PPARA,LAMB2,ZFP36L1,GLI2,PARVG,ACTL6A,GNA13,WEE1,TMEM176B,EFNA4,WWTR1,ANGPT1,TEAD2,YAP1,DHRS3
GO:0002520	immune system development	25	652	0.54	6.94e-05	9606.ENSP00000212355,9606.ENSP00000221930,9606.ENSP00000227163,9606.ENSP00000256935,9606.ENSP00000262629,9606.ENSP00000262848,9606.ENSP00000262878,9606.ENSP00000268638,9606.ENSP00000282388,9606.ENSP00000296677,9606.ENSP00000311816,9606.ENSP00000320176,9606.ENSP00000327513,9606.ENSP00000331614,9606.ENSP00000333779,9606.ENSP00000358983,9606.ENSP00000364907,9606.ENSP00000381185,9606.ENSP00000384371,…	TGFBR3,TGFB1,SPI1,DOCK2,TYROBP,PRKX,SAMHD1,IRF8,ZFP36L2,F2RL1,REST,HCLS1,CSF1,IKZF1,EVI2B,NFKB2,SYK,BCL2,BCL6,ZFP36L1,MT1L,ITPKB,EFNA4,ANGPT1,STON2
GO:0007166	cell surface receptor signaling pathway	54	2325	0.32	6.94e-05	9606.ENSP00000212355,9606.ENSP00000218388,9606.ENSP00000221930,9606.ENSP00000222390,9606.ENSP00000227163,9606.ENSP00000233668,9606.ENSP00000245185,9606.ENSP00000245479,9606.ENSP00000262629,9606.ENSP00000262878,9606.ENSP00000263409,9606.ENSP00000268638,9606.ENSP00000271450,9606.ENSP00000272928,9606.ENSP00000276431,9606.ENSP00000288167,9606.ENSP00000288840,9606.ENSP00000295633,9606.ENSP00000295886,…	TGFBR3,TIMP1,TGFB1,HGF,SPI1,DOK1,MT2A,SOX9,TYROBP,SAMHD1,LIFR,IRF8,FCGR2A,ACKR3,TNFRSF10B,IL17RB,SMAD6,FSTL1,NKX6-1,DTX3L,TNFRSF11B,GEM,ATOH8,DDIT4,TNFRSF10D,SOX2,CSF1,EYA2,EVC2,GPC4,TGIF2,FGR,ABCA1,SYK,LRP4,TRIM5,FOXC1,NCF4,BCL2,LCP1,IFITM3,RELA,BCL6,ARPC1B,GLI2,INPP5D,ITPKB,EFNA4,ICAM2,LAT2,ANGPT1,ATP6V0E1,MAML2,VIM
GO:0050793	regulation of developmental process	59	2648	0.3	6.94e-05	9606.ENSP00000212355,9606.ENSP00000218388,9606.ENSP00000221930,9606.ENSP00000222390,9606.ENSP00000227163,9606.ENSP00000231061,9606.ENSP00000245479,9606.ENSP00000255006,9606.ENSP00000262629,9606.ENSP00000262848,9606.ENSP00000281172,9606.ENSP00000282388,9606.ENSP00000282561,9606.ENSP00000288840,9606.ENSP00000295006,9606.ENSP00000295886,9606.ENSP00000297350,9606.ENSP00000304676,9606.ENSP00000308208,…	TGFBR3,TIMP1,TGFB1,HGF,SPI1,SPARC,SOX9,RIN2,TYROBP,PRKX,EPS8,ZFP36L2,GJA1,SMAD6,CAPN2,NKX6-1,TNFRSF11B,ATOH8,MMP14,REST,GPR4,HCLS1,SOX2,CSF1,SP1,FBLN1,EVI2B,CDC42EP4,SASH3,RFX4,SASH1,GPC4,TGIF2,FGR,ID3,ABCA1,SYK,CLIC1,SLC39A12,LRP4,ID4,FOXC1,NUPR1,TRPS1,BCL2,RELA,BCL6,PPARA,ZFP36L1,GLI2,GNA13,INPP5D,TMEM176B,ITPKB,TMEM176A,WWTR1,VIM,TEAD2,YAP1
GO:1903708	positive regulation of hemopoiesis	14	199	0.8	6.94e-05	9606.ENSP00000221930,9606.ENSP00000262629,9606.ENSP00000308208,9606.ENSP00000320176,9606.ENSP00000327513,9606.ENSP00000333779,9606.ENSP00000349359,9606.ENSP00000364907,9606.ENSP00000370256,9606.ENSP00000384371,9606.ENSP00000388402,9606.ENSP00000390436,9606.ENSP00000405338,9606.ENSP00000411152	TGFB1,TYROBP,MMP14,HCLS1,CSF1,EVI2B,SASH3,SYK,FOXC1,BCL6,ZFP36L1,GLI2,INPP5D,ITPKB
GO:0051241	negative regulation of multicellular organismal process	36	1231	0.42	7.24e-05	9606.ENSP00000218388,9606.ENSP00000221930,9606.ENSP00000222390,9606.ENSP00000231061,9606.ENSP00000245479,9606.ENSP00000262629,9606.ENSP00000282561,9606.ENSP00000288840,9606.ENSP00000295256,9606.ENSP00000295886,9606.ENSP00000296511,9606.ENSP00000296677,9606.ENSP00000297350,9606.ENSP00000298815,9606.ENSP00000311816,9606.ENSP00000319744,9606.ENSP00000323588,9606.ENSP00000328340,9606.ENSP00000331544,…	TIMP1,TGFB1,HGF,SPARC,SOX9,TYROBP,GJA1,SMAD6,HPGDS,NKX6-1,ANXA5,F2RL1,TNFRSF11B,ARHGAP42,REST,GPR4,SOX2,RNF135,FBLN1,RFX4,ID3,LRP4,ID4,FOXC1,CARD8,BCL2,BCL6,PPARA,ZFP36L1,GLI2,INPP5D,TMEM176B,ITPKB,TMEM176A,ANGPT1,VIM
GO:0048856	anatomical structure development	96	5402	0.2	7.4e-05	9606.ENSP00000212355,9606.ENSP00000218388,9606.ENSP00000220763,9606.ENSP00000221930,9606.ENSP00000222390,9606.ENSP00000223061,9606.ENSP00000227163,9606.ENSP00000231061,9606.ENSP00000233668,9606.ENSP00000245479,9606.ENSP00000245932,9606.ENSP00000254322,9606.ENSP00000256178,9606.ENSP00000256935,9606.ENSP00000262629,9606.ENSP00000262662,9606.ENSP00000262848,9606.ENSP00000262878,9606.ENSP00000265077,…	TGFBR3,TIMP1,CPQ,TGFB1,HGF,PCOLCE,SPI1,SPARC,DOK1,SOX9,VASP,DNAJB1,LYVE1,DOCK2,TYROBP,CDKN2C,PRKX,SAMHD1,VCAN,IRF8,ACKR3,ZFP36L2,GJA1,SMAD6,CAPN2,FSTL1,NKX6-1,KLF15,F2RL1,TNFRSF11B,ATOH8,VAMP5,RFX2,DDIT4,MMP14,REST,GPR4,HCLS1,SOX2,CSF1,TGIF1,FBLN1,IKZF1,SERPINA5,EYA2,EVI2B,PRELP,ARHGEF26,RFX4,LRP10,PBXIP1,VENTX,RAB13,S100A4,NFKB2,CNN3,GNG12,TGIF2,FGR,ID3,SYK,SLC39A12,HIF3A,LRP4,ID4,B4GALT1,BNC2,F…
GO:0001775	cell activation	33	1075	0.44	8.4e-05	9606.ENSP00000004531,9606.ENSP00000217652,9606.ENSP00000218388,9606.ENSP00000227163,9606.ENSP00000249647,9606.ENSP00000256935,9606.ENSP00000262629,9606.ENSP00000271450,9606.ENSP00000271638,9606.ENSP00000282388,9606.ENSP00000296677,9606.ENSP00000310219,9606.ENSP00000327513,9606.ENSP00000331614,9606.ENSP00000349181,9606.ENSP00000358983,9606.ENSP00000363117,9606.ENSP00000364907,9606.ENSP00000364935,…	SLC7A2,MYL12A,TIMP1,SPI1,SNAP23,DOCK2,TYROBP,FCGR2A,S100A11,ZFP36L2,F2RL1,HSPA6,CSF1,IKZF1,HVCN1,NFKB2,FGR,SYK,CLIC1,B4GALT1,LAIR1,PRCP,BCL2,LCP1,BCL6,ZFP36L1,MT1L,DOCK8,GNA13,ITPKB,LAT2,METTL7A,HEBP2
GO:0030097	hemopoiesis	23	570	0.56	8.4e-05	9606.ENSP00000212355,9606.ENSP00000221930,9606.ENSP00000227163,9606.ENSP00000256935,9606.ENSP00000262629,9606.ENSP00000262848,9606.ENSP00000268638,9606.ENSP00000282388,9606.ENSP00000296677,9606.ENSP00000311816,9606.ENSP00000320176,9606.ENSP00000327513,9606.ENSP00000331614,9606.ENSP00000333779,9606.ENSP00000364907,9606.ENSP00000381185,9606.ENSP00000384371,9606.ENSP00000388402,9606.ENSP00000391397,…	TGFBR3,TGFB1,SPI1,DOCK2,TYROBP,PRKX,IRF8,ZFP36L2,F2RL1,REST,HCLS1,CSF1,IKZF1,EVI2B,SYK,BCL2,BCL6,ZFP36L1,MT1L,ITPKB,EFNA4,ANGPT1,STON2
GO:0048534	hematopoietic or lymphoid organ development	24	619	0.54	8.75e-05	9606.ENSP00000212355,9606.ENSP00000221930,9606.ENSP00000227163,9606.ENSP00000256935,9606.ENSP00000262629,9606.ENSP00000262848,9606.ENSP00000268638,9606.ENSP00000282388,9606.ENSP00000296677,9606.ENSP00000311816,9606.ENSP00000320176,9606.ENSP00000327513,9606.ENSP00000331614,9606.ENSP00000333779,9606.ENSP00000358983,9606.ENSP00000364907,9606.ENSP00000381185,9606.ENSP00000384371,9606.ENSP00000388402,…	TGFBR3,TGFB1,SPI1,DOCK2,TYROBP,PRKX,IRF8,ZFP36L2,F2RL1,REST,HCLS1,CSF1,IKZF1,EVI2B,NFKB2,SYK,BCL2,BCL6,ZFP36L1,MT1L,ITPKB,EFNA4,ANGPT1,STON2
GO:0006882	cellular zinc ion homeostasis	7	32	1.29	9.37e-05	9606.ENSP00000245185,9606.ENSP00000307706,9606.ENSP00000334872,9606.ENSP00000366586,9606.ENSP00000369146,9606.ENSP00000377995,9606.ENSP00000391397	MT2A,MT1E,MT1F,SLC39A12,MT1M,MT1X,MT1L
GO:0051093	negative regulation of developmental process	31	983	0.45	0.00011	9606.ENSP00000218388,9606.ENSP00000221930,9606.ENSP00000231061,9606.ENSP00000245479,9606.ENSP00000282388,9606.ENSP00000282561,9606.ENSP00000288840,9606.ENSP00000295886,9606.ENSP00000297350,9606.ENSP00000311816,9606.ENSP00000319744,9606.ENSP00000323588,9606.ENSP00000331544,9606.ENSP00000350552,9606.ENSP00000363689,9606.ENSP00000363868,9606.ENSP00000367888,9606.ENSP00000367972,9606.ENSP00000370256,…	TIMP1,TGFB1,SPARC,SOX9,ZFP36L2,GJA1,SMAD6,NKX6-1,TNFRSF11B,REST,GPR4,SOX2,FBLN1,RFX4,ID3,ABCA1,LRP4,ID4,FOXC1,BCL2,BCL6,PPARA,ZFP36L1,GLI2,INPP5D,TMEM176B,ITPKB,TMEM176A,WWTR1,VIM,YAP1
GO:1902105	regulation of leukocyte differentiation	16	285	0.7	0.00011	9606.ENSP00000221930,9606.ENSP00000262629,9606.ENSP00000282388,9606.ENSP00000308208,9606.ENSP00000320176,9606.ENSP00000327513,9606.ENSP00000333779,9606.ENSP00000349359,9606.ENSP00000364907,9606.ENSP00000384371,9606.ENSP00000388402,9606.ENSP00000390436,9606.ENSP00000405338,9606.ENSP00000410269,9606.ENSP00000411152,9606.ENSP00000417626	TGFB1,TYROBP,ZFP36L2,MMP14,HCLS1,CSF1,EVI2B,SASH3,SYK,BCL6,ZFP36L1,GLI2,INPP5D,TMEM176B,ITPKB,TMEM176A
GO:0007275	multicellular organism development	90	5023	0.21	0.00015	9606.ENSP00000212355,9606.ENSP00000218388,9606.ENSP00000221930,9606.ENSP00000222390,9606.ENSP00000223061,9606.ENSP00000227163,9606.ENSP00000231061,9606.ENSP00000233668,9606.ENSP00000245479,9606.ENSP00000245932,9606.ENSP00000254322,9606.ENSP00000256935,9606.ENSP00000262629,9606.ENSP00000262662,9606.ENSP00000262848,9606.ENSP00000262878,9606.ENSP00000265077,9606.ENSP00000268638,9606.ENSP00000272928,…	TGFBR3,TIMP1,TGFB1,HGF,PCOLCE,SPI1,SPARC,DOK1,SOX9,VASP,DNAJB1,DOCK2,TYROBP,CDKN2C,PRKX,SAMHD1,VCAN,IRF8,ACKR3,ZFP36L2,GJA1,SMAD6,CAPN2,FSTL1,NKX6-1,KLF15,F2RL1,TNFRSF11B,ATOH8,VAMP5,DDIT4,MMP14,REST,GPR4,HCLS1,SOX2,CSF1,TGIF1,FBLN1,IKZF1,SERPINA5,EYA2,EVI2B,PRELP,RFX4,LRP10,PBXIP1,VENTX,RAB13,S100A4,NFKB2,GNG12,TGIF2,FGR,ID3,SYK,SLC39A12,HIF3A,LRP4,ID4,B4GALT1,BNC2,FOXC1,PRCP,NUPR1,TRPS1,BCL2,LC…
GO:0009888	tissue development	44	1760	0.35	0.00015	9606.ENSP00000212355,9606.ENSP00000218388,9606.ENSP00000220763,9606.ENSP00000221930,9606.ENSP00000222390,9606.ENSP00000245479,9606.ENSP00000245932,9606.ENSP00000262848,9606.ENSP00000282561,9606.ENSP00000288840,9606.ENSP00000295886,9606.ENSP00000296233,9606.ENSP00000296677,9606.ENSP00000305647,9606.ENSP00000308208,9606.ENSP00000311816,9606.ENSP00000319744,9606.ENSP00000323588,9606.ENSP00000327513,…	TGFBR3,TIMP1,CPQ,TGFB1,HGF,SOX9,VASP,PRKX,GJA1,SMAD6,NKX6-1,KLF15,F2RL1,VAMP5,MMP14,REST,GPR4,SOX2,CSF1,IKZF1,EYA2,ARHGEF26,RAB13,S100A4,CNN3,FGR,ID3,LRP4,ID4,B4GALT1,BNC2,FOXC1,NUPR1,BCL2,RELA,PPARA,LAMB2,ZFP36L1,GLI2,GNA13,WWTR1,VIM,TEAD2,YAP1
GO:0048522	positive regulation of cellular process	97	5579	0.2	0.00015	9606.ENSP00000212355,9606.ENSP00000218388,9606.ENSP00000221930,9606.ENSP00000222390,9606.ENSP00000223061,9606.ENSP00000227163,9606.ENSP00000231061,9606.ENSP00000233668,9606.ENSP00000239882,9606.ENSP00000245479,9606.ENSP00000245932,9606.ENSP00000255006,9606.ENSP00000256935,9606.ENSP00000262629,9606.ENSP00000263409,9606.ENSP00000268638,9606.ENSP00000271638,9606.ENSP00000272928,9606.ENSP00000276431,…	TGFBR3,TIMP1,TGFB1,HGF,PCOLCE,SPI1,SPARC,DOK1,ELF1,SOX9,VASP,RIN2,DOCK2,TYROBP,LIFR,IRF8,S100A11,ACKR3,TNFRSF10B,EPS8,ZFP36L2,GJA1,SMAD6,CXCL16,CAPN2,NKX6-1,DTX3L,KLF15,F2RL1,ATOH8,RFX2,DDIT4,MMP14,SNX33,REST,GPR4,HCLS1,SOX2,SERTAD3,CSF1,SP1,FBLN1,IKZF1,EYA2,EVI2B,CDC42EP4,ARHGEF26,SASH3,RFX4,HMGN5,CDC14A,SASH1,VENTX,S100A4,NFKB2,SYTL4,TGIF2,FGR,ID3,ABCA1,SYK,CLIC1,ABCC4,HIF3A,LRP4,ID4,B4GALT1,TR…
GO:0048869	cellular developmental process	73	3757	0.24	0.00017	9606.ENSP00000212355,9606.ENSP00000221930,9606.ENSP00000222390,9606.ENSP00000227163,9606.ENSP00000233668,9606.ENSP00000239882,9606.ENSP00000245479,9606.ENSP00000245932,9606.ENSP00000256935,9606.ENSP00000262629,9606.ENSP00000262662,9606.ENSP00000262848,9606.ENSP00000265077,9606.ENSP00000268638,9606.ENSP00000272928,9606.ENSP00000282388,9606.ENSP00000282561,9606.ENSP00000288840,9606.ENSP00000295006,…	TGFBR3,TGFB1,HGF,SPI1,DOK1,ELF1,SOX9,VASP,DOCK2,TYROBP,CDKN2C,PRKX,VCAN,IRF8,ACKR3,ZFP36L2,GJA1,SMAD6,CAPN2,FSTL1,NKX6-1,KLF15,F2RL1,ATOH8,VAMP5,RFX2,DDIT4,MMP14,REST,GPR4,HCLS1,SOX2,CSF1,IKZF1,EYA2,EVI2B,PRELP,ARHGEF26,PBXIP1,RAB13,S100A4,NFKB2,CNN3,TGIF2,FGR,ID3,SYK,SLC39A12,LRP4,ID4,B4GALT1,FOXC1,NUPR1,BCL2,RELA,BCL6,PPARA,LAMB2,ZFP36L1,GLI2,MT1L,PARVG,GNA13,WEE1,TMEM176B,ITPKB,EFNA4,WWTR1,ANG…
GO:0030154	cell differentiation	72	3702	0.24	0.0002	9606.ENSP00000212355,9606.ENSP00000221930,9606.ENSP00000222390,9606.ENSP00000227163,9606.ENSP00000233668,9606.ENSP00000239882,9606.ENSP00000245479,9606.ENSP00000245932,9606.ENSP00000256935,9606.ENSP00000262629,9606.ENSP00000262662,9606.ENSP00000262848,9606.ENSP00000265077,9606.ENSP00000268638,9606.ENSP00000272928,9606.ENSP00000282388,9606.ENSP00000282561,9606.ENSP00000288840,9606.ENSP00000295006,…	TGFBR3,TGFB1,HGF,SPI1,DOK1,ELF1,SOX9,VASP,DOCK2,TYROBP,CDKN2C,PRKX,VCAN,IRF8,ACKR3,ZFP36L2,GJA1,SMAD6,CAPN2,FSTL1,NKX6-1,KLF15,F2RL1,ATOH8,VAMP5,RFX2,DDIT4,MMP14,REST,GPR4,HCLS1,SOX2,CSF1,IKZF1,EYA2,EVI2B,ARHGEF26,PBXIP1,RAB13,S100A4,NFKB2,CNN3,TGIF2,FGR,ID3,SYK,SLC39A12,LRP4,ID4,B4GALT1,FOXC1,NUPR1,BCL2,RELA,BCL6,PPARA,LAMB2,ZFP36L1,GLI2,MT1L,PARVG,GNA13,WEE1,TMEM176B,ITPKB,EFNA4,WWTR1,ANGPT1,VI…
GO:0048513	animal organ development	65	3197	0.26	0.0002	9606.ENSP00000212355,9606.ENSP00000218388,9606.ENSP00000221930,9606.ENSP00000222390,9606.ENSP00000227163,9606.ENSP00000231061,9606.ENSP00000245479,9606.ENSP00000254322,9606.ENSP00000256935,9606.ENSP00000262629,9606.ENSP00000262848,9606.ENSP00000268638,9606.ENSP00000282388,9606.ENSP00000282561,9606.ENSP00000288840,9606.ENSP00000295886,9606.ENSP00000296233,9606.ENSP00000296677,9606.ENSP00000305647,…	TGFBR3,TIMP1,TGFB1,HGF,SPI1,SPARC,SOX9,DNAJB1,DOCK2,TYROBP,PRKX,IRF8,ZFP36L2,GJA1,SMAD6,NKX6-1,KLF15,F2RL1,VAMP5,DDIT4,MMP14,REST,GPR4,HCLS1,SOX2,CSF1,IKZF1,SERPINA5,EVI2B,RFX4,LRP10,RAB13,S100A4,NFKB2,GNG12,TGIF2,FGR,ID3,SYK,LRP4,ID4,BNC2,FOXC1,NUPR1,BCL2,LCP1,RELA,BCL6,PPARA,LAMB2,ZFP36L1,GLI2,MT1L,ACTL6A,TMEM176B,ITPKB,EFNA4,WWTR1,ANGPT1,VIM,STON2,TEAD2,YAP1,DHRS3,SMTN
GO:0048518	positive regulation of biological process	103	6112	0.18	0.0002	9606.ENSP00000212355,9606.ENSP00000218388,9606.ENSP00000221930,9606.ENSP00000222390,9606.ENSP00000223061,9606.ENSP00000227163,9606.ENSP00000231061,9606.ENSP00000233668,9606.ENSP00000239882,9606.ENSP00000245479,9606.ENSP00000245932,9606.ENSP00000255006,9606.ENSP00000256935,9606.ENSP00000262629,9606.ENSP00000263409,9606.ENSP00000268638,9606.ENSP00000271450,9606.ENSP00000271638,9606.ENSP00000272928,…	TGFBR3,TIMP1,TGFB1,HGF,PCOLCE,SPI1,SPARC,DOK1,ELF1,SOX9,VASP,RIN2,DOCK2,TYROBP,LIFR,IRF8,FCGR2A,S100A11,ACKR3,TNFRSF10B,EPS8,ZFP36L2,GJA1,IL17RB,SMAD6,CXCL16,CAPN2,NKX6-1,DTX3L,KLF15,F2RL1,ATOH8,RFX2,DDIT4,MMP14,SNX33,REST,GPR4,HCLS1,SOX2,SERTAD3,CSF1,RNF135,SP1,FBLN1,IKZF1,EYA2,EVI2B,CDC42EP4,ARHGEF26,SASH3,RFX4,HMGN5,CDC14A,SASH1,VENTX,S100A4,NFKB2,SYTL4,TGIF2,FGR,ID3,ABCA1,SYK,CLIC1,ABCC4,HIF3…
GO:0050789	regulation of biological process	162	11475	0.1	0.00025	9606.ENSP00000004531,9606.ENSP00000212355,9606.ENSP00000218388,9606.ENSP00000221930,9606.ENSP00000222390,9606.ENSP00000223061,9606.ENSP00000227163,9606.ENSP00000228438,9606.ENSP00000231061,9606.ENSP00000233668,9606.ENSP00000239882,9606.ENSP00000245185,9606.ENSP00000245479,9606.ENSP00000245932,9606.ENSP00000248073,9606.ENSP00000254322,9606.ENSP00000254691,9606.ENSP00000255006,9606.ENSP00000256935,…	SLC7A2,TGFBR3,TIMP1,TGFB1,HGF,PCOLCE,SPI1,CLEC2B,SPARC,DOK1,ELF1,MT2A,SOX9,VASP,OR7C1,DNAJB1,CARD6,RIN2,DOCK2,TYROBP,CDKN2C,PRKX,SAMHD1,LIFR,ARHGAP31,SH2D4A,IRF8,FCGR2A,S100A11,ACKR3,TNFRSF10B,ITPRIP,EPS8,KCNE4,ZFP36L2,GJA1,IL17RB,SMAD6,CXCL16,CAPN2,HPGDS,FSTL1,NKX6-1,DTX3L,KLF15,ANXA5,F2RL1,TNFRSF11B,GEM,ARHGAP42,A2ML1,ATOH8,RFX2,DDIT4,MT1E,MMP14,TNFRSF10D,SNX33,REST,OR7A5,CHORDC1,GPR4,TRIP10,HC…
GO:0045595	regulation of cell differentiation	45	1874	0.34	0.00026	9606.ENSP00000221930,9606.ENSP00000222390,9606.ENSP00000227163,9606.ENSP00000245479,9606.ENSP00000255006,9606.ENSP00000262629,9606.ENSP00000262848,9606.ENSP00000282388,9606.ENSP00000282561,9606.ENSP00000288840,9606.ENSP00000295006,9606.ENSP00000295886,9606.ENSP00000304676,9606.ENSP00000308208,9606.ENSP00000311816,9606.ENSP00000320176,9606.ENSP00000323588,9606.ENSP00000327513,9606.ENSP00000331544,…	TGFB1,HGF,SPI1,SOX9,RIN2,TYROBP,PRKX,ZFP36L2,GJA1,SMAD6,CAPN2,NKX6-1,ATOH8,MMP14,REST,HCLS1,SOX2,CSF1,FBLN1,EVI2B,SASH3,TGIF2,ID3,ABCA1,SYK,CLIC1,SLC39A12,LRP4,ID4,FOXC1,TRPS1,BCL2,RELA,BCL6,PPARA,ZFP36L1,GLI2,INPP5D,TMEM176B,ITPKB,TMEM176A,WWTR1,VIM,TEAD2,YAP1
GO:0019221	cytokine-mediated signaling pathway	24	678	0.5	0.0003	9606.ENSP00000218388,9606.ENSP00000221930,9606.ENSP00000222390,9606.ENSP00000227163,9606.ENSP00000233668,9606.ENSP00000245185,9606.ENSP00000262878,9606.ENSP00000263409,9606.ENSP00000268638,9606.ENSP00000272928,9606.ENSP00000288167,9606.ENSP00000297350,9606.ENSP00000323588,9606.ENSP00000327513,9606.ENSP00000364907,9606.ENSP00000369373,9606.ENSP00000370256,9606.ENSP00000381185,9606.ENSP00000381581,…	TIMP1,TGFB1,HGF,SPI1,DOK1,MT2A,SAMHD1,LIFR,IRF8,ACKR3,IL17RB,TNFRSF11B,SOX2,CSF1,SYK,TRIM5,FOXC1,BCL2,LCP1,IFITM3,RELA,BCL6,INPP5D,VIM
GO:0048731	system development	81	4426	0.22	0.0003	9606.ENSP00000212355,9606.ENSP00000218388,9606.ENSP00000221930,9606.ENSP00000222390,9606.ENSP00000227163,9606.ENSP00000231061,9606.ENSP00000233668,9606.ENSP00000245479,9606.ENSP00000245932,9606.ENSP00000254322,9606.ENSP00000256935,9606.ENSP00000262629,9606.ENSP00000262662,9606.ENSP00000262848,9606.ENSP00000262878,9606.ENSP00000265077,9606.ENSP00000268638,9606.ENSP00000272928,9606.ENSP00000282388,…	TGFBR3,TIMP1,TGFB1,HGF,SPI1,SPARC,DOK1,SOX9,VASP,DNAJB1,DOCK2,TYROBP,CDKN2C,PRKX,SAMHD1,VCAN,IRF8,ACKR3,ZFP36L2,GJA1,SMAD6,NKX6-1,KLF15,F2RL1,TNFRSF11B,ATOH8,VAMP5,DDIT4,MMP14,REST,GPR4,HCLS1,SOX2,CSF1,IKZF1,SERPINA5,EVI2B,PRELP,RFX4,LRP10,RAB13,S100A4,NFKB2,GNG12,TGIF2,FGR,ID3,SYK,SLC39A12,HIF3A,LRP4,ID4,B4GALT1,BNC2,FOXC1,PRCP,NUPR1,TRPS1,BCL2,LCP1,RELA,BCL6,PPARA,LAMB2,ZFP36L1,GLI2,MT1L,ACTL6A…
GO:0035556	intracellular signal transduction	42	1712	0.34	0.00036	9606.ENSP00000212355,9606.ENSP00000221930,9606.ENSP00000222390,9606.ENSP00000233668,9606.ENSP00000245479,9606.ENSP00000255006,9606.ENSP00000256935,9606.ENSP00000262629,9606.ENSP00000264245,9606.ENSP00000272928,9606.ENSP00000276431,9606.ENSP00000281172,9606.ENSP00000282388,9606.ENSP00000307305,9606.ENSP00000319744,9606.ENSP00000320176,9606.ENSP00000328340,9606.ENSP00000338258,9606.ENSP00000357564,…	TGFBR3,TGFB1,HGF,DOK1,SOX9,RIN2,DOCK2,TYROBP,ARHGAP31,ACKR3,TNFRSF10B,EPS8,ZFP36L2,DDIT4,GPR4,HCLS1,RNF135,CDC42EP4,RAB13,NFKB2,RCC1,ABCA1,SYK,PRKD3,MT1M,SIPA1,NUPR1,BCL2,LCP1,RELA,BCL6,ZFP36L1,CASP4,DOCK8,GNA13,INPP5D,ITPKB,WWTR1,LAT2,ANGPT1,TEAD2,YAP1
GO:2000026	regulation of multicellular organismal development	48	2096	0.31	0.00036	9606.ENSP00000212355,9606.ENSP00000218388,9606.ENSP00000221930,9606.ENSP00000222390,9606.ENSP00000227163,9606.ENSP00000231061,9606.ENSP00000245479,9606.ENSP00000255006,9606.ENSP00000262629,9606.ENSP00000262848,9606.ENSP00000282388,9606.ENSP00000282561,9606.ENSP00000295886,9606.ENSP00000297350,9606.ENSP00000304676,9606.ENSP00000308208,9606.ENSP00000311816,9606.ENSP00000319744,9606.ENSP00000320176,…	TGFBR3,TIMP1,TGFB1,HGF,SPI1,SPARC,SOX9,RIN2,TYROBP,PRKX,ZFP36L2,GJA1,NKX6-1,TNFRSF11B,ATOH8,MMP14,REST,GPR4,HCLS1,SOX2,CSF1,SP1,EVI2B,SASH3,RFX4,SASH1,GPC4,TGIF2,SYK,SLC39A12,LRP4,ID4,FOXC1,NUPR1,TRPS1,BCL2,RELA,BCL6,PPARA,ZFP36L1,GLI2,INPP5D,TMEM176B,ITPKB,TMEM176A,WWTR1,VIM,YAP1
GO:0045926	negative regulation of growth	14	247	0.71	0.00039	9606.ENSP00000221930,9606.ENSP00000245185,9606.ENSP00000262662,9606.ENSP00000282561,9606.ENSP00000307706,9606.ENSP00000325414,9606.ENSP00000334872,9606.ENSP00000369146,9606.ENSP00000377771,9606.ENSP00000377995,9606.ENSP00000381185,9606.ENSP00000384371,9606.ENSP00000385523,9606.ENSP00000391397	TGFB1,MT2A,CDKN2C,GJA1,MT1E,SERTAD3,MT1F,MT1M,SIPA1,MT1X,BCL2,BCL6,PPARA,MT1L
GO:0071280	cellular response to copper ion	6	27	1.3	0.00045	9606.ENSP00000245185,9606.ENSP00000307706,9606.ENSP00000334872,9606.ENSP00000369146,9606.ENSP00000377995,9606.ENSP00000391397	MT2A,MT1E,MT1F,MT1M,MT1X,MT1L
GO:0042981	regulation of apoptotic process	39	1550	0.36	0.00048	9606.ENSP00000218388,9606.ENSP00000222390,9606.ENSP00000245479,9606.ENSP00000254691,9606.ENSP00000262629,9606.ENSP00000272928,9606.ENSP00000276431,9606.ENSP00000278071,9606.ENSP00000282561,9606.ENSP00000288840,9606.ENSP00000295006,9606.ENSP00000296511,9606.ENSP00000310263,9606.ENSP00000311816,9606.ENSP00000320176,9606.ENSP00000323588,9606.ENSP00000333640,9606.ENSP00000333779,9606.ENSP00000348828,…	TIMP1,HGF,SOX9,CARD6,TYROBP,ACKR3,TNFRSF10B,ITPRIP,GJA1,SMAD6,CAPN2,ANXA5,TNFRSF10D,REST,HCLS1,SOX2,EYA2,EVI2B,ARHGEF26,HMGN5,ID3,SYK,B4GALT1,FOXC1,CARD8,NUPR1,TRPS1,BCL2,RELA,BCL6,ZFP36L1,CASP4,GLI2,DOCK8,GNA13,INPP5D,ITPKB,ANGPT1,YAP1
GO:0032502	developmental process	98	5841	0.18	0.00049	9606.ENSP00000212355,9606.ENSP00000218388,9606.ENSP00000220763,9606.ENSP00000221930,9606.ENSP00000222390,9606.ENSP00000223061,9606.ENSP00000227163,9606.ENSP00000231061,9606.ENSP00000233668,9606.ENSP00000239882,9606.ENSP00000245479,9606.ENSP00000245932,9606.ENSP00000248073,9606.ENSP00000254322,9606.ENSP00000256178,9606.ENSP00000256935,9606.ENSP00000262629,9606.ENSP00000262662,9606.ENSP00000262848,…	TGFBR3,TIMP1,CPQ,TGFB1,HGF,PCOLCE,SPI1,SPARC,DOK1,ELF1,SOX9,VASP,OR7C1,DNAJB1,LYVE1,DOCK2,TYROBP,CDKN2C,PRKX,SAMHD1,VCAN,IRF8,ACKR3,ZFP36L2,GJA1,SMAD6,CAPN2,FSTL1,NKX6-1,KLF15,F2RL1,TNFRSF11B,ATOH8,VAMP5,RFX2,DDIT4,MMP14,REST,GPR4,HCLS1,SOX2,CSF1,TGIF1,FBLN1,IKZF1,SERPINA5,EYA2,EVI2B,PRELP,ARHGEF26,RFX4,LRP10,PBXIP1,VENTX,RAB13,S100A4,NFKB2,CNN3,GNG12,TGIF2,FGR,ID3,SYK,SLC39A12,HIF3A,LRP4,ID4,B4G…
GO:0035239	tube morphogenesis	23	656	0.5	0.00053	9606.ENSP00000212355,9606.ENSP00000221930,9606.ENSP00000227163,9606.ENSP00000245479,9606.ENSP00000245932,9606.ENSP00000262848,9606.ENSP00000272928,9606.ENSP00000304676,9606.ENSP00000308208,9606.ENSP00000319744,9606.ENSP00000327513,9606.ENSP00000364907,9606.ENSP00000366898,9606.ENSP00000369055,9606.ENSP00000370256,9606.ENSP00000377055,9606.ENSP00000381185,9606.ENSP00000388402,9606.ENSP00000390436,…	TGFBR3,TGFB1,SPI1,SOX9,VASP,PRKX,ACKR3,ATOH8,MMP14,GPR4,CSF1,SYK,HIF3A,B4GALT1,FOXC1,PRCP,BCL2,ZFP36L1,GLI2,GNA13,ANGPT1,TEAD2,YAP1
GO:0051272	positive regulation of cellular component movement	21	561	0.53	0.00056	9606.ENSP00000221930,9606.ENSP00000222390,9606.ENSP00000231061,9606.ENSP00000245479,9606.ENSP00000255006,9606.ENSP00000271638,9606.ENSP00000272928,9606.ENSP00000293778,9606.ENSP00000296677,9606.ENSP00000304676,9606.ENSP00000308208,9606.ENSP00000327513,9606.ENSP00000329357,9606.ENSP00000331544,9606.ENSP00000356437,9606.ENSP00000363117,9606.ENSP00000381185,9606.ENSP00000384371,9606.ENSP00000394888,…	TGFB1,HGF,SPARC,SOX9,RIN2,S100A11,ACKR3,CXCL16,F2RL1,ATOH8,MMP14,CSF1,SP1,FBLN1,SASH1,FGR,BCL2,BCL6,DOCK8,FAM107A,ANGPT1
GO:0030099	myeloid cell differentiation	13	221	0.72	0.00057	9606.ENSP00000212355,9606.ENSP00000227163,9606.ENSP00000262629,9606.ENSP00000262848,9606.ENSP00000268638,9606.ENSP00000296677,9606.ENSP00000320176,9606.ENSP00000327513,9606.ENSP00000331614,9606.ENSP00000333779,9606.ENSP00000384371,9606.ENSP00000391397,9606.ENSP00000414378	TGFBR3,SPI1,TYROBP,PRKX,IRF8,F2RL1,HCLS1,CSF1,IKZF1,EVI2B,BCL6,MT1L,EFNA4
GO:0030198	extracellular matrix organization	16	338	0.63	0.00057	9606.ENSP00000218388,9606.ENSP00000221930,9606.ENSP00000231061,9606.ENSP00000245479,9606.ENSP00000263556,9606.ENSP00000265077,9606.ENSP00000295006,9606.ENSP00000297350,9606.ENSP00000308208,9606.ENSP00000331544,9606.ENSP00000358983,9606.ENSP00000369055,9606.ENSP00000370256,9606.ENSP00000381581,9606.ENSP00000388325,9606.ENSP00000415283	TIMP1,TGFB1,SPARC,SOX9,P4HA1,VCAN,CAPN2,TNFRSF11B,MMP14,FBLN1,NFKB2,B4GALT1,FOXC1,LCP1,LAMB2,ICAM2
GO:0030203	glycosaminoglycan metabolic process	11	153	0.81	0.00057	9606.ENSP00000221930,9606.ENSP00000222390,9606.ENSP00000256178,9606.ENSP00000265077,9606.ENSP00000332151,9606.ENSP00000343924,9606.ENSP00000359864,9606.ENSP00000362207,9606.ENSP00000369055,9606.ENSP00000370256,9606.ENSP00000428340	TGFB1,HGF,LYVE1,VCAN,DSE,PRELP,GPC4,CHST3,B4GALT1,FOXC1,ANGPT1
GO:0050794	regulation of cellular process	155	10932	0.11	0.00057	9606.ENSP00000004531,9606.ENSP00000212355,9606.ENSP00000218388,9606.ENSP00000221930,9606.ENSP00000222390,9606.ENSP00000223061,9606.ENSP00000227163,9606.ENSP00000231061,9606.ENSP00000233668,9606.ENSP00000239882,9606.ENSP00000245185,9606.ENSP00000245479,9606.ENSP00000245932,9606.ENSP00000248073,9606.ENSP00000254322,9606.ENSP00000254691,9606.ENSP00000255006,9606.ENSP00000256935,9606.ENSP00000262629,…	SLC7A2,TGFBR3,TIMP1,TGFB1,HGF,PCOLCE,SPI1,SPARC,DOK1,ELF1,MT2A,SOX9,VASP,OR7C1,DNAJB1,CARD6,RIN2,DOCK2,TYROBP,CDKN2C,PRKX,SAMHD1,LIFR,ARHGAP31,SH2D4A,IRF8,FCGR2A,S100A11,ACKR3,TNFRSF10B,ITPRIP,EPS8,KCNE4,ZFP36L2,GJA1,IL17RB,SMAD6,CXCL16,CAPN2,HPGDS,FSTL1,NKX6-1,DTX3L,KLF15,ANXA5,F2RL1,TNFRSF11B,GEM,ARHGAP42,A2ML1,ATOH8,RFX2,DDIT4,MMP14,TNFRSF10D,SNX33,REST,OR7A5,CHORDC1,GPR4,TRIP10,HCLS1,SOX2,SER…
GO:0045321	leukocyte activation	28	929	0.43	0.00059	9606.ENSP00000004531,9606.ENSP00000227163,9606.ENSP00000249647,9606.ENSP00000256935,9606.ENSP00000262629,9606.ENSP00000271450,9606.ENSP00000271638,9606.ENSP00000282388,9606.ENSP00000296677,9606.ENSP00000310219,9606.ENSP00000327513,9606.ENSP00000331614,9606.ENSP00000349181,9606.ENSP00000363117,9606.ENSP00000364907,9606.ENSP00000369055,9606.ENSP00000375622,9606.ENSP00000377055,9606.ENSP00000381185,…	SLC7A2,SPI1,SNAP23,DOCK2,TYROBP,FCGR2A,S100A11,ZFP36L2,F2RL1,HSPA6,CSF1,IKZF1,HVCN1,FGR,SYK,B4GALT1,LAIR1,PRCP,BCL2,LCP1,BCL6,ZFP36L1,MT1L,DOCK8,ITPKB,LAT2,METTL7A,HEBP2
GO:0002682	regulation of immune system process	38	1514	0.35	0.0006	9606.ENSP00000004531,9606.ENSP00000221930,9606.ENSP00000227163,9606.ENSP00000228438,9606.ENSP00000239882,9606.ENSP00000245479,9606.ENSP00000262629,9606.ENSP00000262878,9606.ENSP00000271450,9606.ENSP00000282388,9606.ENSP00000296161,9606.ENSP00000296677,9606.ENSP00000308208,9606.ENSP00000320176,9606.ENSP00000327513,9606.ENSP00000328340,9606.ENSP00000333779,9606.ENSP00000349359,9606.ENSP00000363117,…	SLC7A2,TGFB1,SPI1,CLEC2B,ELF1,SOX9,TYROBP,SAMHD1,FCGR2A,ZFP36L2,DTX3L,F2RL1,MMP14,HCLS1,CSF1,RNF135,EVI2B,SASH3,FGR,SYK,TRIM5,FOXC1,LAIR1,BCL2,RELA,BCL6,ZFP36L1,ARPC1B,GLI2,DOCK8,INPP5D,TMEM176B,ITPKB,ICAM2,TMEM176A,LAT2,ANGPT1,YAP1
GO:0030335	positive regulation of cell migration	20	522	0.54	0.00062	9606.ENSP00000221930,9606.ENSP00000222390,9606.ENSP00000231061,9606.ENSP00000245479,9606.ENSP00000255006,9606.ENSP00000271638,9606.ENSP00000272928,9606.ENSP00000293778,9606.ENSP00000296677,9606.ENSP00000304676,9606.ENSP00000308208,9606.ENSP00000327513,9606.ENSP00000329357,9606.ENSP00000331544,9606.ENSP00000356437,9606.ENSP00000363117,9606.ENSP00000381185,9606.ENSP00000394888,9606.ENSP00000419124,…	TGFB1,HGF,SPARC,SOX9,RIN2,S100A11,ACKR3,CXCL16,F2RL1,ATOH8,MMP14,CSF1,SP1,FBLN1,SASH1,FGR,BCL2,DOCK8,FAM107A,ANGPT1
GO:0006955	immune response	39	1588	0.35	0.0007	9606.ENSP00000212355,9606.ENSP00000245185,9606.ENSP00000249647,9606.ENSP00000256935,9606.ENSP00000262629,9606.ENSP00000262878,9606.ENSP00000268638,9606.ENSP00000271450,9606.ENSP00000271638,9606.ENSP00000272928,9606.ENSP00000288840,9606.ENSP00000293778,9606.ENSP00000296161,9606.ENSP00000296677,9606.ENSP00000297596,9606.ENSP00000310219,9606.ENSP00000327513,9606.ENSP00000328340,9606.ENSP00000338258,…	TGFBR3,MT2A,SNAP23,DOCK2,TYROBP,SAMHD1,IRF8,FCGR2A,S100A11,ACKR3,SMAD6,CXCL16,DTX3L,F2RL1,GEM,HSPA6,CSF1,RNF135,CDC42EP4,HVCN1,NFKB2,FGR,SYK,B4GALT1,TRIM5,LAIR1,PRCP,BCL2,LCP1,IFITM3,RELA,BCL6,CASP4,CALCOCO2,INPP5D,LAT2,VIM,METTL7A,HEBP2
GO:0045596	negative regulation of cell differentiation	24	728	0.47	0.00072	9606.ENSP00000221930,9606.ENSP00000245479,9606.ENSP00000282388,9606.ENSP00000288840,9606.ENSP00000295886,9606.ENSP00000311816,9606.ENSP00000323588,9606.ENSP00000331544,9606.ENSP00000363689,9606.ENSP00000363868,9606.ENSP00000367888,9606.ENSP00000367972,9606.ENSP00000381185,9606.ENSP00000384371,9606.ENSP00000385523,9606.ENSP00000388402,9606.ENSP00000390436,9606.ENSP00000405338,9606.ENSP00000410269,…	TGFB1,SOX9,ZFP36L2,SMAD6,NKX6-1,REST,SOX2,FBLN1,ID3,ABCA1,LRP4,ID4,BCL2,BCL6,PPARA,ZFP36L1,GLI2,INPP5D,TMEM176B,ITPKB,TMEM176A,WWTR1,VIM,YAP1
GO:0009605	response to external stimulus	50	2310	0.29	0.00074	9606.ENSP00000221930,9606.ENSP00000222390,9606.ENSP00000231061,9606.ENSP00000233668,9606.ENSP00000245185,9606.ENSP00000245479,9606.ENSP00000245932,9606.ENSP00000256935,9606.ENSP00000262629,9606.ENSP00000262878,9606.ENSP00000268638,9606.ENSP00000272928,9606.ENSP00000276431,9606.ENSP00000282561,9606.ENSP00000288840,9606.ENSP00000293778,9606.ENSP00000295006,9606.ENSP00000295633,9606.ENSP00000296161,…	TGFB1,HGF,SPARC,DOK1,MT2A,SOX9,VASP,DOCK2,TYROBP,SAMHD1,IRF8,ACKR3,TNFRSF10B,GJA1,SMAD6,CXCL16,CAPN2,FSTL1,DTX3L,F2RL1,TNFRSF11B,DDIT4,MMP14,REST,CSF1,RNF135,CDC42EP4,PLSCR4,RAB13,NFKB2,GNG12,FGR,ABCA1,SYK,MT1M,TRIM5,SIPA1,SLFN11,BCL2,IFITM3,RELA,PPARA,LAMB2,CASP4,GLI2,CALCOCO2,EFNA4,FAM107A,ANGPT1,VIM
GO:0050864	regulation of B cell activation	10	128	0.85	0.00074	9606.ENSP00000221930,9606.ENSP00000262629,9606.ENSP00000282388,9606.ENSP00000308208,9606.ENSP00000349359,9606.ENSP00000364907,9606.ENSP00000381185,9606.ENSP00000384371,9606.ENSP00000388402,9606.ENSP00000405338	TGFB1,TYROBP,ZFP36L2,MMP14,SASH3,SYK,BCL2,BCL6,ZFP36L1,INPP5D
GO:0042060	wound healing	18	439	0.57	0.00076	9606.ENSP00000217652,9606.ENSP00000218388,9606.ENSP00000221930,9606.ENSP00000231061,9606.ENSP00000296511,9606.ENSP00000296677,9606.ENSP00000319744,9606.ENSP00000331544,9606.ENSP00000333203,9606.ENSP00000362080,9606.ENSP00000364907,9606.ENSP00000364935,9606.ENSP00000369055,9606.ENSP00000377055,9606.ENSP00000378431,9606.ENSP00000385523,9606.ENSP00000394888,9606.ENSP00000400717	MYL12A,TIMP1,TGFB1,SPARC,ANXA5,F2RL1,GPR4,FBLN1,SERPINA5,SYTL4,SYK,CLIC1,B4GALT1,PRCP,MMRN1,PPARA,DOCK8,GNA13
GO:1902893	regulation of pri-miRNA transcription by RNA polymerase II	7	52	1.08	0.00086	9606.ENSP00000221930,9606.ENSP00000227163,9606.ENSP00000245479,9606.ENSP00000288840,9606.ENSP00000304676,9606.ENSP00000384273,9606.ENSP00000385523	TGFB1,SPI1,SOX9,SMAD6,ATOH8,RELA,PPARA
GO:1903706	regulation of hemopoiesis	19	493	0.54	0.00092	9606.ENSP00000221930,9606.ENSP00000227163,9606.ENSP00000262629,9606.ENSP00000282388,9606.ENSP00000308208,9606.ENSP00000320176,9606.ENSP00000327513,9606.ENSP00000333779,9606.ENSP00000349359,9606.ENSP00000364907,9606.ENSP00000370256,9606.ENSP00000384371,9606.ENSP00000388402,9606.ENSP00000390436,9606.ENSP00000405338,9606.ENSP00000410269,9606.ENSP00000411152,9606.ENSP00000417626,9606.ENSP00000478927	TGFB1,SPI1,TYROBP,ZFP36L2,MMP14,HCLS1,CSF1,EVI2B,SASH3,SYK,FOXC1,BCL6,ZFP36L1,GLI2,INPP5D,TMEM176B,ITPKB,TMEM176A,YAP1
GO:0032835	glomerulus development	7	53	1.08	0.00093	9606.ENSP00000296233,9606.ENSP00000319744,9606.ENSP00000370256,9606.ENSP00000381185,9606.ENSP00000388325,9606.ENSP00000419465,9606.ENSP00000428340	KLF15,GPR4,FOXC1,BCL2,LAMB2,WWTR1,ANGPT1
GO:0035295	tube development	26	851	0.44	0.00093	9606.ENSP00000212355,9606.ENSP00000221930,9606.ENSP00000227163,9606.ENSP00000231061,9606.ENSP00000245479,9606.ENSP00000245932,9606.ENSP00000262848,9606.ENSP00000272928,9606.ENSP00000282561,9606.ENSP00000288840,9606.ENSP00000304676,9606.ENSP00000308208,9606.ENSP00000319744,9606.ENSP00000327513,9606.ENSP00000364907,9606.ENSP00000366898,9606.ENSP00000369055,9606.ENSP00000370256,9606.ENSP00000377055,…	TGFBR3,TGFB1,SPI1,SPARC,SOX9,VASP,PRKX,ACKR3,GJA1,SMAD6,ATOH8,MMP14,GPR4,CSF1,SYK,HIF3A,B4GALT1,FOXC1,PRCP,BCL2,ZFP36L1,GLI2,GNA13,ANGPT1,TEAD2,YAP1
GO:0002252	immune effector process	28	969	0.42	0.001	9606.ENSP00000249647,9606.ENSP00000256935,9606.ENSP00000262629,9606.ENSP00000262878,9606.ENSP00000271450,9606.ENSP00000271638,9606.ENSP00000296161,9606.ENSP00000296677,9606.ENSP00000307305,9606.ENSP00000310219,9606.ENSP00000328340,9606.ENSP00000349181,9606.ENSP00000363117,9606.ENSP00000364907,9606.ENSP00000369055,9606.ENSP00000369373,9606.ENSP00000375622,9606.ENSP00000377055,9606.ENSP00000378067,…	SNAP23,DOCK2,TYROBP,SAMHD1,FCGR2A,S100A11,DTX3L,F2RL1,DDIT4,HSPA6,RNF135,HVCN1,FGR,SYK,B4GALT1,TRIM5,LAIR1,PRCP,SLFN11,BCL2,LCP1,IFITM3,RELA,ARPC1B,INPP5D,LAT2,METTL7A,HEBP2
GO:0045055	regulated exocytosis	23	697	0.47	0.001	9606.ENSP00000218388,9606.ENSP00000221930,9606.ENSP00000222390,9606.ENSP00000231061,9606.ENSP00000249647,9606.ENSP00000256935,9606.ENSP00000262629,9606.ENSP00000271450,9606.ENSP00000271638,9606.ENSP00000296511,9606.ENSP00000310219,9606.ENSP00000349181,9606.ENSP00000362080,9606.ENSP00000363117,9606.ENSP00000364907,9606.ENSP00000366084,9606.ENSP00000369055,9606.ENSP00000375622,9606.ENSP00000377055,…	TIMP1,TGFB1,HGF,SPARC,SNAP23,DOCK2,TYROBP,FCGR2A,S100A11,ANXA5,HSPA6,HVCN1,SYTL4,FGR,SYK,ABCC4,B4GALT1,LAIR1,PRCP,MMRN1,LAT2,METTL7A,HEBP2
GO:0030334	regulation of cell migration	26	865	0.43	0.0011	9606.ENSP00000218388,9606.ENSP00000221930,9606.ENSP00000222390,9606.ENSP00000231061,9606.ENSP00000245479,9606.ENSP00000255006,9606.ENSP00000262848,9606.ENSP00000271638,9606.ENSP00000272928,9606.ENSP00000282561,9606.ENSP00000293778,9606.ENSP00000295886,9606.ENSP00000296677,9606.ENSP00000304676,9606.ENSP00000308208,9606.ENSP00000327513,9606.ENSP00000329357,9606.ENSP00000331544,9606.ENSP00000356437,…	TIMP1,TGFB1,HGF,SPARC,SOX9,RIN2,PRKX,S100A11,ACKR3,GJA1,CXCL16,NKX6-1,F2RL1,ATOH8,MMP14,CSF1,SP1,FBLN1,SASH1,FGR,PRCP,BCL2,DOCK8,GNA13,FAM107A,ANGPT1
GO:0030903	notochord development	5	19	1.38	0.0011	9606.ENSP00000245479,9606.ENSP00000363689,9606.ENSP00000390436,9606.ENSP00000472109,9606.ENSP00000478927	SOX9,ID3,GLI2,TEAD2,YAP1
GO:0048514	blood vessel morphogenesis	17	410	0.57	0.0011	9606.ENSP00000212355,9606.ENSP00000221930,9606.ENSP00000227163,9606.ENSP00000262848,9606.ENSP00000272928,9606.ENSP00000308208,9606.ENSP00000319744,9606.ENSP00000364907,9606.ENSP00000366898,9606.ENSP00000369055,9606.ENSP00000370256,9606.ENSP00000377055,9606.ENSP00000388402,9606.ENSP00000400717,9606.ENSP00000428340,9606.ENSP00000472109,9606.ENSP00000478927	TGFBR3,TGFB1,SPI1,PRKX,ACKR3,MMP14,GPR4,SYK,HIF3A,B4GALT1,FOXC1,PRCP,ZFP36L1,GNA13,ANGPT1,TEAD2,YAP1
GO:1903510	mucopolysaccharide metabolic process	9	108	0.88	0.0012	9606.ENSP00000221930,9606.ENSP00000222390,9606.ENSP00000256178,9606.ENSP00000265077,9606.ENSP00000332151,9606.ENSP00000343924,9606.ENSP00000362207,9606.ENSP00000369055,9606.ENSP00000428340	TGFB1,HGF,LYVE1,VCAN,DSE,PRELP,CHST3,B4GALT1,ANGPT1
GO:0032501	multicellular organismal process	109	6933	0.15	0.0013	9606.ENSP00000004531,9606.ENSP00000212355,9606.ENSP00000217652,9606.ENSP00000218388,9606.ENSP00000221930,9606.ENSP00000222390,9606.ENSP00000223061,9606.ENSP00000227163,9606.ENSP00000231061,9606.ENSP00000233668,9606.ENSP00000245479,9606.ENSP00000245932,9606.ENSP00000248073,9606.ENSP00000249647,9606.ENSP00000254322,9606.ENSP00000256935,9606.ENSP00000262629,9606.ENSP00000262662,9606.ENSP00000262848,…	SLC7A2,TGFBR3,MYL12A,TIMP1,TGFB1,HGF,PCOLCE,SPI1,SPARC,DOK1,SOX9,VASP,OR7C1,SNAP23,DNAJB1,DOCK2,TYROBP,CDKN2C,PRKX,SAMHD1,VCAN,IRF8,ACKR3,CYP39A1,EPS8,KCNE4,ZFP36L2,GJA1,SMAD6,CAPN2,FSTL1,NKX6-1,KLF15,ANXA5,F2RL1,TNFRSF11B,ARHGAP42,ATOH8,VAMP5,RFX2,DDIT4,MMP14,REST,OR7A5,GPR4,HCLS1,SOX2,CSF1,TGIF1,FBLN1,IKZF1,SERPINA5,EYA2,EVI2B,PRELP,SASH3,RFX4,LRP10,CDC14A,PBXIP1,VENTX,RAB13,S100A4,NFKB2,GNG12,…
GO:0072359	circulatory system development	26	872	0.43	0.0013	9606.ENSP00000212355,9606.ENSP00000221930,9606.ENSP00000227163,9606.ENSP00000231061,9606.ENSP00000245479,9606.ENSP00000262848,9606.ENSP00000272928,9606.ENSP00000282561,9606.ENSP00000288840,9606.ENSP00000308208,9606.ENSP00000311816,9606.ENSP00000319744,9606.ENSP00000363689,9606.ENSP00000364907,9606.ENSP00000366898,9606.ENSP00000369055,9606.ENSP00000370256,9606.ENSP00000377055,9606.ENSP00000385523,…	TGFBR3,TGFB1,SPI1,SPARC,SOX9,PRKX,ACKR3,GJA1,SMAD6,MMP14,REST,GPR4,ID3,SYK,HIF3A,B4GALT1,FOXC1,PRCP,PPARA,ZFP36L1,GLI2,GNA13,ANGPT1,TEAD2,YAP1,DHRS3
GO:0045597	positive regulation of cell differentiation	28	993	0.41	0.0014	9606.ENSP00000221930,9606.ENSP00000222390,9606.ENSP00000245479,9606.ENSP00000255006,9606.ENSP00000262629,9606.ENSP00000282561,9606.ENSP00000295006,9606.ENSP00000295886,9606.ENSP00000304676,9606.ENSP00000308208,9606.ENSP00000311816,9606.ENSP00000320176,9606.ENSP00000323588,9606.ENSP00000327513,9606.ENSP00000333779,9606.ENSP00000349359,9606.ENSP00000362981,9606.ENSP00000364907,9606.ENSP00000364935,…	TGFB1,HGF,SOX9,RIN2,TYROBP,GJA1,CAPN2,NKX6-1,ATOH8,MMP14,REST,HCLS1,SOX2,CSF1,EVI2B,SASH3,TGIF2,SYK,CLIC1,FOXC1,BCL2,RELA,BCL6,ZFP36L1,GLI2,INPP5D,ITPKB,WWTR1
GO:0060429	epithelium development	30	1109	0.39	0.0014	9606.ENSP00000221930,9606.ENSP00000245479,9606.ENSP00000245932,9606.ENSP00000262848,9606.ENSP00000282561,9606.ENSP00000288840,9606.ENSP00000295886,9606.ENSP00000296233,9606.ENSP00000296677,9606.ENSP00000308208,9606.ENSP00000311816,9606.ENSP00000319744,9606.ENSP00000327513,9606.ENSP00000348828,9606.ENSP00000357564,9606.ENSP00000359225,9606.ENSP00000363689,9606.ENSP00000367888,9606.ENSP00000367972,…	TGFB1,SOX9,VASP,PRKX,GJA1,SMAD6,NKX6-1,KLF15,F2RL1,MMP14,REST,GPR4,CSF1,ARHGEF26,RAB13,CNN3,ID3,LRP4,ID4,B4GALT1,FOXC1,BCL2,RELA,LAMB2,ZFP36L1,GLI2,GNA13,VIM,TEAD2,YAP1
GO:0060485	mesenchyme development	12	212	0.71	0.0014	9606.ENSP00000212355,9606.ENSP00000221930,9606.ENSP00000222390,9606.ENSP00000245479,9606.ENSP00000357705,9606.ENSP00000370047,9606.ENSP00000370256,9606.ENSP00000381185,9606.ENSP00000388402,9606.ENSP00000419465,9606.ENSP00000472109,9606.ENSP00000478927	TGFBR3,TGFB1,HGF,SOX9,S100A4,BNC2,FOXC1,BCL2,ZFP36L1,WWTR1,TEAD2,YAP1
GO:0071276	cellular response to cadmium ion	6	37	1.16	0.0014	9606.ENSP00000245185,9606.ENSP00000307706,9606.ENSP00000334872,9606.ENSP00000369146,9606.ENSP00000377995,9606.ENSP00000391397	MT2A,MT1E,MT1F,MT1M,MT1X,MT1L
GO:0009607	response to biotic stimulus	33	1289	0.36	0.0015	9606.ENSP00000221930,9606.ENSP00000231061,9606.ENSP00000245185,9606.ENSP00000262629,9606.ENSP00000262878,9606.ENSP00000268638,9606.ENSP00000282561,9606.ENSP00000288840,9606.ENSP00000293778,9606.ENSP00000295006,9606.ENSP00000296161,9606.ENSP00000296677,9606.ENSP00000307305,9606.ENSP00000327513,9606.ENSP00000328340,9606.ENSP00000338258,9606.ENSP00000347038,9606.ENSP00000358983,9606.ENSP00000360021,…	TGFB1,SPARC,MT2A,TYROBP,SAMHD1,IRF8,GJA1,SMAD6,CXCL16,CAPN2,DTX3L,F2RL1,DDIT4,CSF1,RNF135,CDC42EP4,PLSCR4,NFKB2,GNG12,FGR,ABCA1,SYK,MT1M,TRIM5,SLFN11,BCL2,IFITM3,RELA,CASP4,GLI2,CALCOCO2,VIM,YAP1
GO:0048646	anatomical structure formation involved in morphogenesis	26	883	0.42	0.0015	9606.ENSP00000212355,9606.ENSP00000221930,9606.ENSP00000245479,9606.ENSP00000245932,9606.ENSP00000262848,9606.ENSP00000272928,9606.ENSP00000295006,9606.ENSP00000304676,9606.ENSP00000306335,9606.ENSP00000308208,9606.ENSP00000319744,9606.ENSP00000323588,9606.ENSP00000333640,9606.ENSP00000358983,9606.ENSP00000364907,9606.ENSP00000366898,9606.ENSP00000369055,9606.ENSP00000370256,9606.ENSP00000377055,…	TGFBR3,TGFB1,SOX9,VASP,PRKX,ACKR3,CAPN2,ATOH8,RFX2,MMP14,GPR4,SOX2,EYA2,NFKB2,SYK,HIF3A,B4GALT1,FOXC1,PRCP,BCL6,PPARA,GLI2,ACTL6A,GNA13,ANGPT1,TEAD2
GO:0065009	regulation of molecular function	84	4913	0.19	0.0015	9606.ENSP00000212355,9606.ENSP00000218388,9606.ENSP00000221930,9606.ENSP00000222390,9606.ENSP00000223061,9606.ENSP00000227163,9606.ENSP00000239882,9606.ENSP00000245479,9606.ENSP00000254322,9606.ENSP00000255006,9606.ENSP00000256935,9606.ENSP00000262662,9606.ENSP00000264245,9606.ENSP00000265807,9606.ENSP00000268638,9606.ENSP00000276431,9606.ENSP00000278071,9606.ENSP00000281830,9606.ENSP00000282388,…	TGFBR3,TIMP1,TGFB1,HGF,PCOLCE,SPI1,ELF1,SOX9,DNAJB1,RIN2,DOCK2,CDKN2C,ARHGAP31,SH2D4A,IRF8,TNFRSF10B,ITPRIP,KCNE4,ZFP36L2,GJA1,SMAD6,CXCL16,NKX6-1,DTX3L,KLF15,ANXA5,F2RL1,TNFRSF11B,GEM,ARHGAP42,A2ML1,ATOH8,RFX2,REST,CHORDC1,HCLS1,SOX2,CSF1,TGIF1,SP1,FBLN1,IKZF1,SERPINA5,FXYD5,ARHGEF26,RFX4,SASH1,PBXIP1,VENTX,NFKB2,CNN3,ZNF217,RCC1,TGIF2,FGR,ID3,GRTP1,SYK,HIF3A,AHNAK,ID4,TRIM5,FOXC1,GLIS3,CARD8,SI…
GO:0006952	defense response	33	1296	0.36	0.0016	9606.ENSP00000004531,9606.ENSP00000218388,9606.ENSP00000221930,9606.ENSP00000245185,9606.ENSP00000249647,9606.ENSP00000262629,9606.ENSP00000262878,9606.ENSP00000268638,9606.ENSP00000282561,9606.ENSP00000288167,9606.ENSP00000293778,9606.ENSP00000296161,9606.ENSP00000296677,9606.ENSP00000307305,9606.ENSP00000327513,9606.ENSP00000328340,9606.ENSP00000338258,9606.ENSP00000352071,9606.ENSP00000358983,…	SLC7A2,TIMP1,TGFB1,MT2A,SNAP23,TYROBP,SAMHD1,IRF8,GJA1,IL17RB,CXCL16,DTX3L,F2RL1,DDIT4,CSF1,RNF135,CDC42EP4,CD163,NFKB2,FGR,SYK,B4GALT1,TRIM5,PRCP,SLFN11,NUPR1,BCL2,IFITM3,RELA,BCL6,CASP4,CALCOCO2,VIM
GO:0051270	regulation of cellular component movement	28	1009	0.4	0.0018	9606.ENSP00000212355,9606.ENSP00000218388,9606.ENSP00000221930,9606.ENSP00000222390,9606.ENSP00000231061,9606.ENSP00000245479,9606.ENSP00000255006,9606.ENSP00000262848,9606.ENSP00000271638,9606.ENSP00000272928,9606.ENSP00000282561,9606.ENSP00000293778,9606.ENSP00000295886,9606.ENSP00000296677,9606.ENSP00000304676,9606.ENSP00000308208,9606.ENSP00000327513,9606.ENSP00000329357,9606.ENSP00000331544,…	TGFBR3,TIMP1,TGFB1,HGF,SPARC,SOX9,RIN2,PRKX,S100A11,ACKR3,GJA1,CXCL16,NKX6-1,F2RL1,ATOH8,MMP14,CSF1,SP1,FBLN1,SASH1,FGR,PRCP,BCL2,BCL6,DOCK8,GNA13,FAM107A,ANGPT1
GO:0006887	exocytosis	24	789	0.44	0.0019	9606.ENSP00000218388,9606.ENSP00000221930,9606.ENSP00000222390,9606.ENSP00000231061,9606.ENSP00000249647,9606.ENSP00000256935,9606.ENSP00000262629,9606.ENSP00000271450,9606.ENSP00000271638,9606.ENSP00000296511,9606.ENSP00000310219,9606.ENSP00000349181,9606.ENSP00000357564,9606.ENSP00000362080,9606.ENSP00000363117,9606.ENSP00000364907,9606.ENSP00000366084,9606.ENSP00000369055,9606.ENSP00000375622,…	TIMP1,TGFB1,HGF,SPARC,SNAP23,DOCK2,TYROBP,FCGR2A,S100A11,ANXA5,HSPA6,HVCN1,RAB13,SYTL4,FGR,SYK,ABCC4,B4GALT1,LAIR1,PRCP,MMRN1,LAT2,METTL7A,HEBP2
GO:0046686	response to cadmium ion	7	63	1	0.002	9606.ENSP00000231061,9606.ENSP00000245185,9606.ENSP00000307706,9606.ENSP00000334872,9606.ENSP00000369146,9606.ENSP00000377995,9606.ENSP00000391397	SPARC,MT2A,MT1E,MT1F,MT1M,MT1X,MT1L
GO:0002274	myeloid leukocyte activation	20	585	0.49	0.0021	9606.ENSP00000004531,9606.ENSP00000227163,9606.ENSP00000249647,9606.ENSP00000256935,9606.ENSP00000262629,9606.ENSP00000271450,9606.ENSP00000271638,9606.ENSP00000296677,9606.ENSP00000310219,9606.ENSP00000327513,9606.ENSP00000349181,9606.ENSP00000363117,9606.ENSP00000364907,9606.ENSP00000369055,9606.ENSP00000375622,9606.ENSP00000377055,9606.ENSP00000391397,9606.ENSP00000420494,9606.ENSP00000448785,…	SLC7A2,SPI1,SNAP23,DOCK2,TYROBP,FCGR2A,S100A11,F2RL1,HSPA6,CSF1,HVCN1,FGR,SYK,B4GALT1,LAIR1,PRCP,MT1L,LAT2,METTL7A,HEBP2
GO:0048583	regulation of response to stimulus	73	4114	0.2	0.0021	9606.ENSP00000004531,9606.ENSP00000212355,9606.ENSP00000218388,9606.ENSP00000221930,9606.ENSP00000222390,9606.ENSP00000228438,9606.ENSP00000233668,9606.ENSP00000239882,9606.ENSP00000245479,9606.ENSP00000254322,9606.ENSP00000262629,9606.ENSP00000262878,9606.ENSP00000263409,9606.ENSP00000264245,9606.ENSP00000271450,9606.ENSP00000272928,9606.ENSP00000276431,9606.ENSP00000278071,9606.ENSP00000281172,…	SLC7A2,TGFBR3,TIMP1,TGFB1,HGF,CLEC2B,DOK1,ELF1,SOX9,DNAJB1,TYROBP,SAMHD1,LIFR,ARHGAP31,FCGR2A,ACKR3,TNFRSF10B,ITPRIP,EPS8,GJA1,IL17RB,SMAD6,FSTL1,DTX3L,F2RL1,ARHGAP42,DDIT4,MMP14,REST,CHORDC1,GPR4,TRIP10,HCLS1,SOX2,CSF1,RNF135,FBLN1,EYA2,ARHGEF26,SASH3,RFX4,SASH1,S100A4,GPC4,SYTL4,FGR,ABCA1,SYK,LRP4,TRIM5,LAIR1,CARD8,PRCP,SIPA1,NUPR1,TRPS1,BCL2,RELA,BCL6,PPARA,CASP4,ARPC1B,GLI2,GNA13,INPP5D,ITPKB…
GO:0051707	response to other organism	32	1256	0.36	0.0021	9606.ENSP00000221930,9606.ENSP00000231061,9606.ENSP00000245185,9606.ENSP00000262629,9606.ENSP00000262878,9606.ENSP00000268638,9606.ENSP00000282561,9606.ENSP00000288840,9606.ENSP00000293778,9606.ENSP00000295006,9606.ENSP00000296161,9606.ENSP00000296677,9606.ENSP00000307305,9606.ENSP00000327513,9606.ENSP00000328340,9606.ENSP00000338258,9606.ENSP00000347038,9606.ENSP00000358983,9606.ENSP00000360021,…	TGFB1,SPARC,MT2A,TYROBP,SAMHD1,IRF8,GJA1,SMAD6,CXCL16,CAPN2,DTX3L,F2RL1,DDIT4,CSF1,RNF135,CDC42EP4,PLSCR4,NFKB2,GNG12,FGR,ABCA1,SYK,MT1M,TRIM5,SLFN11,BCL2,IFITM3,RELA,CASP4,GLI2,CALCOCO2,VIM
GO:0033993	response to lipid	25	858	0.42	0.0023	9606.ENSP00000212355,9606.ENSP00000221930,9606.ENSP00000231061,9606.ENSP00000245479,9606.ENSP00000268638,9606.ENSP00000282388,9606.ENSP00000282561,9606.ENSP00000288840,9606.ENSP00000295006,9606.ENSP00000307305,9606.ENSP00000311816,9606.ENSP00000347038,9606.ENSP00000358983,9606.ENSP00000360021,9606.ENSP00000363689,9606.ENSP00000363868,9606.ENSP00000381185,9606.ENSP00000384273,9606.ENSP00000385523,…	TGFBR3,TGFB1,SPARC,SOX9,IRF8,ZFP36L2,GJA1,SMAD6,CAPN2,DDIT4,REST,PLSCR4,NFKB2,GNG12,ID3,ABCA1,BCL2,RELA,PPARA,ZFP36L1,ARPC1B,FAM107A,VIM,TEAD2,YAP1
GO:0051240	positive regulation of multicellular organismal process	40	1770	0.31	0.0023	9606.ENSP00000212355,9606.ENSP00000221930,9606.ENSP00000222390,9606.ENSP00000231061,9606.ENSP00000245479,9606.ENSP00000255006,9606.ENSP00000262629,9606.ENSP00000268638,9606.ENSP00000282561,9606.ENSP00000288167,9606.ENSP00000295886,9606.ENSP00000296677,9606.ENSP00000304676,9606.ENSP00000308208,9606.ENSP00000311816,9606.ENSP00000320176,9606.ENSP00000327513,9606.ENSP00000328340,9606.ENSP00000329357,…	TGFBR3,TGFB1,HGF,SPARC,SOX9,RIN2,TYROBP,IRF8,GJA1,IL17RB,NKX6-1,F2RL1,ATOH8,MMP14,REST,HCLS1,CSF1,RNF135,SP1,EVI2B,SASH3,SASH1,NFKB2,TGIF2,FGR,ABCA1,SYK,CLIC1,FOXC1,CARD8,BCL2,RELA,BCL6,ZFP36L1,GLI2,INPP5D,ITPKB,WWTR1,ANGPT1,YAP1
GO:0140352	export from cell	28	1028	0.39	0.0023	9606.ENSP00000218388,9606.ENSP00000221930,9606.ENSP00000222390,9606.ENSP00000231061,9606.ENSP00000249647,9606.ENSP00000256935,9606.ENSP00000262629,9606.ENSP00000271450,9606.ENSP00000271638,9606.ENSP00000281830,9606.ENSP00000282561,9606.ENSP00000296511,9606.ENSP00000310219,9606.ENSP00000349181,9606.ENSP00000357564,9606.ENSP00000362080,9606.ENSP00000363117,9606.ENSP00000363868,9606.ENSP00000364907,…	TIMP1,TGFB1,HGF,SPARC,SNAP23,DOCK2,TYROBP,FCGR2A,S100A11,KCNE4,GJA1,ANXA5,HSPA6,HVCN1,RAB13,SYTL4,FGR,ABCA1,SYK,ABCC4,B4GALT1,LAIR1,PRCP,MMRN1,LAT2,SLC1A5,METTL7A,HEBP2
GO:0001822	kidney development	13	271	0.64	0.0026	9606.ENSP00000245479,9606.ENSP00000262848,9606.ENSP00000288840,9606.ENSP00000296233,9606.ENSP00000319744,9606.ENSP00000363689,9606.ENSP00000367888,9606.ENSP00000370256,9606.ENSP00000381185,9606.ENSP00000388325,9606.ENSP00000390436,9606.ENSP00000419465,9606.ENSP00000428340	SOX9,PRKX,SMAD6,KLF15,GPR4,ID3,LRP4,FOXC1,BCL2,LAMB2,GLI2,WWTR1,ANGPT1
GO:0032940	secretion by cell	27	979	0.4	0.0026	9606.ENSP00000218388,9606.ENSP00000221930,9606.ENSP00000222390,9606.ENSP00000231061,9606.ENSP00000249647,9606.ENSP00000256935,9606.ENSP00000262629,9606.ENSP00000271450,9606.ENSP00000271638,9606.ENSP00000282561,9606.ENSP00000296511,9606.ENSP00000310219,9606.ENSP00000349181,9606.ENSP00000357564,9606.ENSP00000362080,9606.ENSP00000363117,9606.ENSP00000363868,9606.ENSP00000364907,9606.ENSP00000366084,…	TIMP1,TGFB1,HGF,SPARC,SNAP23,DOCK2,TYROBP,FCGR2A,S100A11,GJA1,ANXA5,HSPA6,HVCN1,RAB13,SYTL4,FGR,ABCA1,SYK,ABCC4,B4GALT1,LAIR1,PRCP,MMRN1,LAT2,SLC1A5,METTL7A,HEBP2
GO:0001568	blood vessel development	18	500	0.51	0.0027	9606.ENSP00000212355,9606.ENSP00000221930,9606.ENSP00000227163,9606.ENSP00000262848,9606.ENSP00000272928,9606.ENSP00000288840,9606.ENSP00000308208,9606.ENSP00000319744,9606.ENSP00000364907,9606.ENSP00000366898,9606.ENSP00000369055,9606.ENSP00000370256,9606.ENSP00000377055,9606.ENSP00000388402,9606.ENSP00000400717,9606.ENSP00000428340,9606.ENSP00000472109,9606.ENSP00000478927	TGFBR3,TGFB1,SPI1,PRKX,ACKR3,SMAD6,MMP14,GPR4,SYK,HIF3A,B4GALT1,FOXC1,PRCP,ZFP36L1,GNA13,ANGPT1,TEAD2,YAP1
GO:0001655	urogenital system development	14	315	0.6	0.0027	9606.ENSP00000245479,9606.ENSP00000262848,9606.ENSP00000288840,9606.ENSP00000296233,9606.ENSP00000319744,9606.ENSP00000363689,9606.ENSP00000367888,9606.ENSP00000367972,9606.ENSP00000370256,9606.ENSP00000381185,9606.ENSP00000388325,9606.ENSP00000390436,9606.ENSP00000419465,9606.ENSP00000428340	SOX9,PRKX,SMAD6,KLF15,GPR4,ID3,LRP4,ID4,FOXC1,BCL2,LAMB2,GLI2,WWTR1,ANGPT1
GO:0010628	positive regulation of gene expression	48	2337	0.27	0.003	9606.ENSP00000221930,9606.ENSP00000222390,9606.ENSP00000227163,9606.ENSP00000239882,9606.ENSP00000245479,9606.ENSP00000262629,9606.ENSP00000268638,9606.ENSP00000282561,9606.ENSP00000288167,9606.ENSP00000288840,9606.ENSP00000295886,9606.ENSP00000296161,9606.ENSP00000296233,9606.ENSP00000296677,9606.ENSP00000304676,9606.ENSP00000306335,9606.ENSP00000308208,9606.ENSP00000311816,9606.ENSP00000320176,…	TGFB1,HGF,SPI1,ELF1,SOX9,TYROBP,IRF8,GJA1,IL17RB,SMAD6,NKX6-1,DTX3L,KLF15,F2RL1,ATOH8,RFX2,MMP14,REST,HCLS1,SOX2,SERTAD3,CSF1,RNF135,SP1,FBLN1,IKZF1,SASH3,RFX4,HMGN5,VENTX,NFKB2,FGR,ID3,SYK,HIF3A,ID4,FOXC1,GLIS3,CARD8,RELA,PPARA,GLI2,WWTR1,ANGPT1,MAML2,VIM,TEAD2,YAP1
GO:0030278	regulation of ossification	11	197	0.7	0.003	9606.ENSP00000221930,9606.ENSP00000222390,9606.ENSP00000245479,9606.ENSP00000288840,9606.ENSP00000311816,9606.ENSP00000327513,9606.ENSP00000363689,9606.ENSP00000364935,9606.ENSP00000367888,9606.ENSP00000381185,9606.ENSP00000480439	TGFB1,HGF,SOX9,SMAD6,REST,CSF1,ID3,CLIC1,LRP4,BCL2,DHRS3
GO:0030155	regulation of cell adhesion	22	712	0.44	0.0031	9606.ENSP00000221930,9606.ENSP00000245479,9606.ENSP00000255006,9606.ENSP00000262848,9606.ENSP00000308208,9606.ENSP00000319744,9606.ENSP00000323588,9606.ENSP00000327513,9606.ENSP00000331544,9606.ENSP00000344254,9606.ENSP00000349359,9606.ENSP00000364907,9606.ENSP00000377771,9606.ENSP00000381185,9606.ENSP00000384273,9606.ENSP00000384371,9606.ENSP00000385523,9606.ENSP00000390436,9606.ENSP00000394888,…	TGFB1,SOX9,RIN2,PRKX,MMP14,GPR4,SOX2,CSF1,FBLN1,FXYD5,SASH3,SYK,SIPA1,BCL2,RELA,BCL6,PPARA,GLI2,DOCK8,ITPKB,FAM107A,ANGPT1
GO:0002576	platelet degranulation	9	129	0.8	0.0033	9606.ENSP00000218388,9606.ENSP00000221930,9606.ENSP00000222390,9606.ENSP00000231061,9606.ENSP00000296511,9606.ENSP00000362080,9606.ENSP00000364907,9606.ENSP00000366084,9606.ENSP00000378431	TIMP1,TGFB1,HGF,SPARC,ANXA5,SYTL4,SYK,ABCC4,MMRN1
GO:0016192	vesicle-mediated transport	40	1805	0.3	0.0033	9606.ENSP00000218388,9606.ENSP00000221466,9606.ENSP00000221930,9606.ENSP00000222390,9606.ENSP00000231061,9606.ENSP00000249647,9606.ENSP00000255006,9606.ENSP00000256935,9606.ENSP00000262629,9606.ENSP00000268638,9606.ENSP00000271450,9606.ENSP00000271638,9606.ENSP00000272928,9606.ENSP00000293778,9606.ENSP00000296161,9606.ENSP00000296511,9606.ENSP00000305647,9606.ENSP00000310219,9606.ENSP00000311427,…	TIMP1,FCGRT,TGFB1,HGF,SPARC,SNAP23,RIN2,DOCK2,TYROBP,IRF8,FCGR2A,S100A11,ACKR3,CXCL16,DTX3L,ANXA5,VAMP5,HSPA6,SNX33,TRIP10,HVCN1,CD163,LRP10,RAB13,SYTL4,FGR,ABCA1,SYK,ABCC4,LRP4,B4GALT1,LAIR1,PRCP,MMRN1,NCF4,ARPC1B,LAT2,METTL7A,STON2,HEBP2
GO:0031324	negative regulation of cellular metabolic process	52	2630	0.25	0.0034	9606.ENSP00000218388,9606.ENSP00000221930,9606.ENSP00000222390,9606.ENSP00000227163,9606.ENSP00000245479,9606.ENSP00000254322,9606.ENSP00000262662,9606.ENSP00000265807,9606.ENSP00000268638,9606.ENSP00000271638,9606.ENSP00000278071,9606.ENSP00000282388,9606.ENSP00000282561,9606.ENSP00000288840,9606.ENSP00000295886,9606.ENSP00000296161,9606.ENSP00000296233,9606.ENSP00000296677,9606.ENSP00000299698,…	TIMP1,TGFB1,HGF,SPI1,SOX9,DNAJB1,CDKN2C,SH2D4A,IRF8,S100A11,ITPRIP,ZFP36L2,GJA1,SMAD6,NKX6-1,DTX3L,KLF15,F2RL1,A2ML1,ATOH8,DDIT4,REST,CHORDC1,HCLS1,SOX2,TGIF1,FBLN1,IKZF1,SERPINA5,SAMD11,PBXIP1,NFKB2,ZNF217,TGIF2,ID3,HIF3A,ID4,FOXC1,GLIS3,CARD8,SLFN11,NUPR1,TRPS1,BCL2,RELA,BCL6,PPARA,ZFP36L1,GLI2,WWTR1,ANGPT1,YAP1
GO:0060548	negative regulation of cell death	27	999	0.39	0.0034	9606.ENSP00000218388,9606.ENSP00000222390,9606.ENSP00000245479,9606.ENSP00000272928,9606.ENSP00000276431,9606.ENSP00000278071,9606.ENSP00000288840,9606.ENSP00000296511,9606.ENSP00000310263,9606.ENSP00000311816,9606.ENSP00000320176,9606.ENSP00000327513,9606.ENSP00000333640,9606.ENSP00000333779,9606.ENSP00000350848,9606.ENSP00000370256,9606.ENSP00000379003,9606.ENSP00000381185,9606.ENSP00000384273,…	TIMP1,HGF,SOX9,ACKR3,TNFRSF10B,ITPRIP,SMAD6,ANXA5,TNFRSF10D,REST,HCLS1,CSF1,EYA2,EVI2B,HMGN5,FOXC1,NUPR1,BCL2,RELA,BCL6,PPARA,GLI2,DOCK8,ITPKB,ANGPT1,TEAD2,YAP1
GO:0065008	regulation of biological quality	71	4042	0.2	0.0036	9606.ENSP00000212355,9606.ENSP00000217652,9606.ENSP00000220763,9606.ENSP00000221930,9606.ENSP00000227163,9606.ENSP00000231061,9606.ENSP00000245185,9606.ENSP00000245479,9606.ENSP00000245932,9606.ENSP00000249647,9606.ENSP00000262629,9606.ENSP00000272928,9606.ENSP00000275016,9606.ENSP00000281172,9606.ENSP00000281830,9606.ENSP00000282388,9606.ENSP00000282561,9606.ENSP00000295886,9606.ENSP00000296233,…	TGFBR3,MYL12A,CPQ,TGFB1,SPI1,SPARC,MT2A,SOX9,VASP,SNAP23,TYROBP,ACKR3,CYP39A1,EPS8,KCNE4,ZFP36L2,GJA1,NKX6-1,KLF15,ANXA5,F2RL1,TNFRSF11B,ARHGAP42,MT1E,REST,GPR4,HCLS1,CSF1,RNF135,FBLN1,IKZF1,SERPINA5,EYA2,MT1F,CDC42EP4,PLSCR4,HVCN1,SASH3,GPC4,SYTL4,FGR,ABCA1,SYK,CLIC1,SLC39A12,LRP4,MT1M,FOXC1,PRCP,MT1X,MMRN1,NCF4,BCL2,BCL6,PPARA,ZFP36L1,ARPC1B,MT1L,DOCK8,GNA13,INPP5D,ITPKB,ABHD4,FAM107A,WWTR1,ANG…
GO:0016477	cell migration	25	896	0.4	0.004	9606.ENSP00000212355,9606.ENSP00000221930,9606.ENSP00000222390,9606.ENSP00000262848,9606.ENSP00000265077,9606.ENSP00000272928,9606.ENSP00000276431,9606.ENSP00000281172,9606.ENSP00000293778,9606.ENSP00000295886,9606.ENSP00000296677,9606.ENSP00000307305,9606.ENSP00000308208,9606.ENSP00000310263,9606.ENSP00000357564,9606.ENSP00000359864,9606.ENSP00000364907,9606.ENSP00000369055,9606.ENSP00000370256,…	TGFBR3,TGFB1,HGF,PRKX,VCAN,ACKR3,TNFRSF10B,EPS8,CXCL16,NKX6-1,F2RL1,DDIT4,MMP14,TNFRSF10D,RAB13,GPC4,SYK,B4GALT1,FOXC1,SLC7A7,LCP1,LAMB2,DOCK8,INPP5D,ANGPT1
GO:0040011	locomotion	31	1251	0.35	0.004	9606.ENSP00000212355,9606.ENSP00000221930,9606.ENSP00000222390,9606.ENSP00000233668,9606.ENSP00000245932,9606.ENSP00000256935,9606.ENSP00000262848,9606.ENSP00000265077,9606.ENSP00000272928,9606.ENSP00000276431,9606.ENSP00000281172,9606.ENSP00000293778,9606.ENSP00000295886,9606.ENSP00000296677,9606.ENSP00000307305,9606.ENSP00000308208,9606.ENSP00000310263,9606.ENSP00000357564,9606.ENSP00000359864,…	TGFBR3,TGFB1,HGF,DOK1,VASP,DOCK2,PRKX,VCAN,ACKR3,TNFRSF10B,EPS8,CXCL16,NKX6-1,F2RL1,DDIT4,MMP14,TNFRSF10D,RAB13,GPC4,SYK,B4GALT1,FOXC1,SLC7A7,LCP1,LAMB2,GLI2,DOCK8,INPP5D,EFNA4,PLTP,ANGPT1
GO:0051254	positive regulation of RNA metabolic process	39	1759	0.3	0.004	9606.ENSP00000221930,9606.ENSP00000222390,9606.ENSP00000227163,9606.ENSP00000239882,9606.ENSP00000245479,9606.ENSP00000268638,9606.ENSP00000282388,9606.ENSP00000288840,9606.ENSP00000295886,9606.ENSP00000296161,9606.ENSP00000296233,9606.ENSP00000296677,9606.ENSP00000304676,9606.ENSP00000306335,9606.ENSP00000311816,9606.ENSP00000320176,9606.ENSP00000323588,9606.ENSP00000325414,9606.ENSP00000329357,…	TGFB1,HGF,SPI1,ELF1,SOX9,IRF8,ZFP36L2,SMAD6,NKX6-1,DTX3L,KLF15,F2RL1,ATOH8,RFX2,REST,HCLS1,SOX2,SERTAD3,SP1,IKZF1,RFX4,HMGN5,VENTX,NFKB2,ID3,HIF3A,ID4,FOXC1,GLIS3,NUPR1,RELA,PPARA,ZFP36L1,GLI2,ACTL6A,WWTR1,MAML2,TEAD2,YAP1
GO:0045577	regulation of B cell differentiation	5	29	1.19	0.0045	9606.ENSP00000282388,9606.ENSP00000308208,9606.ENSP00000364907,9606.ENSP00000388402,9606.ENSP00000405338	ZFP36L2,MMP14,SYK,ZFP36L1,INPP5D
GO:0009725	response to hormone	24	849	0.41	0.0047	9606.ENSP00000212355,9606.ENSP00000218388,9606.ENSP00000221930,9606.ENSP00000231061,9606.ENSP00000282388,9606.ENSP00000282561,9606.ENSP00000288840,9606.ENSP00000295886,9606.ENSP00000296233,9606.ENSP00000297350,9606.ENSP00000307305,9606.ENSP00000308208,9606.ENSP00000311816,9606.ENSP00000320176,9606.ENSP00000329357,9606.ENSP00000357564,9606.ENSP00000381185,9606.ENSP00000384273,9606.ENSP00000385523,…	TGFBR3,TIMP1,TGFB1,SPARC,ZFP36L2,GJA1,SMAD6,NKX6-1,KLF15,TNFRSF11B,DDIT4,MMP14,REST,HCLS1,SP1,RAB13,BCL2,RELA,PPARA,ZFP36L1,ARPC1B,FAM107A,ATP6V0E1,YAP1
GO:0032879	regulation of localization	53	2740	0.24	0.0047	9606.ENSP00000212355,9606.ENSP00000218388,9606.ENSP00000221930,9606.ENSP00000222390,9606.ENSP00000231061,9606.ENSP00000245479,9606.ENSP00000255006,9606.ENSP00000256935,9606.ENSP00000262629,9606.ENSP00000262848,9606.ENSP00000271638,9606.ENSP00000272928,9606.ENSP00000281830,9606.ENSP00000282561,9606.ENSP00000293778,9606.ENSP00000295886,9606.ENSP00000296161,9606.ENSP00000296233,9606.ENSP00000296677,…	TGFBR3,TIMP1,TGFB1,HGF,SPARC,SOX9,RIN2,DOCK2,TYROBP,PRKX,S100A11,ACKR3,KCNE4,GJA1,CXCL16,NKX6-1,DTX3L,KLF15,F2RL1,GEM,ATOH8,MMP14,SNX33,REST,HCLS1,CSF1,SP1,FBLN1,FXYD5,HVCN1,SASH1,RAB13,GPC4,SYTL4,FGR,ABCA1,SYK,CLIC1,AHNAK,LRP4,TRIM5,PRCP,BCL2,LCP1,BCL6,PPARA,ZFP36L1,DOCK8,GNA13,PLTP,FAM107A,ANGPT1,STON2
GO:0002521	leukocyte differentiation	14	338	0.57	0.0049	9606.ENSP00000227163,9606.ENSP00000256935,9606.ENSP00000262629,9606.ENSP00000282388,9606.ENSP00000296677,9606.ENSP00000327513,9606.ENSP00000331614,9606.ENSP00000364907,9606.ENSP00000381185,9606.ENSP00000384371,9606.ENSP00000388402,9606.ENSP00000391397,9606.ENSP00000411152,9606.ENSP00000414378	SPI1,DOCK2,TYROBP,ZFP36L2,F2RL1,CSF1,IKZF1,SYK,BCL2,BCL6,ZFP36L1,MT1L,ITPKB,EFNA4
GO:1903508	positive regulation of nucleic acid-templated transcription	37	1670	0.3	0.0063	9606.ENSP00000221930,9606.ENSP00000222390,9606.ENSP00000227163,9606.ENSP00000239882,9606.ENSP00000245479,9606.ENSP00000268638,9606.ENSP00000288840,9606.ENSP00000295886,9606.ENSP00000296161,9606.ENSP00000296233,9606.ENSP00000296677,9606.ENSP00000304676,9606.ENSP00000306335,9606.ENSP00000311816,9606.ENSP00000320176,9606.ENSP00000323588,9606.ENSP00000325414,9606.ENSP00000329357,9606.ENSP00000331614,…	TGFB1,HGF,SPI1,ELF1,SOX9,IRF8,SMAD6,NKX6-1,DTX3L,KLF15,F2RL1,ATOH8,RFX2,REST,HCLS1,SOX2,SERTAD3,SP1,IKZF1,RFX4,HMGN5,VENTX,NFKB2,ID3,HIF3A,ID4,FOXC1,GLIS3,NUPR1,RELA,PPARA,GLI2,ACTL6A,WWTR1,MAML2,TEAD2,YAP1
GO:0009987	cellular process	190	15024	0.06	0.0064	9606.ENSP00000004531,9606.ENSP00000212355,9606.ENSP00000217652,9606.ENSP00000218388,9606.ENSP00000220763,9606.ENSP00000221466,9606.ENSP00000221930,9606.ENSP00000222390,9606.ENSP00000223061,9606.ENSP00000227163,9606.ENSP00000231061,9606.ENSP00000231137,9606.ENSP00000233668,9606.ENSP00000239882,9606.ENSP00000245185,9606.ENSP00000245479,9606.ENSP00000245932,9606.ENSP00000248073,9606.ENSP00000249647,…	SLC7A2,TGFBR3,MYL12A,TIMP1,CPQ,FCGRT,TGFB1,HGF,PCOLCE,SPI1,SPARC,PCDHB7,DOK1,ELF1,MT2A,SOX9,VASP,OR7C1,SNAP23,DNAJB1,CARD6,RIN2,LYVE1,DOCK2,GMPR,RBMS2,TYROBP,CDKN2C,PRKX,SAMHD1,LIFR,P4HA1,ARHGAP31,VCAN,IRF8,EMP3,FCGR2A,S100A11,ACKR3,PLA1A,CYP39A1,TNFRSF10B,EPS8,KCNE4,ZFP36L2,GJA1,PLOD2,IL17RB,SMAD6,CXCL16,CAPN2,HPGDS,FSTL1,NKX6-1,DTX3L,KLF15,ANXA5,F2RL1,TNFRSF11B,GEM,ARHGAP42,ATOH8,VAMP5,RFX2,DDI…
GO:0008283	cell population proliferation	17	493	0.49	0.0066	9606.ENSP00000212355,9606.ENSP00000222390,9606.ENSP00000245479,9606.ENSP00000256935,9606.ENSP00000262848,9606.ENSP00000295886,9606.ENSP00000296677,9606.ENSP00000304676,9606.ENSP00000308208,9606.ENSP00000327513,9606.ENSP00000367972,9606.ENSP00000370256,9606.ENSP00000381185,9606.ENSP00000388402,9606.ENSP00000394888,9606.ENSP00000411152,9606.ENSP00000478927	TGFBR3,HGF,SOX9,DOCK2,PRKX,NKX6-1,F2RL1,ATOH8,MMP14,CSF1,ID4,FOXC1,BCL2,ZFP36L1,DOCK8,ITPKB,YAP1
GO:0051172	negative regulation of nitrogen compound metabolic process	48	2429	0.25	0.0068	9606.ENSP00000218388,9606.ENSP00000221930,9606.ENSP00000222390,9606.ENSP00000227163,9606.ENSP00000245479,9606.ENSP00000254322,9606.ENSP00000262662,9606.ENSP00000268638,9606.ENSP00000278071,9606.ENSP00000282388,9606.ENSP00000282561,9606.ENSP00000288840,9606.ENSP00000295886,9606.ENSP00000296161,9606.ENSP00000296233,9606.ENSP00000296677,9606.ENSP00000299698,9606.ENSP00000304676,9606.ENSP00000307305,…	TIMP1,TGFB1,HGF,SPI1,SOX9,DNAJB1,CDKN2C,IRF8,ITPRIP,ZFP36L2,GJA1,SMAD6,NKX6-1,DTX3L,KLF15,F2RL1,A2ML1,ATOH8,DDIT4,REST,CHORDC1,HCLS1,SOX2,TGIF1,FBLN1,IKZF1,SERPINA5,SAMD11,PBXIP1,NFKB2,ZNF217,TGIF2,ID3,HIF3A,ID4,FOXC1,GLIS3,CARD8,NUPR1,TRPS1,RELA,BCL6,PPARA,ZFP36L1,GLI2,WWTR1,ANGPT1,YAP1
GO:0001503	ossification	12	265	0.61	0.0075	9606.ENSP00000221930,9606.ENSP00000231061,9606.ENSP00000245479,9606.ENSP00000265077,9606.ENSP00000308208,9606.ENSP00000323588,9606.ENSP00000363117,9606.ENSP00000367972,9606.ENSP00000370256,9606.ENSP00000381185,9606.ENSP00000390436,9606.ENSP00000419465	TGFB1,SPARC,SOX9,VCAN,MMP14,SOX2,FGR,ID4,FOXC1,BCL2,GLI2,WWTR1
GO:1902894	negative regulation of pri-miRNA transcription by RNA polymerase II	4	16	1.35	0.0075	9606.ENSP00000221930,9606.ENSP00000245479,9606.ENSP00000384273,9606.ENSP00000385523	TGFB1,SOX9,RELA,PPARA
GO:0051173	positive regulation of nitrogen compound metabolic process	59	3239	0.22	0.0076	9606.ENSP00000221930,9606.ENSP00000222390,9606.ENSP00000223061,9606.ENSP00000227163,9606.ENSP00000239882,9606.ENSP00000245479,9606.ENSP00000268638,9606.ENSP00000272928,9606.ENSP00000276431,9606.ENSP00000282388,9606.ENSP00000282561,9606.ENSP00000288840,9606.ENSP00000295006,9606.ENSP00000295886,9606.ENSP00000296161,9606.ENSP00000296233,9606.ENSP00000296677,9606.ENSP00000304676,9606.ENSP00000306335,…	TGFB1,HGF,PCOLCE,SPI1,ELF1,SOX9,IRF8,ACKR3,TNFRSF10B,ZFP36L2,GJA1,SMAD6,CAPN2,NKX6-1,DTX3L,KLF15,F2RL1,ATOH8,RFX2,MMP14,SNX33,REST,HCLS1,SOX2,SERTAD3,CSF1,SP1,FBLN1,IKZF1,EYA2,RFX4,HMGN5,SASH1,VENTX,NFKB2,ID3,SYK,HIF3A,LRP4,ID4,TRIM5,FOXC1,GLIS3,CARD8,NUPR1,BCL2,RELA,BCL6,PPARA,ZFP36L1,GLI2,ACTL6A,FAM107A,WWTR1,ANGPT1,MAML2,VIM,TEAD2,YAP1
GO:0050871	positive regulation of B cell activation	7	85	0.87	0.0086	9606.ENSP00000221930,9606.ENSP00000308208,9606.ENSP00000349359,9606.ENSP00000364907,9606.ENSP00000381185,9606.ENSP00000384371,9606.ENSP00000405338	TGFB1,MMP14,SASH3,SYK,BCL2,BCL6,INPP5D
GO:0002763	positive regulation of myeloid leukocyte differentiation	6	58	0.97	0.0087	9606.ENSP00000221930,9606.ENSP00000262629,9606.ENSP00000320176,9606.ENSP00000327513,9606.ENSP00000333779,9606.ENSP00000388402	TGFB1,TYROBP,HCLS1,CSF1,EVI2B,ZFP36L1
GO:0007167	enzyme linked receptor protein signaling pathway	21	720	0.42	0.0087	9606.ENSP00000212355,9606.ENSP00000221930,9606.ENSP00000222390,9606.ENSP00000233668,9606.ENSP00000245479,9606.ENSP00000263409,9606.ENSP00000288840,9606.ENSP00000295633,9606.ENSP00000304676,9606.ENSP00000307305,9606.ENSP00000327513,9606.ENSP00000362981,9606.ENSP00000363117,9606.ENSP00000364907,9606.ENSP00000370256,9606.ENSP00000380334,9606.ENSP00000389631,9606.ENSP00000414378,9606.ENSP00000428340,…	TGFBR3,TGFB1,HGF,DOK1,SOX9,LIFR,SMAD6,FSTL1,ATOH8,DDIT4,CSF1,TGIF2,FGR,SYK,FOXC1,NCF4,ARPC1B,EFNA4,ANGPT1,ATP6V0E1,VIM
GO:0042063	gliogenesis	11	228	0.64	0.0087	9606.ENSP00000245479,9606.ENSP00000262662,9606.ENSP00000265077,9606.ENSP00000295886,9606.ENSP00000296233,9606.ENSP00000308208,9606.ENSP00000323588,9606.ENSP00000327513,9606.ENSP00000367972,9606.ENSP00000388325,9606.ENSP00000446007	SOX9,CDKN2C,VCAN,NKX6-1,KLF15,MMP14,SOX2,CSF1,ID4,LAMB2,VIM
GO:0045944	positive regulation of transcription by RNA polymerase II	30	1253	0.33	0.0087	9606.ENSP00000221930,9606.ENSP00000222390,9606.ENSP00000227163,9606.ENSP00000239882,9606.ENSP00000245479,9606.ENSP00000268638,9606.ENSP00000288840,9606.ENSP00000295886,9606.ENSP00000296233,9606.ENSP00000296677,9606.ENSP00000304676,9606.ENSP00000306335,9606.ENSP00000320176,9606.ENSP00000323588,9606.ENSP00000329357,9606.ENSP00000331614,9606.ENSP00000350552,9606.ENSP00000357556,9606.ENSP00000358983,…	TGFB1,HGF,SPI1,ELF1,SOX9,IRF8,SMAD6,NKX6-1,KLF15,F2RL1,ATOH8,RFX2,HCLS1,SOX2,SP1,IKZF1,RFX4,VENTX,NFKB2,HIF3A,ID4,FOXC1,GLIS3,RELA,PPARA,GLI2,WWTR1,MAML2,TEAD2,YAP1
GO:0009719	response to endogenous stimulus	33	1447	0.31	0.009	9606.ENSP00000212355,9606.ENSP00000218388,9606.ENSP00000221930,9606.ENSP00000231061,9606.ENSP00000245479,9606.ENSP00000282388,9606.ENSP00000282561,9606.ENSP00000288840,9606.ENSP00000295006,9606.ENSP00000295633,9606.ENSP00000295886,9606.ENSP00000296233,9606.ENSP00000297350,9606.ENSP00000307305,9606.ENSP00000308208,9606.ENSP00000311816,9606.ENSP00000320176,9606.ENSP00000329357,9606.ENSP00000357564,…	TGFBR3,TIMP1,TGFB1,SPARC,SOX9,ZFP36L2,GJA1,SMAD6,CAPN2,FSTL1,NKX6-1,KLF15,TNFRSF11B,DDIT4,MMP14,REST,HCLS1,SP1,RAB13,CASP7,ABCA1,SYK,FOXC1,BCL2,RELA,PPARA,ZFP36L1,CASP4,ARPC1B,FAM107A,ATP6V0E1,VIM,YAP1
GO:0031325	positive regulation of cellular metabolic process	61	3413	0.21	0.009	9606.ENSP00000221930,9606.ENSP00000222390,9606.ENSP00000223061,9606.ENSP00000227163,9606.ENSP00000239882,9606.ENSP00000245479,9606.ENSP00000262629,9606.ENSP00000268638,9606.ENSP00000272928,9606.ENSP00000276431,9606.ENSP00000282388,9606.ENSP00000288840,9606.ENSP00000295006,9606.ENSP00000295886,9606.ENSP00000296161,9606.ENSP00000296233,9606.ENSP00000296677,9606.ENSP00000304676,9606.ENSP00000306335,…	TGFB1,HGF,PCOLCE,SPI1,ELF1,SOX9,TYROBP,IRF8,ACKR3,TNFRSF10B,ZFP36L2,SMAD6,CAPN2,NKX6-1,DTX3L,KLF15,F2RL1,ATOH8,RFX2,MMP14,SNX33,REST,HCLS1,SOX2,SERTAD3,CSF1,SP1,FBLN1,IKZF1,EYA2,RFX4,HMGN5,SASH1,VENTX,NFKB2,FGR,ID3,SYK,HIF3A,LRP4,ID4,TRIM5,FOXC1,GLIS3,CARD8,NUPR1,BCL2,RELA,BCL6,PPARA,ZFP36L1,GLI2,ACTL6A,CALCOCO2,FAM107A,WWTR1,ANGPT1,MAML2,VIM,TEAD2,YAP1
GO:0042127	regulation of cell population proliferation	36	1642	0.3	0.009	9606.ENSP00000212355,9606.ENSP00000218388,9606.ENSP00000221930,9606.ENSP00000231061,9606.ENSP00000245479,9606.ENSP00000262629,9606.ENSP00000262662,9606.ENSP00000263409,9606.ENSP00000271638,9606.ENSP00000282561,9606.ENSP00000288840,9606.ENSP00000295256,9606.ENSP00000304676,9606.ENSP00000311816,9606.ENSP00000320176,9606.ENSP00000323588,9606.ENSP00000327513,9606.ENSP00000329357,9606.ENSP00000331544,…	TGFBR3,TIMP1,TGFB1,SPARC,SOX9,TYROBP,CDKN2C,LIFR,S100A11,GJA1,SMAD6,HPGDS,ATOH8,REST,HCLS1,SOX2,CSF1,SP1,FBLN1,SASH3,HMGN5,FGR,SYK,ABCC4,ID4,B4GALT1,NUPR1,BCL2,RELA,BCL6,ZFP36L1,GLI2,INPP5D,WWTR1,ANGPT1,YAP1
GO:0051094	positive regulation of developmental process	32	1389	0.32	0.0096	9606.ENSP00000212355,9606.ENSP00000221930,9606.ENSP00000222390,9606.ENSP00000245479,9606.ENSP00000255006,9606.ENSP00000262629,9606.ENSP00000282561,9606.ENSP00000295006,9606.ENSP00000295886,9606.ENSP00000304676,9606.ENSP00000308208,9606.ENSP00000311816,9606.ENSP00000320176,9606.ENSP00000323588,9606.ENSP00000327513,9606.ENSP00000329357,9606.ENSP00000333779,9606.ENSP00000349359,9606.ENSP00000356437,…	TGFBR3,TGFB1,HGF,SOX9,RIN2,TYROBP,GJA1,CAPN2,NKX6-1,ATOH8,MMP14,REST,HCLS1,SOX2,CSF1,SP1,EVI2B,SASH3,SASH1,TGIF2,SYK,CLIC1,FOXC1,BCL2,RELA,BCL6,ZFP36L1,GLI2,INPP5D,ITPKB,WWTR1,YAP1
GO:0048870	cell motility	26	1018	0.36	0.0097	9606.ENSP00000212355,9606.ENSP00000221930,9606.ENSP00000222390,9606.ENSP00000262848,9606.ENSP00000265077,9606.ENSP00000272928,9606.ENSP00000276431,9606.ENSP00000281172,9606.ENSP00000293778,9606.ENSP00000295886,9606.ENSP00000296677,9606.ENSP00000307305,9606.ENSP00000308208,9606.ENSP00000310263,9606.ENSP00000357564,9606.ENSP00000359864,9606.ENSP00000364907,9606.ENSP00000369055,9606.ENSP00000370256,…	TGFBR3,TGFB1,HGF,PRKX,VCAN,ACKR3,TNFRSF10B,EPS8,CXCL16,NKX6-1,F2RL1,DDIT4,MMP14,TNFRSF10D,RAB13,GPC4,SYK,B4GALT1,FOXC1,SLC7A7,LCP1,LAMB2,DOCK8,INPP5D,PLTP,ANGPT1
GO:0051056	regulation of small GTPase mediated signal transduction	13	320	0.56	0.0097	9606.ENSP00000264245,9606.ENSP00000281172,9606.ENSP00000296677,9606.ENSP00000298815,9606.ENSP00000319744,9606.ENSP00000320117,9606.ENSP00000327513,9606.ENSP00000348828,9606.ENSP00000363868,9606.ENSP00000377771,9606.ENSP00000384371,9606.ENSP00000400717,9606.ENSP00000411152	ARHGAP31,EPS8,F2RL1,ARHGAP42,GPR4,TRIP10,CSF1,ARHGEF26,ABCA1,SIPA1,BCL6,GNA13,ITPKB
GO:0006954	inflammatory response	17	515	0.47	0.0098	9606.ENSP00000004531,9606.ENSP00000218388,9606.ENSP00000221930,9606.ENSP00000249647,9606.ENSP00000262629,9606.ENSP00000282561,9606.ENSP00000296677,9606.ENSP00000327513,9606.ENSP00000352071,9606.ENSP00000358983,9606.ENSP00000364907,9606.ENSP00000369055,9606.ENSP00000377055,9606.ENSP00000379003,9606.ENSP00000384273,9606.ENSP00000384371,9606.ENSP00000388566	SLC7A2,TIMP1,TGFB1,SNAP23,TYROBP,GJA1,F2RL1,CSF1,CD163,NFKB2,SYK,B4GALT1,PRCP,NUPR1,RELA,BCL6,CASP4
GO:0002064	epithelial cell development	10	195	0.67	0.0105	9606.ENSP00000245479,9606.ENSP00000295886,9606.ENSP00000296677,9606.ENSP00000311816,9606.ENSP00000319744,9606.ENSP00000348828,9606.ENSP00000357564,9606.ENSP00000369055,9606.ENSP00000388325,9606.ENSP00000446007	SOX9,NKX6-1,F2RL1,REST,GPR4,ARHGEF26,RAB13,B4GALT1,LAMB2,VIM
GO:0045935	positive regulation of nucleobase-containing compound metabolic process	40	1927	0.27	0.0105	9606.ENSP00000221930,9606.ENSP00000222390,9606.ENSP00000227163,9606.ENSP00000239882,9606.ENSP00000245479,9606.ENSP00000268638,9606.ENSP00000282388,9606.ENSP00000288840,9606.ENSP00000295886,9606.ENSP00000296161,9606.ENSP00000296233,9606.ENSP00000296677,9606.ENSP00000304676,9606.ENSP00000306335,9606.ENSP00000311816,9606.ENSP00000320176,9606.ENSP00000323588,9606.ENSP00000325414,9606.ENSP00000329357,…	TGFB1,HGF,SPI1,ELF1,SOX9,IRF8,ZFP36L2,SMAD6,NKX6-1,DTX3L,KLF15,F2RL1,ATOH8,RFX2,REST,HCLS1,SOX2,SERTAD3,SP1,IKZF1,EYA2,RFX4,HMGN5,VENTX,NFKB2,ID3,HIF3A,ID4,FOXC1,GLIS3,NUPR1,RELA,PPARA,ZFP36L1,GLI2,ACTL6A,WWTR1,MAML2,TEAD2,YAP1
GO:0009887	animal organ morphogenesis	25	967	0.37	0.0107	9606.ENSP00000212355,9606.ENSP00000221930,9606.ENSP00000245479,9606.ENSP00000262848,9606.ENSP00000288840,9606.ENSP00000295886,9606.ENSP00000308208,9606.ENSP00000311816,9606.ENSP00000327513,9606.ENSP00000363117,9606.ENSP00000363689,9606.ENSP00000364907,9606.ENSP00000367888,9606.ENSP00000367972,9606.ENSP00000370256,9606.ENSP00000381185,9606.ENSP00000384273,9606.ENSP00000385523,9606.ENSP00000388325,…	TGFBR3,TGFB1,SOX9,PRKX,SMAD6,NKX6-1,MMP14,REST,CSF1,FGR,ID3,SYK,LRP4,ID4,FOXC1,BCL2,RELA,PPARA,LAMB2,GLI2,TMEM176B,WWTR1,TEAD2,YAP1,DHRS3
GO:0010558	negative regulation of macromolecule biosynthetic process	34	1534	0.3	0.0112	9606.ENSP00000221930,9606.ENSP00000227163,9606.ENSP00000245479,9606.ENSP00000254322,9606.ENSP00000268638,9606.ENSP00000271638,9606.ENSP00000282388,9606.ENSP00000282561,9606.ENSP00000295886,9606.ENSP00000304676,9606.ENSP00000311816,9606.ENSP00000320176,9606.ENSP00000323588,9606.ENSP00000327959,9606.ENSP00000331614,9606.ENSP00000342313,9606.ENSP00000357448,9606.ENSP00000358983,9606.ENSP00000360526,…	TGFB1,SPI1,SOX9,DNAJB1,IRF8,S100A11,ZFP36L2,GJA1,NKX6-1,ATOH8,REST,HCLS1,SOX2,TGIF1,IKZF1,SAMD11,PBXIP1,NFKB2,ZNF217,TGIF2,ID3,HIF3A,ID4,FOXC1,GLIS3,SLFN11,TRPS1,RELA,BCL6,PPARA,ZFP36L1,GLI2,WWTR1,YAP1
GO:0010604	positive regulation of macromolecule metabolic process	63	3600	0.2	0.0112	9606.ENSP00000221930,9606.ENSP00000222390,9606.ENSP00000223061,9606.ENSP00000227163,9606.ENSP00000239882,9606.ENSP00000245479,9606.ENSP00000262629,9606.ENSP00000268638,9606.ENSP00000272928,9606.ENSP00000276431,9606.ENSP00000282388,9606.ENSP00000282561,9606.ENSP00000288167,9606.ENSP00000288840,9606.ENSP00000295886,9606.ENSP00000296161,9606.ENSP00000296233,9606.ENSP00000296677,9606.ENSP00000304676,…	TGFB1,HGF,PCOLCE,SPI1,ELF1,SOX9,TYROBP,IRF8,ACKR3,TNFRSF10B,ZFP36L2,GJA1,IL17RB,SMAD6,NKX6-1,DTX3L,KLF15,F2RL1,ATOH8,RFX2,MMP14,SNX33,REST,HCLS1,SOX2,SERTAD3,CSF1,RNF135,SP1,FBLN1,IKZF1,EYA2,SASH3,RFX4,HMGN5,SASH1,VENTX,NFKB2,FGR,ID3,SYK,HIF3A,LRP4,ID4,TRIM5,FOXC1,GLIS3,CARD8,NUPR1,BCL2,RELA,BCL6,PPARA,ZFP36L1,GLI2,ACTL6A,FAM107A,WWTR1,ANGPT1,MAML2,VIM,TEAD2,YAP1
GO:0071396	cellular response to lipid	17	528	0.46	0.0125	9606.ENSP00000221930,9606.ENSP00000245479,9606.ENSP00000268638,9606.ENSP00000282388,9606.ENSP00000295006,9606.ENSP00000307305,9606.ENSP00000311816,9606.ENSP00000347038,9606.ENSP00000363689,9606.ENSP00000363868,9606.ENSP00000384273,9606.ENSP00000385523,9606.ENSP00000388402,9606.ENSP00000419124,9606.ENSP00000446007,9606.ENSP00000472109,9606.ENSP00000478927	TGFB1,SOX9,IRF8,ZFP36L2,CAPN2,DDIT4,REST,PLSCR4,ID3,ABCA1,RELA,PPARA,ZFP36L1,FAM107A,VIM,TEAD2,YAP1
GO:0072006	nephron development	8	126	0.76	0.0129	9606.ENSP00000245479,9606.ENSP00000296233,9606.ENSP00000319744,9606.ENSP00000370256,9606.ENSP00000381185,9606.ENSP00000388325,9606.ENSP00000419465,9606.ENSP00000428340	SOX9,KLF15,GPR4,FOXC1,BCL2,LAMB2,WWTR1,ANGPT1
GO:0002696	positive regulation of leukocyte activation	13	332	0.55	0.013	9606.ENSP00000221930,9606.ENSP00000262629,9606.ENSP00000296677,9606.ENSP00000308208,9606.ENSP00000349359,9606.ENSP00000363117,9606.ENSP00000364907,9606.ENSP00000381185,9606.ENSP00000384371,9606.ENSP00000390436,9606.ENSP00000394888,9606.ENSP00000405338,9606.ENSP00000411152	TGFB1,TYROBP,F2RL1,MMP14,SASH3,FGR,SYK,BCL2,BCL6,GLI2,DOCK8,INPP5D,ITPKB
GO:0001959	regulation of cytokine-mediated signaling pathway	9	163	0.7	0.0132	9606.ENSP00000239882,9606.ENSP00000262878,9606.ENSP00000263409,9606.ENSP00000296677,9606.ENSP00000327513,9606.ENSP00000364907,9606.ENSP00000375767,9606.ENSP00000388566,9606.ENSP00000428340	ELF1,SAMHD1,LIFR,F2RL1,CSF1,SYK,CARD8,CASP4,ANGPT1
GO:0032930	positive regulation of superoxide anion generation	4	20	1.26	0.0135	9606.ENSP00000221930,9606.ENSP00000262629,9606.ENSP00000296677,9606.ENSP00000364907	TGFB1,TYROBP,F2RL1,SYK
GO:0035019	somatic stem cell population maintenance	6	65	0.92	0.0137	9606.ENSP00000227163,9606.ENSP00000245479,9606.ENSP00000282388,9606.ENSP00000311816,9606.ENSP00000323588,9606.ENSP00000478927	SPI1,SOX9,ZFP36L2,REST,SOX2,YAP1
GO:1902895	positive regulation of pri-miRNA transcription by RNA polymerase II	5	40	1.05	0.0138	9606.ENSP00000221930,9606.ENSP00000227163,9606.ENSP00000288840,9606.ENSP00000304676,9606.ENSP00000384273	TGFB1,SPI1,SMAD6,ATOH8,RELA
GO:0009966	regulation of signal transduction	56	3107	0.21	0.0139	9606.ENSP00000212355,9606.ENSP00000218388,9606.ENSP00000221930,9606.ENSP00000222390,9606.ENSP00000233668,9606.ENSP00000239882,9606.ENSP00000245479,9606.ENSP00000262878,9606.ENSP00000263409,9606.ENSP00000264245,9606.ENSP00000272928,9606.ENSP00000276431,9606.ENSP00000278071,9606.ENSP00000281172,9606.ENSP00000282561,9606.ENSP00000288840,9606.ENSP00000295633,9606.ENSP00000296677,9606.ENSP00000298815,…	TGFBR3,TIMP1,TGFB1,HGF,DOK1,ELF1,SOX9,SAMHD1,LIFR,ARHGAP31,ACKR3,TNFRSF10B,ITPRIP,EPS8,GJA1,SMAD6,FSTL1,F2RL1,ARHGAP42,DDIT4,MMP14,GPR4,TRIP10,HCLS1,SOX2,CSF1,FBLN1,EYA2,ARHGEF26,RFX4,SASH1,S100A4,GPC4,FGR,ABCA1,SYK,LRP4,TRIM5,CARD8,PRCP,SIPA1,NUPR1,TRPS1,BCL2,RELA,BCL6,CASP4,GLI2,GNA13,INPP5D,ITPKB,WWTR1,ANGPT1,MAML2,YAP1,DHRS3
GO:0048872	homeostasis of number of cells	10	204	0.65	0.0139	9606.ENSP00000212355,9606.ENSP00000227163,9606.ENSP00000245479,9606.ENSP00000320176,9606.ENSP00000327513,9606.ENSP00000331614,9606.ENSP00000349359,9606.ENSP00000381185,9606.ENSP00000384371,9606.ENSP00000411152	TGFBR3,SPI1,SOX9,HCLS1,CSF1,IKZF1,SASH3,BCL2,BCL6,ITPKB
GO:0030029	actin filament-based process	18	592	0.44	0.0148	9606.ENSP00000245932,9606.ENSP00000256935,9606.ENSP00000262629,9606.ENSP00000281172,9606.ENSP00000281830,9606.ENSP00000282561,9606.ENSP00000320117,9606.ENSP00000320176,9606.ENSP00000357564,9606.ENSP00000359225,9606.ENSP00000381185,9606.ENSP00000381581,9606.ENSP00000384371,9606.ENSP00000389631,9606.ENSP00000391583,9606.ENSP00000419124,9606.ENSP00000446007,9606.ENSP00000484398	VASP,DOCK2,TYROBP,EPS8,KCNE4,GJA1,TRIP10,HCLS1,RAB13,CNN3,BCL2,LCP1,BCL6,ARPC1B,PARVG,FAM107A,VIM,SMTN
GO:0044419	interspecies interaction between organisms	39	1899	0.27	0.0148	9606.ENSP00000221930,9606.ENSP00000231061,9606.ENSP00000245185,9606.ENSP00000256935,9606.ENSP00000262629,9606.ENSP00000262878,9606.ENSP00000268638,9606.ENSP00000272928,9606.ENSP00000282561,9606.ENSP00000288840,9606.ENSP00000293778,9606.ENSP00000295006,9606.ENSP00000296161,9606.ENSP00000296677,9606.ENSP00000307305,9606.ENSP00000311816,9606.ENSP00000327513,9606.ENSP00000328340,9606.ENSP00000329357,…	TGFB1,SPARC,MT2A,DOCK2,TYROBP,SAMHD1,IRF8,ACKR3,GJA1,SMAD6,CXCL16,CAPN2,DTX3L,F2RL1,DDIT4,REST,CSF1,RNF135,SP1,FBLN1,CDC42EP4,PLSCR4,NFKB2,GNG12,RCC1,FGR,ABCA1,SYK,MT1M,TRIM5,SLFN11,BCL2,IFITM3,RELA,CASP4,GLI2,CALCOCO2,SLC1A5,VIM
GO:0009615	response to virus	12	293	0.57	0.015	9606.ENSP00000262878,9606.ENSP00000296161,9606.ENSP00000296677,9606.ENSP00000307305,9606.ENSP00000328340,9606.ENSP00000363117,9606.ENSP00000369373,9606.ENSP00000378067,9606.ENSP00000381185,9606.ENSP00000382707,9606.ENSP00000384273,9606.ENSP00000390436	SAMHD1,DTX3L,F2RL1,DDIT4,RNF135,FGR,TRIM5,SLFN11,BCL2,IFITM3,RELA,GLI2
GO:0006928	movement of cell or subcellular component	33	1501	0.3	0.0151	9606.ENSP00000212355,9606.ENSP00000221930,9606.ENSP00000222390,9606.ENSP00000233668,9606.ENSP00000245932,9606.ENSP00000262848,9606.ENSP00000265077,9606.ENSP00000272928,9606.ENSP00000276431,9606.ENSP00000281172,9606.ENSP00000281830,9606.ENSP00000282561,9606.ENSP00000293778,9606.ENSP00000295886,9606.ENSP00000296677,9606.ENSP00000307305,9606.ENSP00000308208,9606.ENSP00000310263,9606.ENSP00000357564,…	TGFBR3,TGFB1,HGF,DOK1,VASP,PRKX,VCAN,ACKR3,TNFRSF10B,EPS8,KCNE4,GJA1,CXCL16,NKX6-1,F2RL1,DDIT4,MMP14,TNFRSF10D,RAB13,GPC4,SYK,B4GALT1,FOXC1,SLC7A7,LCP1,LAMB2,GLI2,DOCK8,INPP5D,EFNA4,PLTP,ANGPT1,VIM
GO:0050680	negative regulation of epithelial cell proliferation	8	131	0.74	0.0154	9606.ENSP00000212355,9606.ENSP00000221930,9606.ENSP00000231061,9606.ENSP00000245479,9606.ENSP00000282561,9606.ENSP00000304676,9606.ENSP00000323588,9606.ENSP00000379003	TGFBR3,TGFB1,SPARC,SOX9,GJA1,ATOH8,SOX2,NUPR1
GO:0010557	positive regulation of macromolecule biosynthetic process	39	1906	0.27	0.0155	9606.ENSP00000221930,9606.ENSP00000222390,9606.ENSP00000227163,9606.ENSP00000239882,9606.ENSP00000245479,9606.ENSP00000268638,9606.ENSP00000288840,9606.ENSP00000295886,9606.ENSP00000296161,9606.ENSP00000296233,9606.ENSP00000296677,9606.ENSP00000304676,9606.ENSP00000306335,9606.ENSP00000311816,9606.ENSP00000320176,9606.ENSP00000323588,9606.ENSP00000325414,9606.ENSP00000329357,9606.ENSP00000331614,…	TGFB1,HGF,SPI1,ELF1,SOX9,IRF8,SMAD6,NKX6-1,DTX3L,KLF15,F2RL1,ATOH8,RFX2,REST,HCLS1,SOX2,SERTAD3,SP1,IKZF1,RFX4,HMGN5,VENTX,NFKB2,ID3,SYK,HIF3A,ID4,FOXC1,GLIS3,NUPR1,RELA,PPARA,GLI2,ACTL6A,WWTR1,MAML2,VIM,TEAD2,YAP1
GO:0048589	developmental growth	14	389	0.51	0.0155	9606.ENSP00000212355,9606.ENSP00000220763,9606.ENSP00000245479,9606.ENSP00000323588,9606.ENSP00000327513,9606.ENSP00000367888,9606.ENSP00000370047,9606.ENSP00000370256,9606.ENSP00000381185,9606.ENSP00000388325,9606.ENSP00000388402,9606.ENSP00000390436,9606.ENSP00000419465,9606.ENSP00000478927	TGFBR3,CPQ,SOX9,SOX2,CSF1,LRP4,BNC2,FOXC1,BCL2,LAMB2,ZFP36L1,GLI2,WWTR1,YAP1
GO:0051607	defense response to virus	10	210	0.63	0.0165	9606.ENSP00000262878,9606.ENSP00000296161,9606.ENSP00000296677,9606.ENSP00000307305,9606.ENSP00000328340,9606.ENSP00000369373,9606.ENSP00000378067,9606.ENSP00000381185,9606.ENSP00000382707,9606.ENSP00000384273	SAMHD1,DTX3L,F2RL1,DDIT4,RNF135,TRIM5,SLFN11,BCL2,IFITM3,RELA
GO:0010646	regulation of cell communication	61	3514	0.19	0.0168	9606.ENSP00000212355,9606.ENSP00000218388,9606.ENSP00000221930,9606.ENSP00000222390,9606.ENSP00000233668,9606.ENSP00000239882,9606.ENSP00000245479,9606.ENSP00000262629,9606.ENSP00000262878,9606.ENSP00000263409,9606.ENSP00000264245,9606.ENSP00000272928,9606.ENSP00000276431,9606.ENSP00000278071,9606.ENSP00000281172,9606.ENSP00000282561,9606.ENSP00000288840,9606.ENSP00000295633,9606.ENSP00000295886,…	TGFBR3,TIMP1,TGFB1,HGF,DOK1,ELF1,SOX9,TYROBP,SAMHD1,LIFR,ARHGAP31,ACKR3,TNFRSF10B,ITPRIP,EPS8,GJA1,SMAD6,FSTL1,NKX6-1,F2RL1,ARHGAP42,DDIT4,MMP14,REST,GPR4,TRIP10,HCLS1,SOX2,CSF1,FBLN1,EYA2,ARHGEF26,RFX4,SASH1,S100A4,GPC4,SYTL4,FGR,ABCA1,SYK,LRP4,TRIM5,CARD8,PRCP,SIPA1,NUPR1,TRPS1,BCL2,RELA,BCL6,CASP4,GLI2,GNA13,INPP5D,ITPKB,FAM107A,WWTR1,ANGPT1,MAML2,YAP1,DHRS3
GO:0010648	negative regulation of cell communication	31	1382	0.31	0.0168	9606.ENSP00000212355,9606.ENSP00000221930,9606.ENSP00000222390,9606.ENSP00000239882,9606.ENSP00000245479,9606.ENSP00000262878,9606.ENSP00000272928,9606.ENSP00000276431,9606.ENSP00000278071,9606.ENSP00000282561,9606.ENSP00000288840,9606.ENSP00000296677,9606.ENSP00000298815,9606.ENSP00000307305,9606.ENSP00000308208,9606.ENSP00000311816,9606.ENSP00000323588,9606.ENSP00000331544,9606.ENSP00000333640,…	TGFBR3,TGFB1,HGF,ELF1,SOX9,SAMHD1,ACKR3,TNFRSF10B,ITPRIP,GJA1,SMAD6,F2RL1,ARHGAP42,DDIT4,MMP14,REST,SOX2,FBLN1,EYA2,RFX4,SYTL4,LRP4,CARD8,BCL2,RELA,BCL6,GLI2,INPP5D,WWTR1,YAP1,DHRS3
GO:0045639	positive regulation of myeloid cell differentiation	7	99	0.8	0.0168	9606.ENSP00000221930,9606.ENSP00000262629,9606.ENSP00000320176,9606.ENSP00000327513,9606.ENSP00000333779,9606.ENSP00000388402,9606.ENSP00000405338	TGFB1,TYROBP,HCLS1,CSF1,EVI2B,ZFP36L1,INPP5D
GO:0023057	negative regulation of signaling	31	1385	0.3	0.0171	9606.ENSP00000212355,9606.ENSP00000221930,9606.ENSP00000222390,9606.ENSP00000239882,9606.ENSP00000245479,9606.ENSP00000262878,9606.ENSP00000272928,9606.ENSP00000276431,9606.ENSP00000278071,9606.ENSP00000282561,9606.ENSP00000288840,9606.ENSP00000296677,9606.ENSP00000298815,9606.ENSP00000307305,9606.ENSP00000308208,9606.ENSP00000311816,9606.ENSP00000323588,9606.ENSP00000331544,9606.ENSP00000333640,…	TGFBR3,TGFB1,HGF,ELF1,SOX9,SAMHD1,ACKR3,TNFRSF10B,ITPRIP,GJA1,SMAD6,F2RL1,ARHGAP42,DDIT4,MMP14,REST,SOX2,FBLN1,EYA2,RFX4,SYTL4,LRP4,CARD8,BCL2,RELA,BCL6,GLI2,INPP5D,WWTR1,YAP1,DHRS3
GO:0002684	positive regulation of immune system process	24	949	0.36	0.0174	9606.ENSP00000221930,9606.ENSP00000262629,9606.ENSP00000271450,9606.ENSP00000296677,9606.ENSP00000308208,9606.ENSP00000320176,9606.ENSP00000327513,9606.ENSP00000333779,9606.ENSP00000349359,9606.ENSP00000363117,9606.ENSP00000364907,9606.ENSP00000369373,9606.ENSP00000370256,9606.ENSP00000381185,9606.ENSP00000384273,9606.ENSP00000384371,9606.ENSP00000388402,9606.ENSP00000389631,9606.ENSP00000390436,…	TGFB1,TYROBP,FCGR2A,F2RL1,MMP14,HCLS1,CSF1,EVI2B,SASH3,FGR,SYK,TRIM5,FOXC1,BCL2,RELA,BCL6,ZFP36L1,ARPC1B,GLI2,DOCK8,INPP5D,ITPKB,ICAM2,LAT2
GO:0045893	positive regulation of transcription, DNA-templated	34	1587	0.29	0.0179	9606.ENSP00000221930,9606.ENSP00000222390,9606.ENSP00000227163,9606.ENSP00000239882,9606.ENSP00000245479,9606.ENSP00000268638,9606.ENSP00000288840,9606.ENSP00000295886,9606.ENSP00000296161,9606.ENSP00000296233,9606.ENSP00000296677,9606.ENSP00000304676,9606.ENSP00000306335,9606.ENSP00000311816,9606.ENSP00000320176,9606.ENSP00000323588,9606.ENSP00000325414,9606.ENSP00000329357,9606.ENSP00000331614,…	TGFB1,HGF,SPI1,ELF1,SOX9,IRF8,SMAD6,NKX6-1,DTX3L,KLF15,F2RL1,ATOH8,RFX2,REST,HCLS1,SOX2,SERTAD3,SP1,IKZF1,RFX4,HMGN5,VENTX,NFKB2,HIF3A,ID4,FOXC1,GLIS3,RELA,PPARA,GLI2,WWTR1,MAML2,TEAD2,YAP1
GO:0043066	negative regulation of apoptotic process	23	893	0.37	0.0183	9606.ENSP00000218388,9606.ENSP00000222390,9606.ENSP00000245479,9606.ENSP00000272928,9606.ENSP00000276431,9606.ENSP00000278071,9606.ENSP00000288840,9606.ENSP00000296511,9606.ENSP00000310263,9606.ENSP00000320176,9606.ENSP00000333640,9606.ENSP00000333779,9606.ENSP00000350848,9606.ENSP00000370256,9606.ENSP00000379003,9606.ENSP00000381185,9606.ENSP00000384273,9606.ENSP00000384371,9606.ENSP00000390436,…	TIMP1,HGF,SOX9,ACKR3,TNFRSF10B,ITPRIP,SMAD6,ANXA5,TNFRSF10D,HCLS1,EYA2,EVI2B,HMGN5,FOXC1,NUPR1,BCL2,RELA,BCL6,GLI2,DOCK8,ITPKB,ANGPT1,YAP1
GO:0000122	negative regulation of transcription by RNA polymerase II	23	895	0.36	0.0188	9606.ENSP00000221930,9606.ENSP00000227163,9606.ENSP00000245479,9606.ENSP00000254322,9606.ENSP00000268638,9606.ENSP00000295886,9606.ENSP00000311816,9606.ENSP00000320176,9606.ENSP00000323588,9606.ENSP00000327959,9606.ENSP00000358983,9606.ENSP00000360526,9606.ENSP00000362981,9606.ENSP00000363689,9606.ENSP00000367972,9606.ENSP00000370256,9606.ENSP00000371398,9606.ENSP00000379065,9606.ENSP00000384273,…	TGFB1,SPI1,SOX9,DNAJB1,IRF8,NKX6-1,REST,HCLS1,SOX2,TGIF1,NFKB2,ZNF217,TGIF2,ID3,ID4,FOXC1,GLIS3,TRPS1,RELA,BCL6,PPARA,GLI2,WWTR1
GO:0006024	glycosaminoglycan biosynthetic process	7	102	0.79	0.0188	9606.ENSP00000265077,9606.ENSP00000332151,9606.ENSP00000343924,9606.ENSP00000359864,9606.ENSP00000362207,9606.ENSP00000369055,9606.ENSP00000428340	VCAN,DSE,PRELP,GPC4,CHST3,B4GALT1,ANGPT1
GO:0031327	negative regulation of cellular biosynthetic process	34	1592	0.28	0.0188	9606.ENSP00000221930,9606.ENSP00000227163,9606.ENSP00000245479,9606.ENSP00000254322,9606.ENSP00000268638,9606.ENSP00000271638,9606.ENSP00000282388,9606.ENSP00000282561,9606.ENSP00000295886,9606.ENSP00000304676,9606.ENSP00000311816,9606.ENSP00000320176,9606.ENSP00000323588,9606.ENSP00000327959,9606.ENSP00000331614,9606.ENSP00000342313,9606.ENSP00000357448,9606.ENSP00000358983,9606.ENSP00000360526,…	TGFB1,SPI1,SOX9,DNAJB1,IRF8,S100A11,ZFP36L2,GJA1,NKX6-1,ATOH8,REST,HCLS1,SOX2,TGIF1,IKZF1,SAMD11,PBXIP1,NFKB2,ZNF217,TGIF2,ID3,HIF3A,ID4,FOXC1,GLIS3,SLFN11,TRPS1,RELA,BCL6,PPARA,ZFP36L1,GLI2,WWTR1,YAP1
GO:0045621	positive regulation of lymphocyte differentiation	7	102	0.79	0.0188	9606.ENSP00000308208,9606.ENSP00000349359,9606.ENSP00000364907,9606.ENSP00000384371,9606.ENSP00000390436,9606.ENSP00000405338,9606.ENSP00000411152	MMP14,SASH3,SYK,BCL6,GLI2,INPP5D,ITPKB
GO:0031328	positive regulation of cellular biosynthetic process	40	2005	0.25	0.0192	9606.ENSP00000221930,9606.ENSP00000222390,9606.ENSP00000227163,9606.ENSP00000239882,9606.ENSP00000245479,9606.ENSP00000268638,9606.ENSP00000288840,9606.ENSP00000295006,9606.ENSP00000295886,9606.ENSP00000296161,9606.ENSP00000296233,9606.ENSP00000296677,9606.ENSP00000304676,9606.ENSP00000306335,9606.ENSP00000311816,9606.ENSP00000320176,9606.ENSP00000323588,9606.ENSP00000325414,9606.ENSP00000329357,…	TGFB1,HGF,SPI1,ELF1,SOX9,IRF8,SMAD6,CAPN2,NKX6-1,DTX3L,KLF15,F2RL1,ATOH8,RFX2,REST,HCLS1,SOX2,SERTAD3,SP1,IKZF1,RFX4,HMGN5,VENTX,NFKB2,ID3,SYK,HIF3A,ID4,FOXC1,GLIS3,NUPR1,RELA,PPARA,GLI2,ACTL6A,WWTR1,MAML2,VIM,TEAD2,YAP1
GO:0010595	positive regulation of endothelial cell migration	7	103	0.79	0.0194	9606.ENSP00000221930,9606.ENSP00000231061,9606.ENSP00000255006,9606.ENSP00000304676,9606.ENSP00000329357,9606.ENSP00000356437,9606.ENSP00000428340	TGFB1,SPARC,RIN2,ATOH8,SP1,SASH1,ANGPT1
GO:0001570	vasculogenesis	6	72	0.88	0.0196	9606.ENSP00000212355,9606.ENSP00000221930,9606.ENSP00000272928,9606.ENSP00000388402,9606.ENSP00000472109,9606.ENSP00000478927	TGFBR3,TGFB1,ACKR3,ZFP36L1,TEAD2,YAP1
GO:2000113	negative regulation of cellular macromolecule biosynthetic process	32	1470	0.29	0.0202	9606.ENSP00000221930,9606.ENSP00000227163,9606.ENSP00000245479,9606.ENSP00000254322,9606.ENSP00000268638,9606.ENSP00000271638,9606.ENSP00000282388,9606.ENSP00000282561,9606.ENSP00000295886,9606.ENSP00000304676,9606.ENSP00000311816,9606.ENSP00000320176,9606.ENSP00000323588,9606.ENSP00000327959,9606.ENSP00000331614,9606.ENSP00000342313,9606.ENSP00000357448,9606.ENSP00000358983,9606.ENSP00000360526,…	TGFB1,SPI1,SOX9,DNAJB1,IRF8,S100A11,ZFP36L2,GJA1,NKX6-1,ATOH8,REST,HCLS1,SOX2,TGIF1,IKZF1,SAMD11,PBXIP1,NFKB2,ZNF217,TGIF2,ID3,ID4,FOXC1,GLIS3,SLFN11,TRPS1,RELA,BCL6,PPARA,ZFP36L1,GLI2,WWTR1
GO:0009636	response to toxic substance	10	219	0.61	0.0205	9606.ENSP00000245185,9606.ENSP00000307706,9606.ENSP00000334872,9606.ENSP00000369146,9606.ENSP00000377995,9606.ENSP00000379003,9606.ENSP00000381185,9606.ENSP00000391397,9606.ENSP00000479870,9606.ENSP00000480004	MT2A,MT1E,MT1F,MT1M,MT1X,NUPR1,BCL2,MT1L,ALOX5AP,EPHX1
GO:0010605	negative regulation of macromolecule metabolic process	52	2875	0.21	0.0205	9606.ENSP00000218388,9606.ENSP00000221930,9606.ENSP00000222390,9606.ENSP00000227163,9606.ENSP00000245479,9606.ENSP00000254322,9606.ENSP00000262629,9606.ENSP00000262662,9606.ENSP00000268638,9606.ENSP00000271638,9606.ENSP00000278071,9606.ENSP00000282388,9606.ENSP00000282561,9606.ENSP00000288840,9606.ENSP00000295886,9606.ENSP00000296161,9606.ENSP00000296233,9606.ENSP00000296677,9606.ENSP00000299698,…	TIMP1,TGFB1,HGF,SPI1,SOX9,DNAJB1,TYROBP,CDKN2C,IRF8,S100A11,ITPRIP,ZFP36L2,GJA1,SMAD6,NKX6-1,DTX3L,KLF15,F2RL1,A2ML1,ATOH8,DDIT4,REST,CHORDC1,HCLS1,SOX2,TGIF1,RNF135,FBLN1,IKZF1,SERPINA5,SAMD11,PBXIP1,NFKB2,ZNF217,TGIF2,ID3,HIF3A,ID4,FOXC1,GLIS3,CARD8,SLFN11,TRPS1,RELA,BCL6,PPARA,ZFP36L1,GLI2,INPP5D,WWTR1,ANGPT1,YAP1
GO:0023051	regulation of signaling	61	3553	0.19	0.0205	9606.ENSP00000212355,9606.ENSP00000218388,9606.ENSP00000221930,9606.ENSP00000222390,9606.ENSP00000233668,9606.ENSP00000239882,9606.ENSP00000245479,9606.ENSP00000262629,9606.ENSP00000262878,9606.ENSP00000263409,9606.ENSP00000264245,9606.ENSP00000272928,9606.ENSP00000276431,9606.ENSP00000278071,9606.ENSP00000281172,9606.ENSP00000282561,9606.ENSP00000288840,9606.ENSP00000295633,9606.ENSP00000295886,…	TGFBR3,TIMP1,TGFB1,HGF,DOK1,ELF1,SOX9,TYROBP,SAMHD1,LIFR,ARHGAP31,ACKR3,TNFRSF10B,ITPRIP,EPS8,GJA1,SMAD6,FSTL1,NKX6-1,F2RL1,ARHGAP42,DDIT4,MMP14,REST,GPR4,TRIP10,HCLS1,SOX2,CSF1,FBLN1,EYA2,ARHGEF26,RFX4,SASH1,S100A4,GPC4,SYTL4,FGR,ABCA1,SYK,LRP4,TRIM5,CARD8,PRCP,SIPA1,NUPR1,TRPS1,BCL2,RELA,BCL6,CASP4,GLI2,GNA13,INPP5D,ITPKB,FAM107A,WWTR1,ANGPT1,MAML2,YAP1,DHRS3
GO:0045619	regulation of lymphocyte differentiation	9	178	0.66	0.0205	9606.ENSP00000282388,9606.ENSP00000308208,9606.ENSP00000349359,9606.ENSP00000364907,9606.ENSP00000384371,9606.ENSP00000388402,9606.ENSP00000390436,9606.ENSP00000405338,9606.ENSP00000411152	ZFP36L2,MMP14,SASH3,SYK,BCL6,ZFP36L1,GLI2,INPP5D,ITPKB
GO:0042592	homeostatic process	35	1676	0.27	0.0212	9606.ENSP00000212355,9606.ENSP00000227163,9606.ENSP00000245185,9606.ENSP00000245479,9606.ENSP00000272928,9606.ENSP00000275016,9606.ENSP00000282561,9606.ENSP00000296233,9606.ENSP00000296677,9606.ENSP00000307706,9606.ENSP00000319744,9606.ENSP00000320176,9606.ENSP00000327513,9606.ENSP00000328340,9606.ENSP00000331614,9606.ENSP00000334872,9606.ENSP00000349181,9606.ENSP00000349359,9606.ENSP00000363868,…	TGFBR3,SPI1,MT2A,SOX9,ACKR3,CYP39A1,GJA1,KLF15,F2RL1,MT1E,GPR4,HCLS1,CSF1,RNF135,IKZF1,MT1F,HVCN1,SASH3,ABCA1,SLC39A12,MT1M,FOXC1,PRCP,MT1X,NCF4,BCL2,BCL6,MT1L,GNA13,ITPKB,ABHD4,WWTR1,ANGPT1,ATP6V0E1,YAP1
GO:2001237	negative regulation of extrinsic apoptotic signaling pathway	7	106	0.77	0.0218	9606.ENSP00000222390,9606.ENSP00000276431,9606.ENSP00000278071,9606.ENSP00000333640,9606.ENSP00000381185,9606.ENSP00000384273,9606.ENSP00000478927	HGF,TNFRSF10B,ITPRIP,EYA2,BCL2,RELA,YAP1
GO:0022603	regulation of anatomical structure morphogenesis	26	1095	0.33	0.022	9606.ENSP00000221930,9606.ENSP00000222390,9606.ENSP00000231061,9606.ENSP00000245479,9606.ENSP00000255006,9606.ENSP00000262629,9606.ENSP00000281172,9606.ENSP00000282561,9606.ENSP00000295006,9606.ENSP00000295886,9606.ENSP00000297350,9606.ENSP00000319744,9606.ENSP00000320176,9606.ENSP00000327513,9606.ENSP00000329357,9606.ENSP00000331544,9606.ENSP00000338258,9606.ENSP00000356437,9606.ENSP00000359864,…	TGFB1,HGF,SPARC,SOX9,RIN2,TYROBP,EPS8,GJA1,CAPN2,NKX6-1,TNFRSF11B,GPR4,HCLS1,CSF1,SP1,FBLN1,CDC42EP4,SASH1,GPC4,TGIF2,FGR,LRP4,FOXC1,BCL2,BCL6,GNA13
GO:0032496	response to lipopolysaccharide	12	313	0.54	0.0225	9606.ENSP00000221930,9606.ENSP00000231061,9606.ENSP00000268638,9606.ENSP00000282561,9606.ENSP00000288840,9606.ENSP00000295006,9606.ENSP00000347038,9606.ENSP00000358983,9606.ENSP00000360021,9606.ENSP00000363868,9606.ENSP00000384273,9606.ENSP00000446007	TGFB1,SPARC,IRF8,GJA1,SMAD6,CAPN2,PLSCR4,NFKB2,GNG12,ABCA1,RELA,VIM
GO:0006357	regulation of transcription by RNA polymerase II	42	2172	0.24	0.0234	9606.ENSP00000221930,9606.ENSP00000222390,9606.ENSP00000227163,9606.ENSP00000239882,9606.ENSP00000245479,9606.ENSP00000254322,9606.ENSP00000268638,9606.ENSP00000282388,9606.ENSP00000288840,9606.ENSP00000295886,9606.ENSP00000296233,9606.ENSP00000296677,9606.ENSP00000304676,9606.ENSP00000306335,9606.ENSP00000311816,9606.ENSP00000320176,9606.ENSP00000323588,9606.ENSP00000327959,9606.ENSP00000329357,…	TGFB1,HGF,SPI1,ELF1,SOX9,DNAJB1,IRF8,ZFP36L2,SMAD6,NKX6-1,KLF15,F2RL1,ATOH8,RFX2,REST,HCLS1,SOX2,TGIF1,SP1,IKZF1,RFX4,VENTX,NFKB2,ZNF217,TGIF2,ID3,HIF3A,ID4,BNC2,FOXC1,GLIS3,TRPS1,RELA,BCL6,PPARA,ZFP36L1,GLI2,ACTL6A,WWTR1,MAML2,TEAD2,YAP1
GO:0009892	negative regulation of metabolic process	55	3124	0.2	0.024	9606.ENSP00000218388,9606.ENSP00000221930,9606.ENSP00000222390,9606.ENSP00000227163,9606.ENSP00000245479,9606.ENSP00000254322,9606.ENSP00000262629,9606.ENSP00000262662,9606.ENSP00000265807,9606.ENSP00000268638,9606.ENSP00000271638,9606.ENSP00000278071,9606.ENSP00000282388,9606.ENSP00000282561,9606.ENSP00000288840,9606.ENSP00000295886,9606.ENSP00000296161,9606.ENSP00000296233,9606.ENSP00000296677,…	TIMP1,TGFB1,HGF,SPI1,SOX9,DNAJB1,TYROBP,CDKN2C,SH2D4A,IRF8,S100A11,ITPRIP,ZFP36L2,GJA1,SMAD6,NKX6-1,DTX3L,KLF15,F2RL1,A2ML1,ATOH8,DDIT4,REST,CHORDC1,HCLS1,SOX2,TGIF1,RNF135,FBLN1,IKZF1,SERPINA5,SAMD11,PBXIP1,NFKB2,ZNF217,TGIF2,ID3,HIF3A,ID4,FOXC1,GLIS3,CARD8,SLFN11,NUPR1,TRPS1,BCL2,RELA,BCL6,PPARA,ZFP36L1,GLI2,INPP5D,WWTR1,ANGPT1,YAP1
GO:0050900	leukocyte migration	12	316	0.53	0.024	9606.ENSP00000221930,9606.ENSP00000276431,9606.ENSP00000281172,9606.ENSP00000293778,9606.ENSP00000296677,9606.ENSP00000310263,9606.ENSP00000364907,9606.ENSP00000369055,9606.ENSP00000380666,9606.ENSP00000394888,9606.ENSP00000405338,9606.ENSP00000428340	TGFB1,TNFRSF10B,EPS8,CXCL16,F2RL1,TNFRSF10D,SYK,B4GALT1,SLC7A7,DOCK8,INPP5D,ANGPT1
GO:0009893	positive regulation of metabolic process	65	3893	0.18	0.0246	9606.ENSP00000221930,9606.ENSP00000222390,9606.ENSP00000223061,9606.ENSP00000227163,9606.ENSP00000239882,9606.ENSP00000245479,9606.ENSP00000262629,9606.ENSP00000268638,9606.ENSP00000272928,9606.ENSP00000276431,9606.ENSP00000282388,9606.ENSP00000282561,9606.ENSP00000288167,9606.ENSP00000288840,9606.ENSP00000295006,9606.ENSP00000295886,9606.ENSP00000296161,9606.ENSP00000296233,9606.ENSP00000296677,…	TGFB1,HGF,PCOLCE,SPI1,ELF1,SOX9,TYROBP,IRF8,ACKR3,TNFRSF10B,ZFP36L2,GJA1,IL17RB,SMAD6,CAPN2,NKX6-1,DTX3L,KLF15,F2RL1,ATOH8,RFX2,MMP14,SNX33,REST,HCLS1,SOX2,SERTAD3,CSF1,RNF135,SP1,FBLN1,IKZF1,EYA2,SASH3,RFX4,HMGN5,SASH1,VENTX,NFKB2,FGR,ID3,SYK,HIF3A,LRP4,ID4,TRIM5,FOXC1,GLIS3,CARD8,NUPR1,BCL2,RELA,BCL6,PPARA,ZFP36L1,GLI2,ACTL6A,CALCOCO2,FAM107A,WWTR1,ANGPT1,MAML2,VIM,TEAD2,YAP1
GO:0010634	positive regulation of epithelial cell migration	8	147	0.69	0.0263	9606.ENSP00000221930,9606.ENSP00000231061,9606.ENSP00000245479,9606.ENSP00000255006,9606.ENSP00000304676,9606.ENSP00000329357,9606.ENSP00000356437,9606.ENSP00000428340	TGFB1,SPARC,SOX9,RIN2,ATOH8,SP1,SASH1,ANGPT1
GO:0001558	regulation of cell growth	14	423	0.47	0.0289	9606.ENSP00000221930,9606.ENSP00000262662,9606.ENSP00000282561,9606.ENSP00000288167,9606.ENSP00000293778,9606.ENSP00000295886,9606.ENSP00000308208,9606.ENSP00000320176,9606.ENSP00000325414,9606.ENSP00000377771,9606.ENSP00000381185,9606.ENSP00000384371,9606.ENSP00000385523,9606.ENSP00000419124	TGFB1,CDKN2C,GJA1,IL17RB,CXCL16,NKX6-1,MMP14,HCLS1,SERTAD3,SIPA1,BCL2,BCL6,PPARA,FAM107A
GO:0008285	negative regulation of cell population proliferation	19	696	0.39	0.0289	9606.ENSP00000212355,9606.ENSP00000221930,9606.ENSP00000231061,9606.ENSP00000245479,9606.ENSP00000262629,9606.ENSP00000262662,9606.ENSP00000271638,9606.ENSP00000282561,9606.ENSP00000288840,9606.ENSP00000295256,9606.ENSP00000304676,9606.ENSP00000311816,9606.ENSP00000323588,9606.ENSP00000331544,9606.ENSP00000369055,9606.ENSP00000379003,9606.ENSP00000381185,9606.ENSP00000384371,9606.ENSP00000405338	TGFBR3,TGFB1,SPARC,SOX9,TYROBP,CDKN2C,S100A11,GJA1,SMAD6,HPGDS,ATOH8,REST,SOX2,FBLN1,B4GALT1,NUPR1,BCL2,BCL6,INPP5D
GO:0002694	regulation of leukocyte activation	16	530	0.43	0.0296	9606.ENSP00000004531,9606.ENSP00000221930,9606.ENSP00000262629,9606.ENSP00000282388,9606.ENSP00000296677,9606.ENSP00000308208,9606.ENSP00000349359,9606.ENSP00000363117,9606.ENSP00000364907,9606.ENSP00000381185,9606.ENSP00000384371,9606.ENSP00000388402,9606.ENSP00000390436,9606.ENSP00000394888,9606.ENSP00000405338,9606.ENSP00000411152	SLC7A2,TGFB1,TYROBP,ZFP36L2,F2RL1,MMP14,SASH3,FGR,SYK,BCL2,BCL6,ZFP36L1,GLI2,DOCK8,INPP5D,ITPKB
GO:0033077	T cell differentiation in thymus	5	51	0.95	0.0298	9606.ENSP00000256935,9606.ENSP00000282388,9606.ENSP00000381185,9606.ENSP00000388402,9606.ENSP00000411152	DOCK2,ZFP36L2,BCL2,ZFP36L1,ITPKB
GO:0030856	regulation of epithelial cell differentiation	8	151	0.68	0.0305	9606.ENSP00000245479,9606.ENSP00000262848,9606.ENSP00000295886,9606.ENSP00000304676,9606.ENSP00000370256,9606.ENSP00000388402,9606.ENSP00000419465,9606.ENSP00000478927	SOX9,PRKX,NKX6-1,ATOH8,FOXC1,ZFP36L1,WWTR1,YAP1
GO:0048762	mesenchymal cell differentiation	8	152	0.68	0.0317	9606.ENSP00000212355,9606.ENSP00000221930,9606.ENSP00000222390,9606.ENSP00000245479,9606.ENSP00000357705,9606.ENSP00000370256,9606.ENSP00000381185,9606.ENSP00000419465	TGFBR3,TGFB1,HGF,SOX9,S100A4,FOXC1,BCL2,WWTR1
GO:0045087	innate immune response	19	703	0.39	0.0319	9606.ENSP00000245185,9606.ENSP00000262629,9606.ENSP00000262878,9606.ENSP00000268638,9606.ENSP00000293778,9606.ENSP00000296161,9606.ENSP00000296677,9606.ENSP00000327513,9606.ENSP00000328340,9606.ENSP00000338258,9606.ENSP00000358983,9606.ENSP00000363117,9606.ENSP00000364907,9606.ENSP00000369373,9606.ENSP00000382707,9606.ENSP00000384273,9606.ENSP00000388566,9606.ENSP00000398523,9606.ENSP00000446007	MT2A,TYROBP,SAMHD1,IRF8,CXCL16,DTX3L,F2RL1,CSF1,RNF135,CDC42EP4,NFKB2,FGR,SYK,TRIM5,IFITM3,RELA,CASP4,CALCOCO2,VIM
GO:0071248	cellular response to metal ion	9	193	0.62	0.0322	9606.ENSP00000245185,9606.ENSP00000307706,9606.ENSP00000334872,9606.ENSP00000349181,9606.ENSP00000369146,9606.ENSP00000377995,9606.ENSP00000391397,9606.ENSP00000411152,9606.ENSP00000479870	MT2A,MT1E,MT1F,HVCN1,MT1M,MT1X,MT1L,ITPKB,ALOX5AP
GO:1903507	negative regulation of nucleic acid-templated transcription	29	1324	0.3	0.0326	9606.ENSP00000221930,9606.ENSP00000227163,9606.ENSP00000245479,9606.ENSP00000254322,9606.ENSP00000268638,9606.ENSP00000295886,9606.ENSP00000304676,9606.ENSP00000311816,9606.ENSP00000320176,9606.ENSP00000323588,9606.ENSP00000327959,9606.ENSP00000331614,9606.ENSP00000342313,9606.ENSP00000357448,9606.ENSP00000358983,9606.ENSP00000360526,9606.ENSP00000362981,9606.ENSP00000363689,9606.ENSP00000366898,…	TGFB1,SPI1,SOX9,DNAJB1,IRF8,NKX6-1,ATOH8,REST,HCLS1,SOX2,TGIF1,IKZF1,SAMD11,PBXIP1,NFKB2,ZNF217,TGIF2,ID3,HIF3A,ID4,FOXC1,GLIS3,TRPS1,RELA,BCL6,PPARA,GLI2,WWTR1,YAP1
GO:0045934	negative regulation of nucleobase-containing compound metabolic process	32	1528	0.28	0.0342	9606.ENSP00000221930,9606.ENSP00000227163,9606.ENSP00000245479,9606.ENSP00000254322,9606.ENSP00000268638,9606.ENSP00000282561,9606.ENSP00000295886,9606.ENSP00000304676,9606.ENSP00000307305,9606.ENSP00000311816,9606.ENSP00000320176,9606.ENSP00000323588,9606.ENSP00000327959,9606.ENSP00000331614,9606.ENSP00000342313,9606.ENSP00000357448,9606.ENSP00000358983,9606.ENSP00000360526,9606.ENSP00000362981,…	TGFB1,SPI1,SOX9,DNAJB1,IRF8,GJA1,NKX6-1,ATOH8,DDIT4,REST,HCLS1,SOX2,TGIF1,IKZF1,SAMD11,PBXIP1,NFKB2,ZNF217,TGIF2,ID3,HIF3A,ID4,FOXC1,GLIS3,NUPR1,TRPS1,RELA,BCL6,PPARA,GLI2,WWTR1,YAP1
GO:0051251	positive regulation of lymphocyte activation	11	286	0.54	0.0358	9606.ENSP00000221930,9606.ENSP00000262629,9606.ENSP00000308208,9606.ENSP00000349359,9606.ENSP00000364907,9606.ENSP00000381185,9606.ENSP00000384371,9606.ENSP00000390436,9606.ENSP00000394888,9606.ENSP00000405338,9606.ENSP00000411152	TGFB1,TYROBP,MMP14,SASH3,SYK,BCL2,BCL6,GLI2,DOCK8,INPP5D,ITPKB
GO:0009968	negative regulation of signal transduction	28	1271	0.3	0.0369	9606.ENSP00000212355,9606.ENSP00000221930,9606.ENSP00000222390,9606.ENSP00000239882,9606.ENSP00000245479,9606.ENSP00000262878,9606.ENSP00000272928,9606.ENSP00000276431,9606.ENSP00000278071,9606.ENSP00000288840,9606.ENSP00000296677,9606.ENSP00000298815,9606.ENSP00000307305,9606.ENSP00000308208,9606.ENSP00000323588,9606.ENSP00000331544,9606.ENSP00000333640,9606.ENSP00000350552,9606.ENSP00000367888,…	TGFBR3,TGFB1,HGF,ELF1,SOX9,SAMHD1,ACKR3,TNFRSF10B,ITPRIP,SMAD6,F2RL1,ARHGAP42,DDIT4,MMP14,SOX2,FBLN1,EYA2,RFX4,LRP4,CARD8,BCL2,RELA,BCL6,GLI2,INPP5D,WWTR1,YAP1,DHRS3
GO:0031099	regeneration	8	157	0.66	0.0374	9606.ENSP00000212355,9606.ENSP00000220763,9606.ENSP00000222390,9606.ENSP00000323588,9606.ENSP00000381185,9606.ENSP00000381581,9606.ENSP00000388325,9606.ENSP00000478927	TGFBR3,CPQ,HGF,SOX2,BCL2,LCP1,LAMB2,YAP1
GO:0048873	homeostasis of number of cells within a tissue	4	30	1.08	0.0387	9606.ENSP00000245479,9606.ENSP00000327513,9606.ENSP00000349359,9606.ENSP00000381185	SOX9,CSF1,SASH3,BCL2
GO:0050678	regulation of epithelial cell proliferation	12	339	0.5	0.04	9606.ENSP00000212355,9606.ENSP00000221930,9606.ENSP00000231061,9606.ENSP00000245479,9606.ENSP00000282561,9606.ENSP00000304676,9606.ENSP00000323588,9606.ENSP00000329357,9606.ENSP00000369055,9606.ENSP00000379003,9606.ENSP00000388402,9606.ENSP00000478927	TGFBR3,TGFB1,SPARC,SOX9,GJA1,ATOH8,SOX2,SP1,B4GALT1,NUPR1,ZFP36L1,YAP1
GO:0002761	regulation of myeloid leukocyte differentiation	7	121	0.72	0.0405	9606.ENSP00000221930,9606.ENSP00000262629,9606.ENSP00000320176,9606.ENSP00000327513,9606.ENSP00000333779,9606.ENSP00000388402,9606.ENSP00000405338	TGFB1,TYROBP,HCLS1,CSF1,EVI2B,ZFP36L1,INPP5D
GO:0046649	lymphocyte activation	13	390	0.48	0.0405	9606.ENSP00000227163,9606.ENSP00000256935,9606.ENSP00000282388,9606.ENSP00000296677,9606.ENSP00000331614,9606.ENSP00000364907,9606.ENSP00000381185,9606.ENSP00000381581,9606.ENSP00000384371,9606.ENSP00000388402,9606.ENSP00000394888,9606.ENSP00000411152,9606.ENSP00000420494	SPI1,DOCK2,ZFP36L2,F2RL1,IKZF1,SYK,BCL2,LCP1,BCL6,ZFP36L1,DOCK8,ITPKB,LAT2
GO:0098542	defense response to other organism	22	900	0.34	0.0405	9606.ENSP00000245185,9606.ENSP00000262629,9606.ENSP00000262878,9606.ENSP00000268638,9606.ENSP00000293778,9606.ENSP00000296161,9606.ENSP00000296677,9606.ENSP00000307305,9606.ENSP00000327513,9606.ENSP00000328340,9606.ENSP00000338258,9606.ENSP00000358983,9606.ENSP00000363117,9606.ENSP00000364907,9606.ENSP00000369373,9606.ENSP00000378067,9606.ENSP00000381185,9606.ENSP00000382707,9606.ENSP00000384273,…	MT2A,TYROBP,SAMHD1,IRF8,CXCL16,DTX3L,F2RL1,DDIT4,CSF1,RNF135,CDC42EP4,NFKB2,FGR,SYK,TRIM5,SLFN11,BCL2,IFITM3,RELA,CASP4,CALCOCO2,VIM
GO:0051179	localization	85	5591	0.14	0.0406	9606.ENSP00000004531,9606.ENSP00000212355,9606.ENSP00000218388,9606.ENSP00000221466,9606.ENSP00000221930,9606.ENSP00000222390,9606.ENSP00000231061,9606.ENSP00000245479,9606.ENSP00000249647,9606.ENSP00000255006,9606.ENSP00000256935,9606.ENSP00000262629,9606.ENSP00000262848,9606.ENSP00000265077,9606.ENSP00000268638,9606.ENSP00000271450,9606.ENSP00000271638,9606.ENSP00000272928,9606.ENSP00000276431,…	SLC7A2,TGFBR3,TIMP1,FCGRT,TGFB1,HGF,SPARC,SOX9,SNAP23,RIN2,DOCK2,TYROBP,PRKX,VCAN,IRF8,FCGR2A,S100A11,ACKR3,TNFRSF10B,EPS8,KCNE4,GJA1,CXCL16,RFTN2,NKX6-1,DTX3L,ANXA5,F2RL1,GEM,VAMP5,ANTXR2,DDIT4,MMP14,HSPA6,TNFRSF10D,SNX33,TRIP10,SERPINA5,EYA2,FXYD5,PLSCR4,HVCN1,PARD3B,CD163,LRP10,RAB13,GPC4,SYTL4,FGR,ABCA1,GRTP1,SYK,CLIC1,ABCC4,SLC39A12,LRP4,ID4,B4GALT1,FOXC1,LAIR1,CEP112,PRCP,MMRN1,SLC16A9,NCF4…
GO:0042119	neutrophil activation	15	497	0.43	0.0415	9606.ENSP00000249647,9606.ENSP00000256935,9606.ENSP00000262629,9606.ENSP00000271450,9606.ENSP00000271638,9606.ENSP00000296677,9606.ENSP00000310219,9606.ENSP00000349181,9606.ENSP00000363117,9606.ENSP00000364907,9606.ENSP00000369055,9606.ENSP00000375622,9606.ENSP00000377055,9606.ENSP00000448785,9606.ENSP00000475750	SNAP23,DOCK2,TYROBP,FCGR2A,S100A11,F2RL1,HSPA6,HVCN1,FGR,SYK,B4GALT1,LAIR1,PRCP,METTL7A,HEBP2
GO:0014068	positive regulation of phosphatidylinositol 3-kinase signaling	6	87	0.79	0.0417	9606.ENSP00000222390,9606.ENSP00000245479,9606.ENSP00000296677,9606.ENSP00000320176,9606.ENSP00000363117,9606.ENSP00000428340	HGF,SOX9,F2RL1,HCLS1,FGR,ANGPT1
GO:2001236	regulation of extrinsic apoptotic signaling pathway	8	161	0.65	0.0421	9606.ENSP00000222390,9606.ENSP00000276431,9606.ENSP00000278071,9606.ENSP00000333640,9606.ENSP00000379065,9606.ENSP00000381185,9606.ENSP00000384273,9606.ENSP00000478927	HGF,TNFRSF10B,ITPRIP,EYA2,TRPS1,BCL2,RELA,YAP1
GO:0051249	regulation of lymphocyte activation	14	445	0.45	0.0423	9606.ENSP00000221930,9606.ENSP00000262629,9606.ENSP00000282388,9606.ENSP00000308208,9606.ENSP00000349359,9606.ENSP00000363117,9606.ENSP00000364907,9606.ENSP00000381185,9606.ENSP00000384371,9606.ENSP00000388402,9606.ENSP00000390436,9606.ENSP00000394888,9606.ENSP00000405338,9606.ENSP00000411152	TGFB1,TYROBP,ZFP36L2,MMP14,SASH3,FGR,SYK,BCL2,BCL6,ZFP36L1,GLI2,DOCK8,INPP5D,ITPKB
GO:0035023	regulation of Rho protein signal transduction	6	88	0.79	0.0436	9606.ENSP00000281172,9606.ENSP00000296677,9606.ENSP00000298815,9606.ENSP00000319744,9606.ENSP00000363868,9606.ENSP00000384371	EPS8,F2RL1,ARHGAP42,GPR4,ABCA1,BCL6
GO:0016043	cellular component organization	83	5447	0.14	0.0449	9606.ENSP00000212355,9606.ENSP00000218388,9606.ENSP00000221930,9606.ENSP00000227163,9606.ENSP00000231061,9606.ENSP00000233668,9606.ENSP00000245479,9606.ENSP00000245932,9606.ENSP00000249647,9606.ENSP00000256935,9606.ENSP00000262629,9606.ENSP00000262878,9606.ENSP00000263556,9606.ENSP00000265077,9606.ENSP00000270221,9606.ENSP00000281172,9606.ENSP00000282561,9606.ENSP00000295006,9606.ENSP00000295886,…	TGFBR3,TIMP1,TGFB1,SPI1,SPARC,DOK1,SOX9,VASP,SNAP23,DOCK2,TYROBP,SAMHD1,P4HA1,VCAN,EMP3,EPS8,GJA1,CAPN2,NKX6-1,DTX3L,F2RL1,TNFRSF11B,GEM,RFX2,DDIT4,MMP14,SNX33,REST,CHORDC1,TRIP10,HCLS1,SOX2,RNF135,FBLN1,IKZF1,SERPINA5,EYA2,CDC42EP4,FXYD5,PLSCR4,ARHGEF26,RFX4,HMGN5,PARD3B,CDC14A,RAB13,NFKB2,CNN3,GPC4,SYTL4,RCC1,ABCA1,ABCC4,LRP4,B4GALT1,FOXC1,SIPA1,NUPR1,BCL2,LCP1,RELA,BCL6,LAMB2,ARPC1B,GLI2,PARVG…
GO:0010594	regulation of endothelial cell migration	8	164	0.64	0.0463	9606.ENSP00000221930,9606.ENSP00000231061,9606.ENSP00000255006,9606.ENSP00000304676,9606.ENSP00000329357,9606.ENSP00000356437,9606.ENSP00000377055,9606.ENSP00000428340	TGFB1,SPARC,RIN2,ATOH8,SP1,SASH1,PRCP,ANGPT1
GO:0098754	detoxification	7	125	0.7	0.0464	9606.ENSP00000245185,9606.ENSP00000307706,9606.ENSP00000334872,9606.ENSP00000369146,9606.ENSP00000377995,9606.ENSP00000391397,9606.ENSP00000479870	MT2A,MT1E,MT1F,MT1M,MT1X,MT1L,ALOX5AP
GO:0045579	positive regulation of B cell differentiation	3	13	1.32	0.0473	9606.ENSP00000308208,9606.ENSP00000364907,9606.ENSP00000405338	MMP14,SYK,INPP5D
GO:1901700	response to oxygen-containing compound	32	1567	0.27	0.0479	9606.ENSP00000212355,9606.ENSP00000218388,9606.ENSP00000221930,9606.ENSP00000227163,9606.ENSP00000231061,9606.ENSP00000245479,9606.ENSP00000268638,9606.ENSP00000281172,9606.ENSP00000282561,9606.ENSP00000288840,9606.ENSP00000295006,9606.ENSP00000295886,9606.ENSP00000296233,9606.ENSP00000307305,9606.ENSP00000329357,9606.ENSP00000347038,9606.ENSP00000357564,9606.ENSP00000358983,9606.ENSP00000360021,…	TGFBR3,TIMP1,TGFB1,SPI1,SPARC,SOX9,IRF8,EPS8,GJA1,SMAD6,CAPN2,NKX6-1,KLF15,DDIT4,SP1,PLSCR4,RAB13,NFKB2,GNG12,ID3,ABCA1,SIPA1,BCL2,RELA,PPARA,ZFP36L1,CASP4,ARPC1B,ATP6V0E1,VIM,TEAD2,YAP1
GO:0071385	cellular response to glucocorticoid stimulus	5	59	0.88	0.0488	9606.ENSP00000282388,9606.ENSP00000307305,9606.ENSP00000311816,9606.ENSP00000388402,9606.ENSP00000419124	ZFP36L2,DDIT4,REST,ZFP36L1,FAM107A
GO:0008284	positive regulation of cell population proliferation	22	919	0.33	0.0496	9606.ENSP00000212355,9606.ENSP00000218388,9606.ENSP00000221930,9606.ENSP00000245479,9606.ENSP00000263409,9606.ENSP00000282561,9606.ENSP00000320176,9606.ENSP00000327513,9606.ENSP00000329357,9606.ENSP00000331544,9606.ENSP00000349359,9606.ENSP00000350848,9606.ENSP00000364907,9606.ENSP00000366084,9606.ENSP00000367972,9606.ENSP00000369055,9606.ENSP00000381185,9606.ENSP00000384273,9606.ENSP00000384371,…	TGFBR3,TIMP1,TGFB1,SOX9,LIFR,GJA1,HCLS1,CSF1,SP1,FBLN1,SASH3,HMGN5,SYK,ABCC4,ID4,B4GALT1,BCL2,RELA,BCL6,GLI2,WWTR1,YAP1
