# Supplementary material for: TYROBP/DAP12 knockout in Huntington’s disease Q175 mice cell-autonomously decreases microglial expression of disease-associated genes and non-cell-autonomously mitigates astrogliosis and motor deterioration
Source: J Neuroinflammation. 2024 Mar 8;21:66. doi: 10.1186/s12974-024-03052-4 (PMC10924371; doi:10.1186/s12974-024-03052-4)
Supplement: Supplementary file 7 — Additional file 7: Table S6. All quantifiable protein groups. [file 12974_2024_3052_MOESM7_ESM.xlsx]

## Sheet: Metadata
	Spectronaut file:	2021_1203_LE20_DeepLib_v8
	Condition setup:	Run Label	Sample ID	Condition	Replicate
		211123_035_LE20_1_WT_1_DIA.raw	Q185	WT	1
		211123_037_LE20_6_TYROBP-KO_1_DIA.raw	T187	TYROBP-KO	1
		211123_039_LE20_11_Q175_1_DIA.raw	Q184	Q175	1
		211123_041_LE20_17_Q175_TYROBP-KO_1_DIA.raw	T156	Q175_TYROBP-KO	1
		211123_043_LE20_2_WT_2_DIA.raw	Q187	WT	2
		211123_047_LE20_7_TYROBP-KO_2_DIA.raw	T190	TYROBP-KO	2
		211123_049_LE20_12_Q175_2_DIA.raw	Q186	Q175	2
		211123_051_LE20_18_Q175_TYROBP-KO_2_DIA.raw	T188	Q175_TYROBP-KO	2
		211123_053_LE20_3_WT_3_DIA.raw	Q188	WT	3
		211123_055_LE20_8_TYROBP-KO_3_DIA.raw	T680	TYROBP-KO	3
		211123_059_LE20_13_Q175_3_DIA.raw	Q191	Q175	3
		211123_061_LE20_19_Q175_TYROBP-KO_3_DIA.raw	T189	Q175_TYROBP-KO	3
		211123_063_LE20_4_WT_4_DIA.raw	Q203	WT	4
		211123_065_LE20_9_TYROBP-KO_4_DIA.raw	T683	TYROBP-KO	4
		211123_067_LE20_14_Q175_4_DIA.raw	Q195	Q175	4
		211123_071_LE20_20_Q175_TYROBP-KO_4_DIA.raw	T179	Q175_TYROBP-KO	4
		211123_073_LE20_5_WT_5_DIA.raw	Q205	WT	5
		211123_077_LE20_15_Q175_5_DIA.raw	Q196	Q175	5
		211123_079_LE20_21_Q175_TYROBP-KO_5_DIA.raw	T180	Q175_TYROBP-KO	5
		211123_083_LE20_16_Q175_6_DIA.raw	Q204	Q175	6
		211123_085_LE20_22_Q175_TYROBP-KO_6_DIA.raw	T181	Q175_TYROBP-KO	6
		211123_087_LE20_10_TYROBP-KO_5_DIA2.raw	T684	TYROBP-KO	5

## Sheet: All_Quantifiable
Table S6. All quantifiable protein groups
3,848 quantifiable protein groups (with 2+ unique peptides)
UniProtIds	Genes	ProteinGroups	ProteinNames	ProteinDescriptions	Valid	Comparison (group1/group2)	Condition Numerator	Condition Denominator	# of Ratios	Group	AVG Group Quantity Denominator	AVG Group Quantity Numerator	AVG Log2 Ratio	Absolute AVG Log2 Ratio	% Change	Ratio	Standard Deviation	Pvalue	Qvalue	Degrees Of Freedom	Standard Error	Organisms	GO Biological Process	GO Molecular Function	GO Cellular Component	Database	OrganismId	Protein Existence	Sequence Version	FASTAName	FASTAHeader	# Unique Total Peptides	# Unique Total EG.Id
A0A023T778;G3UZW7;P61327;Q9CQL1	Magohb;Magohb;Magoh;Magohb	A0A023T778;G3UZW7;P61327;Q9CQL1	A0A023T778_MOUSE;G3UZW7_MOUSE;MGN_MOUSE;MGN2_MOUSE	Mago nashi protein;Protein mago nashi homolog 2;Protein mago nashi homolog;Protein mago nashi homolog 2	TRUE	TYROBP-KO / WT	TYROBP-KO	WT	15	A0A023T778;G3UZW7;P61327;Q9CQL1	129763	132508	0.0302065	0.0302065	2.11583	1.02116	0	0.871272	0.838342	14	0.104213	Mus musculus	;;nuclear-transcribed mRNA catabolic process, nonsense-mediated decay,regulation of alternative mRNA splicing, via spliceosome,mRNA processing,regulation of translation,female gamete generation,RNA splicing,mRNA transport;nuclear-transcribed mRNA catabolic process, nonsense-mediated decay,mRNA processing,RNA splicing,mRNA transport	;;RNA binding;RNA binding	;;nucleus,cytoplasm,nuclear speck,exon-exon junction complex,catalytic step 2 spliceosome;exon-exon junction complex,catalytic step 2 spliceosome	tr;tr;sp;sp	10090	1;3;2;2	1	MusMusculus_pUnKB_2021_0824	>tr|A0A023T778|A0A023T778_MOUSE Mago nashi protein OS=Mus musculus OX=10090 GN=Magohb PE=1 SV=1;>tr|G3UZW7|G3UZW7_MOUSE Protein mago nashi homolog 2 OS=Mus musculus OX=10090 GN=Magohb PE=3 SV=1;>sp|P61327|MGN_MOUSE Protein mago nashi homolog OS=Mus musculus OX=10090 GN=Magoh PE=2 SV=1;>sp|Q9CQL1|MGN2_MOUSE Protein mago nashi homolog 2 OS=Mus musculus OX=10090 GN=Magohb PE=2 SV=1	3	3
A0A023T778;G3UZW7;P61327;Q9CQL1	Magohb;Magohb;Magoh;Magohb	A0A023T778;G3UZW7;P61327;Q9CQL1	A0A023T778_MOUSE;G3UZW7_MOUSE;MGN_MOUSE;MGN2_MOUSE	Mago nashi protein;Protein mago nashi homolog 2;Protein mago nashi homolog;Protein mago nashi homolog 2	TRUE	Q175 / WT	Q175	WT	15	A0A023T778;G3UZW7;P61327;Q9CQL1	129763	139067	0.0999075	0.0999075	7.17047	1.0717	0	0.0742866	0.177405	14	0.0814302	Mus musculus	;;nuclear-transcribed mRNA catabolic process, nonsense-mediated decay,regulation of alternative mRNA splicing, via spliceosome,mRNA processing,regulation of translation,female gamete generation,RNA splicing,mRNA transport;nuclear-transcribed mRNA catabolic process, nonsense-mediated decay,mRNA processing,RNA splicing,mRNA transport	;;RNA binding;RNA binding	;;nucleus,cytoplasm,nuclear speck,exon-exon junction complex,catalytic step 2 spliceosome;exon-exon junction complex,catalytic step 2 spliceosome	tr;tr;sp;sp	10090	1;3;2;2	1	MusMusculus_pUnKB_2021_0824	>tr|A0A023T778|A0A023T778_MOUSE Mago nashi protein OS=Mus musculus OX=10090 GN=Magohb PE=1 SV=1;>tr|G3UZW7|G3UZW7_MOUSE Protein mago nashi homolog 2 OS=Mus musculus OX=10090 GN=Magohb PE=3 SV=1;>sp|P61327|MGN_MOUSE Protein mago nashi homolog OS=Mus musculus OX=10090 GN=Magoh PE=2 SV=1;>sp|Q9CQL1|MGN2_MOUSE Protein mago nashi homolog 2 OS=Mus musculus OX=10090 GN=Magohb PE=2 SV=1	3	3
A0A023T778;G3UZW7;P61327;Q9CQL1	Magohb;Magohb;Magoh;Magohb	A0A023T778;G3UZW7;P61327;Q9CQL1	A0A023T778_MOUSE;G3UZW7_MOUSE;MGN_MOUSE;MGN2_MOUSE	Mago nashi protein;Protein mago nashi homolog 2;Protein mago nashi homolog;Protein mago nashi homolog 2	TRUE	Q175_TYROBP-KO / WT	Q175_TYROBP-KO	WT	15	A0A023T778;G3UZW7;P61327;Q9CQL1	129763	128369	-0.0155852	0.0155852	-1.07447	0.989255	0	0.856722	0.633491	14	0.0921092	Mus musculus	;;nuclear-transcribed mRNA catabolic process, nonsense-mediated decay,regulation of alternative mRNA splicing, via spliceosome,mRNA processing,regulation of translation,female gamete generation,RNA splicing,mRNA transport;nuclear-transcribed mRNA catabolic process, nonsense-mediated decay,mRNA processing,RNA splicing,mRNA transport	;;RNA binding;RNA binding	;;nucleus,cytoplasm,nuclear speck,exon-exon junction complex,catalytic step 2 spliceosome;exon-exon junction complex,catalytic step 2 spliceosome	tr;tr;sp;sp	10090	1;3;2;2	1	MusMusculus_pUnKB_2021_0824	>tr|A0A023T778|A0A023T778_MOUSE Mago nashi protein OS=Mus musculus OX=10090 GN=Magohb PE=1 SV=1;>tr|G3UZW7|G3UZW7_MOUSE Protein mago nashi homolog 2 OS=Mus musculus OX=10090 GN=Magohb PE=3 SV=1;>sp|P61327|MGN_MOUSE Protein mago nashi homolog OS=Mus musculus OX=10090 GN=Magoh PE=2 SV=1;>sp|Q9CQL1|MGN2_MOUSE Protein mago nashi homolog 2 OS=Mus musculus OX=10090 GN=Magohb PE=2 SV=1	3	3
A0A023T778;G3UZW7;P61327;Q9CQL1	Magohb;Magohb;Magoh;Magohb	A0A023T778;G3UZW7;P61327;Q9CQL1	A0A023T778_MOUSE;G3UZW7_MOUSE;MGN_MOUSE;MGN2_MOUSE	Mago nashi protein;Protein mago nashi homolog 2;Protein mago nashi homolog;Protein mago nashi homolog 2	TRUE	Q175 / TYROBP-KO	Q175	TYROBP-KO	15	A0A023T778;G3UZW7;P61327;Q9CQL1	132508	139067	0.0697009	0.0697009	4.94991	1.0495	0	0.219845	0.318488	14	0.10884	Mus musculus	;;nuclear-transcribed mRNA catabolic process, nonsense-mediated decay,regulation of alternative mRNA splicing, via spliceosome,mRNA processing,regulation of translation,female gamete generation,RNA splicing,mRNA transport;nuclear-transcribed mRNA catabolic process, nonsense-mediated decay,mRNA processing,RNA splicing,mRNA transport	;;RNA binding;RNA binding	;;nucleus,cytoplasm,nuclear speck,exon-exon junction complex,catalytic step 2 spliceosome;exon-exon junction complex,catalytic step 2 spliceosome	tr;tr;sp;sp	10090	1;3;2;2	1	MusMusculus_pUnKB_2021_0824	>tr|A0A023T778|A0A023T778_MOUSE Mago nashi protein OS=Mus musculus OX=10090 GN=Magohb PE=1 SV=1;>tr|G3UZW7|G3UZW7_MOUSE Protein mago nashi homolog 2 OS=Mus musculus OX=10090 GN=Magohb PE=3 SV=1;>sp|P61327|MGN_MOUSE Protein mago nashi homolog OS=Mus musculus OX=10090 GN=Magoh PE=2 SV=1;>sp|Q9CQL1|MGN2_MOUSE Protein mago nashi homolog 2 OS=Mus musculus OX=10090 GN=Magohb PE=2 SV=1	3	3
A0A023T778;G3UZW7;P61327;Q9CQL1	Magohb;Magohb;Magoh;Magohb	A0A023T778;G3UZW7;P61327;Q9CQL1	A0A023T778_MOUSE;G3UZW7_MOUSE;MGN_MOUSE;MGN2_MOUSE	Mago nashi protein;Protein mago nashi homolog 2;Protein mago nashi homolog;Protein mago nashi homolog 2	TRUE	Q175_TYROBP-KO / TYROBP-KO	Q175_TYROBP-KO	TYROBP-KO	15	A0A023T778;G3UZW7;P61327;Q9CQL1	132508	128369	-0.0457918	0.0457918	-3.1242	0.968758	0	0.997728	0.665373	14	0.0895807	Mus musculus	;;nuclear-transcribed mRNA catabolic process, nonsense-mediated decay,regulation of alternative mRNA splicing, via spliceosome,mRNA processing,regulation of translation,female gamete generation,RNA splicing,mRNA transport;nuclear-transcribed mRNA catabolic process, nonsense-mediated decay,mRNA processing,RNA splicing,mRNA transport	;;RNA binding;RNA binding	;;nucleus,cytoplasm,nuclear speck,exon-exon junction complex,catalytic step 2 spliceosome;exon-exon junction complex,catalytic step 2 spliceosome	tr;tr;sp;sp	10090	1;3;2;2	1	MusMusculus_pUnKB_2021_0824	>tr|A0A023T778|A0A023T778_MOUSE Mago nashi protein OS=Mus musculus OX=10090 GN=Magohb PE=1 SV=1;>tr|G3UZW7|G3UZW7_MOUSE Protein mago nashi homolog 2 OS=Mus musculus OX=10090 GN=Magohb PE=3 SV=1;>sp|P61327|MGN_MOUSE Protein mago nashi homolog OS=Mus musculus OX=10090 GN=Magoh PE=2 SV=1;>sp|Q9CQL1|MGN2_MOUSE Protein mago nashi homolog 2 OS=Mus musculus OX=10090 GN=Magohb PE=2 SV=1	3	3
A0A023T778;G3UZW7;P61327;Q9CQL1	Magohb;Magohb;Magoh;Magohb	A0A023T778;G3UZW7;P61327;Q9CQL1	A0A023T778_MOUSE;G3UZW7_MOUSE;MGN_MOUSE;MGN2_MOUSE	Mago nashi protein;Protein mago nashi homolog 2;Protein mago nashi homolog;Protein mago nashi homolog 2	TRUE	Q175_TYROBP-KO / Q175	Q175_TYROBP-KO	Q175	18	A0A023T778;G3UZW7;P61327;Q9CQL1	139067	128369	-0.115493	0.115493	-7.6933	0.923067	0	0.117867	0.494792	17	0.116587	Mus musculus	;;nuclear-transcribed mRNA catabolic process, nonsense-mediated decay,regulation of alternative mRNA splicing, via spliceosome,mRNA processing,regulation of translation,female gamete generation,RNA splicing,mRNA transport;nuclear-transcribed mRNA catabolic process, nonsense-mediated decay,mRNA processing,RNA splicing,mRNA transport	;;RNA binding;RNA binding	;;nucleus,cytoplasm,nuclear speck,exon-exon junction complex,catalytic step 2 spliceosome;exon-exon junction complex,catalytic step 2 spliceosome	tr;tr;sp;sp	10090	1;3;2;2	1	MusMusculus_pUnKB_2021_0824	>tr|A0A023T778|A0A023T778_MOUSE Mago nashi protein OS=Mus musculus OX=10090 GN=Magohb PE=1 SV=1;>tr|G3UZW7|G3UZW7_MOUSE Protein mago nashi homolog 2 OS=Mus musculus OX=10090 GN=Magohb PE=3 SV=1;>sp|P61327|MGN_MOUSE Protein mago nashi homolog OS=Mus musculus OX=10090 GN=Magoh PE=2 SV=1;>sp|Q9CQL1|MGN2_MOUSE Protein mago nashi homolog 2 OS=Mus musculus OX=10090 GN=Magohb PE=2 SV=1	3	3
A0A023ZT56;A0A023ZTV5;A0A1Q1NN66;A0A1Q1PRS2;A0A1Q1PRS4;A0A1Q1PRS6;A0A1Q1PRS9;A0A1Q1PRT9;A0A668KLA2;A2A9Z1;A2A9Z2;P11531;Q3TWL4;Q5U476;Q8BHM1	Dmd	A0A023ZT56;A0A023ZTV5;A0A1Q1NN66;A0A1Q1PRS2;A0A1Q1PRS4;A0A1Q1PRS6;A0A1Q1PRS9;A0A1Q1PRT9;A0A668KLA2;A2A9Z1;A2A9Z2;P11531;Q3TWL4;Q5U476;Q8BHM1	A0A023ZT56_MOUSE;A0A023ZTV5_MOUSE;A0A1Q1NN66_MOUSE;A0A1Q1PRS2_MOUSE;A0A1Q1PRS4_MOUSE;A0A1Q1PRS6_MOUSE;A0A1Q1PRS9_MOUSE;A0A1Q1PRT9_MOUSE;A0A668KLA2_MOUSE;A2A9Z1_MOUSE;A2A9Z2_MOUSE;DMD_MOUSE;Q3TWL4_MOUSE;Q5U476_MOUSE;Q8BHM1_MOUSE	Dystrophin Dp71b;Dystrophin Dp71ab;Dystrophin Dp71d(Delta71,73-74);Dystrophin Dp71d delta71,74 isoform;Dystrophin;Dystrophin Dp71c isoform;Dystrophin Dp71f delta74 isoform;Dystrophin Dp71d delta74 isoform;Dystrophin;Dystrophin;Dystrophin;Dystrophin;ZZ-type domain-containing protein (Fragment);Dmd protein (Fragment);Dystrophin Dp40	TRUE	TYROBP-KO / WT	TYROBP-KO	WT	10	A0A023ZT56;A0A023ZTV5;A0A1Q1NN66;A0A1Q1PRS2;A0A1Q1PRS4;A0A1Q1PRS6;A0A1Q1PRS9;A0A1Q1PRT9;A0A668KLA2;A2A9Z1;A2A9Z2;P11531;Q3TWL4;Q5U476;Q8BHM1	21503.1	19996.8	-0.104781	0.104781	-7.0054	0.929946	0	0.892747	0.843412	9	0.141122	Mus musculus	;;;;;;;;;;;positive regulation of cell-matrix adhesion,regulation of heart rate,regulation of transcription, DNA-templated,muscle organ development,skeletal muscle tissue development,aging,establishment of blood-nerve barrier,positive regulation of cell proliferation,response to water deprivation,regulation of gene expression,regulation of release of sequestered calcium ion into cytosol by sarcop…	;;;;;;;;;;;dystroglycan binding,actin binding,integrin binding,protein binding,lamin binding,zinc ion binding,structural constituent of muscle,myosin binding,vinculin binding,PDZ domain binding,nitric-oxide synthase binding;;;	;;;;;;;;;;;nucleus,mitochondrial outer membrane,Golgi apparatus,ribosome,neurofilament,plasma membrane,cell surface,postsynaptic density,dystrophin-associated glycoprotein complex,Z disc,lamellipodium,cell junction,cell-substrate junction,secretory granule,filopodium,axon,synaptic vesicle membrane,filopodium membrane,sarcolemma,neuronal cell body,costamere,protein complex,neuron projection termin…	tr;tr;tr;tr;tr;tr;tr;tr;tr;tr;tr;sp;tr;tr;tr	10090	2;2;2;2;1;2;2;2;1;1;1;1;2;2;2	1;1;1;1;1;1;1;1;1;1;1;3;1;1;1	MusMusculus_pUnKB_2021_0824	>tr|A0A023ZT56|A0A023ZT56_MOUSE Dystrophin Dp71b OS=Mus musculus OX=10090 GN=Dmd PE=2 SV=1;>tr|A0A023ZTV5|A0A023ZTV5_MOUSE Dystrophin Dp71ab OS=Mus musculus OX=10090 GN=Dmd PE=2 SV=1;>tr|A0A1Q1NN66|A0A1Q1NN66_MOUSE Dystrophin Dp71d(Delta71,73-74) OS=Mus musculus OX=10090 GN=Dmd PE=2 SV=1;>tr|A0A1Q1PRS2|A0A1Q1PRS2_MOUSE Dystrophin Dp71d delta71,74 isoform OS=Mus musculus OX=10090 GN=Dmd PE=2 SV=1;…	2	2
A0A023ZT56;A0A023ZTV5;A0A1Q1NN66;A0A1Q1PRS2;A0A1Q1PRS4;A0A1Q1PRS6;A0A1Q1PRS9;A0A1Q1PRT9;A0A668KLA2;A2A9Z1;A2A9Z2;P11531;Q3TWL4;Q5U476;Q8BHM1	Dmd	A0A023ZT56;A0A023ZTV5;A0A1Q1NN66;A0A1Q1PRS2;A0A1Q1PRS4;A0A1Q1PRS6;A0A1Q1PRS9;A0A1Q1PRT9;A0A668KLA2;A2A9Z1;A2A9Z2;P11531;Q3TWL4;Q5U476;Q8BHM1	A0A023ZT56_MOUSE;A0A023ZTV5_MOUSE;A0A1Q1NN66_MOUSE;A0A1Q1PRS2_MOUSE;A0A1Q1PRS4_MOUSE;A0A1Q1PRS6_MOUSE;A0A1Q1PRS9_MOUSE;A0A1Q1PRT9_MOUSE;A0A668KLA2_MOUSE;A2A9Z1_MOUSE;A2A9Z2_MOUSE;DMD_MOUSE;Q3TWL4_MOUSE;Q5U476_MOUSE;Q8BHM1_MOUSE	Dystrophin Dp71b;Dystrophin Dp71ab;Dystrophin Dp71d(Delta71,73-74);Dystrophin Dp71d delta71,74 isoform;Dystrophin;Dystrophin Dp71c isoform;Dystrophin Dp71f delta74 isoform;Dystrophin Dp71d delta74 isoform;Dystrophin;Dystrophin;Dystrophin;Dystrophin;ZZ-type domain-containing protein (Fragment);Dmd protein (Fragment);Dystrophin Dp40	TRUE	Q175 / WT	Q175	WT	10	A0A023ZT56;A0A023ZTV5;A0A1Q1NN66;A0A1Q1PRS2;A0A1Q1PRS4;A0A1Q1PRS6;A0A1Q1PRS9;A0A1Q1PRT9;A0A668KLA2;A2A9Z1;A2A9Z2;P11531;Q3TWL4;Q5U476;Q8BHM1	21503.1	21538	0.00233559	0.00233559	0.162022	1.00162	0	0.664182	0.535648	9	0.154532	Mus musculus	;;;;;;;;;;;positive regulation of cell-matrix adhesion,regulation of heart rate,regulation of transcription, DNA-templated,muscle organ development,skeletal muscle tissue development,aging,establishment of blood-nerve barrier,positive regulation of cell proliferation,response to water deprivation,regulation of gene expression,regulation of release of sequestered calcium ion into cytosol by sarcop…	;;;;;;;;;;;dystroglycan binding,actin binding,integrin binding,protein binding,lamin binding,zinc ion binding,structural constituent of muscle,myosin binding,vinculin binding,PDZ domain binding,nitric-oxide synthase binding;;;	;;;;;;;;;;;nucleus,mitochondrial outer membrane,Golgi apparatus,ribosome,neurofilament,plasma membrane,cell surface,postsynaptic density,dystrophin-associated glycoprotein complex,Z disc,lamellipodium,cell junction,cell-substrate junction,secretory granule,filopodium,axon,synaptic vesicle membrane,filopodium membrane,sarcolemma,neuronal cell body,costamere,protein complex,neuron projection termin…	tr;tr;tr;tr;tr;tr;tr;tr;tr;tr;tr;sp;tr;tr;tr	10090	2;2;2;2;1;2;2;2;1;1;1;1;2;2;2	1;1;1;1;1;1;1;1;1;1;1;3;1;1;1	MusMusculus_pUnKB_2021_0824	>tr|A0A023ZT56|A0A023ZT56_MOUSE Dystrophin Dp71b OS=Mus musculus OX=10090 GN=Dmd PE=2 SV=1;>tr|A0A023ZTV5|A0A023ZTV5_MOUSE Dystrophin Dp71ab OS=Mus musculus OX=10090 GN=Dmd PE=2 SV=1;>tr|A0A1Q1NN66|A0A1Q1NN66_MOUSE Dystrophin Dp71d(Delta71,73-74) OS=Mus musculus OX=10090 GN=Dmd PE=2 SV=1;>tr|A0A1Q1PRS2|A0A1Q1PRS2_MOUSE Dystrophin Dp71d delta71,74 isoform OS=Mus musculus OX=10090 GN=Dmd PE=2 SV=1;…	2	2
A0A023ZT56;A0A023ZTV5;A0A1Q1NN66;A0A1Q1PRS2;A0A1Q1PRS4;A0A1Q1PRS6;A0A1Q1PRS9;A0A1Q1PRT9;A0A668KLA2;A2A9Z1;A2A9Z2;P11531;Q3TWL4;Q5U476;Q8BHM1	Dmd	A0A023ZT56;A0A023ZTV5;A0A1Q1NN66;A0A1Q1PRS2;A0A1Q1PRS4;A0A1Q1PRS6;A0A1Q1PRS9;A0A1Q1PRT9;A0A668KLA2;A2A9Z1;A2A9Z2;P11531;Q3TWL4;Q5U476;Q8BHM1	A0A023ZT56_MOUSE;A0A023ZTV5_MOUSE;A0A1Q1NN66_MOUSE;A0A1Q1PRS2_MOUSE;A0A1Q1PRS4_MOUSE;A0A1Q1PRS6_MOUSE;A0A1Q1PRS9_MOUSE;A0A1Q1PRT9_MOUSE;A0A668KLA2_MOUSE;A2A9Z1_MOUSE;A2A9Z2_MOUSE;DMD_MOUSE;Q3TWL4_MOUSE;Q5U476_MOUSE;Q8BHM1_MOUSE	Dystrophin Dp71b;Dystrophin Dp71ab;Dystrophin Dp71d(Delta71,73-74);Dystrophin Dp71d delta71,74 isoform;Dystrophin;Dystrophin Dp71c isoform;Dystrophin Dp71f delta74 isoform;Dystrophin Dp71d delta74 isoform;Dystrophin;Dystrophin;Dystrophin;Dystrophin;ZZ-type domain-containing protein (Fragment);Dmd protein (Fragment);Dystrophin Dp40	TRUE	Q175_TYROBP-KO / WT	Q175_TYROBP-KO	WT	10	A0A023ZT56;A0A023ZTV5;A0A1Q1NN66;A0A1Q1PRS2;A0A1Q1PRS4;A0A1Q1PRS6;A0A1Q1PRS9;A0A1Q1PRT9;A0A668KLA2;A2A9Z1;A2A9Z2;P11531;Q3TWL4;Q5U476;Q8BHM1	21503.1	19665.4	-0.128888	0.128888	-8.54639	0.914536	0	0.92121	0.64914	9	0.140177	Mus musculus	;;;;;;;;;;;positive regulation of cell-matrix adhesion,regulation of heart rate,regulation of transcription, DNA-templated,muscle organ development,skeletal muscle tissue development,aging,establishment of blood-nerve barrier,positive regulation of cell proliferation,response to water deprivation,regulation of gene expression,regulation of release of sequestered calcium ion into cytosol by sarcop…	;;;;;;;;;;;dystroglycan binding,actin binding,integrin binding,protein binding,lamin binding,zinc ion binding,structural constituent of muscle,myosin binding,vinculin binding,PDZ domain binding,nitric-oxide synthase binding;;;	;;;;;;;;;;;nucleus,mitochondrial outer membrane,Golgi apparatus,ribosome,neurofilament,plasma membrane,cell surface,postsynaptic density,dystrophin-associated glycoprotein complex,Z disc,lamellipodium,cell junction,cell-substrate junction,secretory granule,filopodium,axon,synaptic vesicle membrane,filopodium membrane,sarcolemma,neuronal cell body,costamere,protein complex,neuron projection termin…	tr;tr;tr;tr;tr;tr;tr;tr;tr;tr;tr;sp;tr;tr;tr	10090	2;2;2;2;1;2;2;2;1;1;1;1;2;2;2	1;1;1;1;1;1;1;1;1;1;1;3;1;1;1	MusMusculus_pUnKB_2021_0824	>tr|A0A023ZT56|A0A023ZT56_MOUSE Dystrophin Dp71b OS=Mus musculus OX=10090 GN=Dmd PE=2 SV=1;>tr|A0A023ZTV5|A0A023ZTV5_MOUSE Dystrophin Dp71ab OS=Mus musculus OX=10090 GN=Dmd PE=2 SV=1;>tr|A0A1Q1NN66|A0A1Q1NN66_MOUSE Dystrophin Dp71d(Delta71,73-74) OS=Mus musculus OX=10090 GN=Dmd PE=2 SV=1;>tr|A0A1Q1PRS2|A0A1Q1PRS2_MOUSE Dystrophin Dp71d delta71,74 isoform OS=Mus musculus OX=10090 GN=Dmd PE=2 SV=1;…	2	2
A0A023ZT56;A0A023ZTV5;A0A1Q1NN66;A0A1Q1PRS2;A0A1Q1PRS4;A0A1Q1PRS6;A0A1Q1PRS9;A0A1Q1PRT9;A0A668KLA2;A2A9Z1;A2A9Z2;P11531;Q3TWL4;Q5U476;Q8BHM1	Dmd	A0A023ZT56;A0A023ZTV5;A0A1Q1NN66;A0A1Q1PRS2;A0A1Q1PRS4;A0A1Q1PRS6;A0A1Q1PRS9;A0A1Q1PRT9;A0A668KLA2;A2A9Z1;A2A9Z2;P11531;Q3TWL4;Q5U476;Q8BHM1	A0A023ZT56_MOUSE;A0A023ZTV5_MOUSE;A0A1Q1NN66_MOUSE;A0A1Q1PRS2_MOUSE;A0A1Q1PRS4_MOUSE;A0A1Q1PRS6_MOUSE;A0A1Q1PRS9_MOUSE;A0A1Q1PRT9_MOUSE;A0A668KLA2_MOUSE;A2A9Z1_MOUSE;A2A9Z2_MOUSE;DMD_MOUSE;Q3TWL4_MOUSE;Q5U476_MOUSE;Q8BHM1_MOUSE	Dystrophin Dp71b;Dystrophin Dp71ab;Dystrophin Dp71d(Delta71,73-74);Dystrophin Dp71d delta71,74 isoform;Dystrophin;Dystrophin Dp71c isoform;Dystrophin Dp71f delta74 isoform;Dystrophin Dp71d delta74 isoform;Dystrophin;Dystrophin;Dystrophin;Dystrophin;ZZ-type domain-containing protein (Fragment);Dmd protein (Fragment);Dystrophin Dp40	TRUE	Q175 / TYROBP-KO	Q175	TYROBP-KO	10	A0A023ZT56;A0A023ZTV5;A0A1Q1NN66;A0A1Q1PRS2;A0A1Q1PRS4;A0A1Q1PRS6;A0A1Q1PRS9;A0A1Q1PRT9;A0A668KLA2;A2A9Z1;A2A9Z2;P11531;Q3TWL4;Q5U476;Q8BHM1	19996.8	21538	0.107117	0.107117	7.70735	1.07707	0	0.4048	0.433216	9	0.101782	Mus musculus	;;;;;;;;;;;positive regulation of cell-matrix adhesion,regulation of heart rate,regulation of transcription, DNA-templated,muscle organ development,skeletal muscle tissue development,aging,establishment of blood-nerve barrier,positive regulation of cell proliferation,response to water deprivation,regulation of gene expression,regulation of release of sequestered calcium ion into cytosol by sarcop…	;;;;;;;;;;;dystroglycan binding,actin binding,integrin binding,protein binding,lamin binding,zinc ion binding,structural constituent of muscle,myosin binding,vinculin binding,PDZ domain binding,nitric-oxide synthase binding;;;	;;;;;;;;;;;nucleus,mitochondrial outer membrane,Golgi apparatus,ribosome,neurofilament,plasma membrane,cell surface,postsynaptic density,dystrophin-associated glycoprotein complex,Z disc,lamellipodium,cell junction,cell-substrate junction,secretory granule,filopodium,axon,synaptic vesicle membrane,filopodium membrane,sarcolemma,neuronal cell body,costamere,protein complex,neuron projection termin…	tr;tr;tr;tr;tr;tr;tr;tr;tr;tr;tr;sp;tr;tr;tr	10090	2;2;2;2;1;2;2;2;1;1;1;1;2;2;2	1;1;1;1;1;1;1;1;1;1;1;3;1;1;1	MusMusculus_pUnKB_2021_0824	>tr|A0A023ZT56|A0A023ZT56_MOUSE Dystrophin Dp71b OS=Mus musculus OX=10090 GN=Dmd PE=2 SV=1;>tr|A0A023ZTV5|A0A023ZTV5_MOUSE Dystrophin Dp71ab OS=Mus musculus OX=10090 GN=Dmd PE=2 SV=1;>tr|A0A1Q1NN66|A0A1Q1NN66_MOUSE Dystrophin Dp71d(Delta71,73-74) OS=Mus musculus OX=10090 GN=Dmd PE=2 SV=1;>tr|A0A1Q1PRS2|A0A1Q1PRS2_MOUSE Dystrophin Dp71d delta71,74 isoform OS=Mus musculus OX=10090 GN=Dmd PE=2 SV=1;…	2	2
A0A023ZT56;A0A023ZTV5;A0A1Q1NN66;A0A1Q1PRS2;A0A1Q1PRS4;A0A1Q1PRS6;A0A1Q1PRS9;A0A1Q1PRT9;A0A668KLA2;A2A9Z1;A2A9Z2;P11531;Q3TWL4;Q5U476;Q8BHM1	Dmd	A0A023ZT56;A0A023ZTV5;A0A1Q1NN66;A0A1Q1PRS2;A0A1Q1PRS4;A0A1Q1PRS6;A0A1Q1PRS9;A0A1Q1PRT9;A0A668KLA2;A2A9Z1;A2A9Z2;P11531;Q3TWL4;Q5U476;Q8BHM1	A0A023ZT56_MOUSE;A0A023ZTV5_MOUSE;A0A1Q1NN66_MOUSE;A0A1Q1PRS2_MOUSE;A0A1Q1PRS4_MOUSE;A0A1Q1PRS6_MOUSE;A0A1Q1PRS9_MOUSE;A0A1Q1PRT9_MOUSE;A0A668KLA2_MOUSE;A2A9Z1_MOUSE;A2A9Z2_MOUSE;DMD_MOUSE;Q3TWL4_MOUSE;Q5U476_MOUSE;Q8BHM1_MOUSE	Dystrophin Dp71b;Dystrophin Dp71ab;Dystrophin Dp71d(Delta71,73-74);Dystrophin Dp71d delta71,74 isoform;Dystrophin;Dystrophin Dp71c isoform;Dystrophin Dp71f delta74 isoform;Dystrophin Dp71d delta74 isoform;Dystrophin;Dystrophin;Dystrophin;Dystrophin;ZZ-type domain-containing protein (Fragment);Dmd protein (Fragment);Dystrophin Dp40	TRUE	Q175_TYROBP-KO / TYROBP-KO	Q175_TYROBP-KO	TYROBP-KO	10	A0A023ZT56;A0A023ZTV5;A0A1Q1NN66;A0A1Q1PRS2;A0A1Q1PRS4;A0A1Q1PRS6;A0A1Q1PRS9;A0A1Q1PRT9;A0A668KLA2;A2A9Z1;A2A9Z2;P11531;Q3TWL4;Q5U476;Q8BHM1	19996.8	19665.4	-0.0241068	0.0241068	-1.65707	0.983429	0	0.906509	0.639862	9	0.0439899	Mus musculus	;;;;;;;;;;;positive regulation of cell-matrix adhesion,regulation of heart rate,regulation of transcription, DNA-templated,muscle organ development,skeletal muscle tissue development,aging,establishment of blood-nerve barrier,positive regulation of cell proliferation,response to water deprivation,regulation of gene expression,regulation of release of sequestered calcium ion into cytosol by sarcop…	;;;;;;;;;;;dystroglycan binding,actin binding,integrin binding,protein binding,lamin binding,zinc ion binding,structural constituent of muscle,myosin binding,vinculin binding,PDZ domain binding,nitric-oxide synthase binding;;;	;;;;;;;;;;;nucleus,mitochondrial outer membrane,Golgi apparatus,ribosome,neurofilament,plasma membrane,cell surface,postsynaptic density,dystrophin-associated glycoprotein complex,Z disc,lamellipodium,cell junction,cell-substrate junction,secretory granule,filopodium,axon,synaptic vesicle membrane,filopodium membrane,sarcolemma,neuronal cell body,costamere,protein complex,neuron projection termin…	tr;tr;tr;tr;tr;tr;tr;tr;tr;tr;tr;sp;tr;tr;tr	10090	2;2;2;2;1;2;2;2;1;1;1;1;2;2;2	1;1;1;1;1;1;1;1;1;1;1;3;1;1;1	MusMusculus_pUnKB_2021_0824	>tr|A0A023ZT56|A0A023ZT56_MOUSE Dystrophin Dp71b OS=Mus musculus OX=10090 GN=Dmd PE=2 SV=1;>tr|A0A023ZTV5|A0A023ZTV5_MOUSE Dystrophin Dp71ab OS=Mus musculus OX=10090 GN=Dmd PE=2 SV=1;>tr|A0A1Q1NN66|A0A1Q1NN66_MOUSE Dystrophin Dp71d(Delta71,73-74) OS=Mus musculus OX=10090 GN=Dmd PE=2 SV=1;>tr|A0A1Q1PRS2|A0A1Q1PRS2_MOUSE Dystrophin Dp71d delta71,74 isoform OS=Mus musculus OX=10090 GN=Dmd PE=2 SV=1;…	2	2
A0A023ZT56;A0A023ZTV5;A0A1Q1NN66;A0A1Q1PRS2;A0A1Q1PRS4;A0A1Q1PRS6;A0A1Q1PRS9;A0A1Q1PRT9;A0A668KLA2;A2A9Z1;A2A9Z2;P11531;Q3TWL4;Q5U476;Q8BHM1	Dmd	A0A023ZT56;A0A023ZTV5;A0A1Q1NN66;A0A1Q1PRS2;A0A1Q1PRS4;A0A1Q1PRS6;A0A1Q1PRS9;A0A1Q1PRT9;A0A668KLA2;A2A9Z1;A2A9Z2;P11531;Q3TWL4;Q5U476;Q8BHM1	A0A023ZT56_MOUSE;A0A023ZTV5_MOUSE;A0A1Q1NN66_MOUSE;A0A1Q1PRS2_MOUSE;A0A1Q1PRS4_MOUSE;A0A1Q1PRS6_MOUSE;A0A1Q1PRS9_MOUSE;A0A1Q1PRT9_MOUSE;A0A668KLA2_MOUSE;A2A9Z1_MOUSE;A2A9Z2_MOUSE;DMD_MOUSE;Q3TWL4_MOUSE;Q5U476_MOUSE;Q8BHM1_MOUSE	Dystrophin Dp71b;Dystrophin Dp71ab;Dystrophin Dp71d(Delta71,73-74);Dystrophin Dp71d delta71,74 isoform;Dystrophin;Dystrophin Dp71c isoform;Dystrophin Dp71f delta74 isoform;Dystrophin Dp71d delta74 isoform;Dystrophin;Dystrophin;Dystrophin;Dystrophin;ZZ-type domain-containing protein (Fragment);Dmd protein (Fragment);Dystrophin Dp40	TRUE	Q175_TYROBP-KO / Q175	Q175_TYROBP-KO	Q175	12	A0A023ZT56;A0A023ZTV5;A0A1Q1NN66;A0A1Q1PRS2;A0A1Q1PRS4;A0A1Q1PRS6;A0A1Q1PRS9;A0A1Q1PRT9;A0A668KLA2;A2A9Z1;A2A9Z2;P11531;Q3TWL4;Q5U476;Q8BHM1	21538	19665.4	-0.131224	0.131224	-8.69432	0.913057	0	0.281279	0.629985	11	0.101692	Mus musculus	;;;;;;;;;;;positive regulation of cell-matrix adhesion,regulation of heart rate,regulation of transcription, DNA-templated,muscle organ development,skeletal muscle tissue development,aging,establishment of blood-nerve barrier,positive regulation of cell proliferation,response to water deprivation,regulation of gene expression,regulation of release of sequestered calcium ion into cytosol by sarcop…	;;;;;;;;;;;dystroglycan binding,actin binding,integrin binding,protein binding,lamin binding,zinc ion binding,structural constituent of muscle,myosin binding,vinculin binding,PDZ domain binding,nitric-oxide synthase binding;;;	;;;;;;;;;;;nucleus,mitochondrial outer membrane,Golgi apparatus,ribosome,neurofilament,plasma membrane,cell surface,postsynaptic density,dystrophin-associated glycoprotein complex,Z disc,lamellipodium,cell junction,cell-substrate junction,secretory granule,filopodium,axon,synaptic vesicle membrane,filopodium membrane,sarcolemma,neuronal cell body,costamere,protein complex,neuron projection termin…	tr;tr;tr;tr;tr;tr;tr;tr;tr;tr;tr;sp;tr;tr;tr	10090	2;2;2;2;1;2;2;2;1;1;1;1;2;2;2	1;1;1;1;1;1;1;1;1;1;1;3;1;1;1	MusMusculus_pUnKB_2021_0824	>tr|A0A023ZT56|A0A023ZT56_MOUSE Dystrophin Dp71b OS=Mus musculus OX=10090 GN=Dmd PE=2 SV=1;>tr|A0A023ZTV5|A0A023ZTV5_MOUSE Dystrophin Dp71ab OS=Mus musculus OX=10090 GN=Dmd PE=2 SV=1;>tr|A0A1Q1NN66|A0A1Q1NN66_MOUSE Dystrophin Dp71d(Delta71,73-74) OS=Mus musculus OX=10090 GN=Dmd PE=2 SV=1;>tr|A0A1Q1PRS2|A0A1Q1PRS2_MOUSE Dystrophin Dp71d delta71,74 isoform OS=Mus musculus OX=10090 GN=Dmd PE=2 SV=1;…	2	2
A0A024QYR9;A0A1V0DNR6;A0A6G6A824;A0A6G7SEK5;A0A6G7SF19;O08586	Pten	A0A024QYR9;A0A1V0DNR6;A0A6G6A824;A0A6G7SEK5;A0A6G7SF19;O08586	A0A024QYR9_MOUSE;A0A1V0DNR6_MOUSE;A0A6G6A824_MOUSE;A0A6G7SEK5_MOUSE;A0A6G7SF19_MOUSE;PTEN_MOUSE	Phosphatidylinositol-3,4,5-trisphosphate 3-phosphatase;Phosphatidylinositol-3,4,5-trisphosphate 3-phosphatase;Phosphatidylinositol 3,4,5-trisphosphate 3-phosphatase and dual-specificity protein phosphatase PTEN;PTEN (Fragment);Phosphatidylinositol-3,4,5-trisphosphate 3-phosphatase (Fragment);Phosphatidylinositol 3,4,5-trisphosphate 3-phosphatase and dual-specificity protein phosphatase PTEN	TRUE	TYROBP-KO / WT	TYROBP-KO	WT	15	A0A024QYR9;A0A1V0DNR6;A0A6G6A824;A0A6G7SEK5;A0A6G7SF19;O08586	143763	158110	0.137238	0.137238	9.97975	1.0998	0	0.266831	0.687385	14	0.161689	Mus musculus	;;;;;angiogenesis,negative regulation of protein phosphorylation,regulation of B cell apoptotic process,protein dephosphorylation,apoptotic process,neuron-neuron synaptic transmission,synapse assembly,central nervous system development,heart development,aging,response to nutrient,learning or memory,memory,locomotory behavior,positive regulation of cell proliferation,negative regulation of cell pr…	;;;;;magnesium ion binding,phosphatidylinositol-3-phosphatase activity,phosphoprotein phosphatase activity,protein serine/threonine phosphatase activity,protein tyrosine phosphatase activity,platelet-derived growth factor receptor binding,protein binding,protein tyrosine/serine/threonine phosphatase activity,anaphase-promoting complex binding,phosphatidylinositol-3,4,5-trisphosphate 3-phosphatase…	;;;;;nucleus,nucleoplasm,cytoplasm,mitochondrion,cytosol,plasma membrane,cytoplasmic side of plasma membrane,apical plasma membrane,PML body,myelin sheath adaxonal region,cell projection,neuron projection,dendritic spine,Schmidt-Lanterman incisure,postsynaptic membrane	tr;tr;tr;tr;tr;sp	10090	2;2;2;2;2;1	1	MusMusculus_pUnKB_2021_0824	>tr|A0A024QYR9|A0A024QYR9_MOUSE Phosphatidylinositol-3,4,5-trisphosphate 3-phosphatase OS=Mus musculus OX=10090 GN=Pten PE=2 SV=1;>tr|A0A1V0DNR6|A0A1V0DNR6_MOUSE Phosphatidylinositol-3,4,5-trisphosphate 3-phosphatase OS=Mus musculus OX=10090 GN=Pten PE=2 SV=1;>tr|A0A6G6A824|A0A6G6A824_MOUSE Phosphatidylinositol 3,4,5-trisphosphate 3-phosphatase and dual-specificity protein phosphatase PTEN OS=Mus…	3	3
A0A024QYR9;A0A1V0DNR6;A0A6G6A824;A0A6G7SEK5;A0A6G7SF19;O08586	Pten	A0A024QYR9;A0A1V0DNR6;A0A6G6A824;A0A6G7SEK5;A0A6G7SF19;O08586	A0A024QYR9_MOUSE;A0A1V0DNR6_MOUSE;A0A6G6A824_MOUSE;A0A6G7SEK5_MOUSE;A0A6G7SF19_MOUSE;PTEN_MOUSE	Phosphatidylinositol-3,4,5-trisphosphate 3-phosphatase;Phosphatidylinositol-3,4,5-trisphosphate 3-phosphatase;Phosphatidylinositol 3,4,5-trisphosphate 3-phosphatase and dual-specificity protein phosphatase PTEN;PTEN (Fragment);Phosphatidylinositol-3,4,5-trisphosphate 3-phosphatase (Fragment);Phosphatidylinositol 3,4,5-trisphosphate 3-phosphatase and dual-specificity protein phosphatase PTEN	TRUE	Q175 / WT	Q175	WT	15	A0A024QYR9;A0A1V0DNR6;A0A6G6A824;A0A6G7SEK5;A0A6G7SF19;O08586	143763	164846	0.197428	0.197428	14.6652	1.14665	0	0.150136	0.259601	14	0.162172	Mus musculus	;;;;;angiogenesis,negative regulation of protein phosphorylation,regulation of B cell apoptotic process,protein dephosphorylation,apoptotic process,neuron-neuron synaptic transmission,synapse assembly,central nervous system development,heart development,aging,response to nutrient,learning or memory,memory,locomotory behavior,positive regulation of cell proliferation,negative regulation of cell pr…	;;;;;magnesium ion binding,phosphatidylinositol-3-phosphatase activity,phosphoprotein phosphatase activity,protein serine/threonine phosphatase activity,protein tyrosine phosphatase activity,platelet-derived growth factor receptor binding,protein binding,protein tyrosine/serine/threonine phosphatase activity,anaphase-promoting complex binding,phosphatidylinositol-3,4,5-trisphosphate 3-phosphatase…	;;;;;nucleus,nucleoplasm,cytoplasm,mitochondrion,cytosol,plasma membrane,cytoplasmic side of plasma membrane,apical plasma membrane,PML body,myelin sheath adaxonal region,cell projection,neuron projection,dendritic spine,Schmidt-Lanterman incisure,postsynaptic membrane	tr;tr;tr;tr;tr;sp	10090	2;2;2;2;2;1	1	MusMusculus_pUnKB_2021_0824	>tr|A0A024QYR9|A0A024QYR9_MOUSE Phosphatidylinositol-3,4,5-trisphosphate 3-phosphatase OS=Mus musculus OX=10090 GN=Pten PE=2 SV=1;>tr|A0A1V0DNR6|A0A1V0DNR6_MOUSE Phosphatidylinositol-3,4,5-trisphosphate 3-phosphatase OS=Mus musculus OX=10090 GN=Pten PE=2 SV=1;>tr|A0A6G6A824|A0A6G6A824_MOUSE Phosphatidylinositol 3,4,5-trisphosphate 3-phosphatase and dual-specificity protein phosphatase PTEN OS=Mus…	3	3
A0A024QYR9;A0A1V0DNR6;A0A6G6A824;A0A6G7SEK5;A0A6G7SF19;O08586	Pten	A0A024QYR9;A0A1V0DNR6;A0A6G6A824;A0A6G7SEK5;A0A6G7SF19;O08586	A0A024QYR9_MOUSE;A0A1V0DNR6_MOUSE;A0A6G6A824_MOUSE;A0A6G7SEK5_MOUSE;A0A6G7SF19_MOUSE;PTEN_MOUSE	Phosphatidylinositol-3,4,5-trisphosphate 3-phosphatase;Phosphatidylinositol-3,4,5-trisphosphate 3-phosphatase;Phosphatidylinositol 3,4,5-trisphosphate 3-phosphatase and dual-specificity protein phosphatase PTEN;PTEN (Fragment);Phosphatidylinositol-3,4,5-trisphosphate 3-phosphatase (Fragment);Phosphatidylinositol 3,4,5-trisphosphate 3-phosphatase and dual-specificity protein phosphatase PTEN	TRUE	Q175_TYROBP-KO / WT	Q175_TYROBP-KO	WT	15	A0A024QYR9;A0A1V0DNR6;A0A6G6A824;A0A6G7SEK5;A0A6G7SF19;O08586	143763	168358	0.227837	0.227837	17.1077	1.17108	0	0.17032	0.305313	14	0.176089	Mus musculus	;;;;;angiogenesis,negative regulation of protein phosphorylation,regulation of B cell apoptotic process,protein dephosphorylation,apoptotic process,neuron-neuron synaptic transmission,synapse assembly,central nervous system development,heart development,aging,response to nutrient,learning or memory,memory,locomotory behavior,positive regulation of cell proliferation,negative regulation of cell pr…	;;;;;magnesium ion binding,phosphatidylinositol-3-phosphatase activity,phosphoprotein phosphatase activity,protein serine/threonine phosphatase activity,protein tyrosine phosphatase activity,platelet-derived growth factor receptor binding,protein binding,protein tyrosine/serine/threonine phosphatase activity,anaphase-promoting complex binding,phosphatidylinositol-3,4,5-trisphosphate 3-phosphatase…	;;;;;nucleus,nucleoplasm,cytoplasm,mitochondrion,cytosol,plasma membrane,cytoplasmic side of plasma membrane,apical plasma membrane,PML body,myelin sheath adaxonal region,cell projection,neuron projection,dendritic spine,Schmidt-Lanterman incisure,postsynaptic membrane	tr;tr;tr;tr;tr;sp	10090	2;2;2;2;2;1	1	MusMusculus_pUnKB_2021_0824	>tr|A0A024QYR9|A0A024QYR9_MOUSE Phosphatidylinositol-3,4,5-trisphosphate 3-phosphatase OS=Mus musculus OX=10090 GN=Pten PE=2 SV=1;>tr|A0A1V0DNR6|A0A1V0DNR6_MOUSE Phosphatidylinositol-3,4,5-trisphosphate 3-phosphatase OS=Mus musculus OX=10090 GN=Pten PE=2 SV=1;>tr|A0A6G6A824|A0A6G6A824_MOUSE Phosphatidylinositol 3,4,5-trisphosphate 3-phosphatase and dual-specificity protein phosphatase PTEN OS=Mus…	3	3
A0A024QYR9;A0A1V0DNR6;A0A6G6A824;A0A6G7SEK5;A0A6G7SF19;O08586	Pten	A0A024QYR9;A0A1V0DNR6;A0A6G6A824;A0A6G7SEK5;A0A6G7SF19;O08586	A0A024QYR9_MOUSE;A0A1V0DNR6_MOUSE;A0A6G6A824_MOUSE;A0A6G7SEK5_MOUSE;A0A6G7SF19_MOUSE;PTEN_MOUSE	Phosphatidylinositol-3,4,5-trisphosphate 3-phosphatase;Phosphatidylinositol-3,4,5-trisphosphate 3-phosphatase;Phosphatidylinositol 3,4,5-trisphosphate 3-phosphatase and dual-specificity protein phosphatase PTEN;PTEN (Fragment);Phosphatidylinositol-3,4,5-trisphosphate 3-phosphatase (Fragment);Phosphatidylinositol 3,4,5-trisphosphate 3-phosphatase and dual-specificity protein phosphatase PTEN	TRUE	Q175 / TYROBP-KO	Q175	TYROBP-KO	15	A0A024QYR9;A0A1V0DNR6;A0A6G6A824;A0A6G7SEK5;A0A6G7SF19;O08586	158110	164846	0.0601903	0.0601903	4.26033	1.0426	0	0.171103	0.280975	14	0.0415093	Mus musculus	;;;;;angiogenesis,negative regulation of protein phosphorylation,regulation of B cell apoptotic process,protein dephosphorylation,apoptotic process,neuron-neuron synaptic transmission,synapse assembly,central nervous system development,heart development,aging,response to nutrient,learning or memory,memory,locomotory behavior,positive regulation of cell proliferation,negative regulation of cell pr…	;;;;;magnesium ion binding,phosphatidylinositol-3-phosphatase activity,phosphoprotein phosphatase activity,protein serine/threonine phosphatase activity,protein tyrosine phosphatase activity,platelet-derived growth factor receptor binding,protein binding,protein tyrosine/serine/threonine phosphatase activity,anaphase-promoting complex binding,phosphatidylinositol-3,4,5-trisphosphate 3-phosphatase…	;;;;;nucleus,nucleoplasm,cytoplasm,mitochondrion,cytosol,plasma membrane,cytoplasmic side of plasma membrane,apical plasma membrane,PML body,myelin sheath adaxonal region,cell projection,neuron projection,dendritic spine,Schmidt-Lanterman incisure,postsynaptic membrane	tr;tr;tr;tr;tr;sp	10090	2;2;2;2;2;1	1	MusMusculus_pUnKB_2021_0824	>tr|A0A024QYR9|A0A024QYR9_MOUSE Phosphatidylinositol-3,4,5-trisphosphate 3-phosphatase OS=Mus musculus OX=10090 GN=Pten PE=2 SV=1;>tr|A0A1V0DNR6|A0A1V0DNR6_MOUSE Phosphatidylinositol-3,4,5-trisphosphate 3-phosphatase OS=Mus musculus OX=10090 GN=Pten PE=2 SV=1;>tr|A0A6G6A824|A0A6G6A824_MOUSE Phosphatidylinositol 3,4,5-trisphosphate 3-phosphatase and dual-specificity protein phosphatase PTEN OS=Mus…	3	3
A0A024QYR9;A0A1V0DNR6;A0A6G6A824;A0A6G7SEK5;A0A6G7SF19;O08586	Pten	A0A024QYR9;A0A1V0DNR6;A0A6G6A824;A0A6G7SEK5;A0A6G7SF19;O08586	A0A024QYR9_MOUSE;A0A1V0DNR6_MOUSE;A0A6G6A824_MOUSE;A0A6G7SEK5_MOUSE;A0A6G7SF19_MOUSE;PTEN_MOUSE	Phosphatidylinositol-3,4,5-trisphosphate 3-phosphatase;Phosphatidylinositol-3,4,5-trisphosphate 3-phosphatase;Phosphatidylinositol 3,4,5-trisphosphate 3-phosphatase and dual-specificity protein phosphatase PTEN;PTEN (Fragment);Phosphatidylinositol-3,4,5-trisphosphate 3-phosphatase (Fragment);Phosphatidylinositol 3,4,5-trisphosphate 3-phosphatase and dual-specificity protein phosphatase PTEN	TRUE	Q175_TYROBP-KO / TYROBP-KO	Q175_TYROBP-KO	TYROBP-KO	15	A0A024QYR9;A0A1V0DNR6;A0A6G6A824;A0A6G7SEK5;A0A6G7SF19;O08586	158110	168358	0.0905987	0.0905987	6.4812	1.06481	0	0.201407	0.334324	14	0.0503672	Mus musculus	;;;;;angiogenesis,negative regulation of protein phosphorylation,regulation of B cell apoptotic process,protein dephosphorylation,apoptotic process,neuron-neuron synaptic transmission,synapse assembly,central nervous system development,heart development,aging,response to nutrient,learning or memory,memory,locomotory behavior,positive regulation of cell proliferation,negative regulation of cell pr…	;;;;;magnesium ion binding,phosphatidylinositol-3-phosphatase activity,phosphoprotein phosphatase activity,protein serine/threonine phosphatase activity,protein tyrosine phosphatase activity,platelet-derived growth factor receptor binding,protein binding,protein tyrosine/serine/threonine phosphatase activity,anaphase-promoting complex binding,phosphatidylinositol-3,4,5-trisphosphate 3-phosphatase…	;;;;;nucleus,nucleoplasm,cytoplasm,mitochondrion,cytosol,plasma membrane,cytoplasmic side of plasma membrane,apical plasma membrane,PML body,myelin sheath adaxonal region,cell projection,neuron projection,dendritic spine,Schmidt-Lanterman incisure,postsynaptic membrane	tr;tr;tr;tr;tr;sp	10090	2;2;2;2;2;1	1	MusMusculus_pUnKB_2021_0824	>tr|A0A024QYR9|A0A024QYR9_MOUSE Phosphatidylinositol-3,4,5-trisphosphate 3-phosphatase OS=Mus musculus OX=10090 GN=Pten PE=2 SV=1;>tr|A0A1V0DNR6|A0A1V0DNR6_MOUSE Phosphatidylinositol-3,4,5-trisphosphate 3-phosphatase OS=Mus musculus OX=10090 GN=Pten PE=2 SV=1;>tr|A0A6G6A824|A0A6G6A824_MOUSE Phosphatidylinositol 3,4,5-trisphosphate 3-phosphatase and dual-specificity protein phosphatase PTEN OS=Mus…	3	3
A0A024QYR9;A0A1V0DNR6;A0A6G6A824;A0A6G7SEK5;A0A6G7SF19;O08586	Pten	A0A024QYR9;A0A1V0DNR6;A0A6G6A824;A0A6G7SEK5;A0A6G7SF19;O08586	A0A024QYR9_MOUSE;A0A1V0DNR6_MOUSE;A0A6G6A824_MOUSE;A0A6G7SEK5_MOUSE;A0A6G7SF19_MOUSE;PTEN_MOUSE	Phosphatidylinositol-3,4,5-trisphosphate 3-phosphatase;Phosphatidylinositol-3,4,5-trisphosphate 3-phosphatase;Phosphatidylinositol 3,4,5-trisphosphate 3-phosphatase and dual-specificity protein phosphatase PTEN;PTEN (Fragment);Phosphatidylinositol-3,4,5-trisphosphate 3-phosphatase (Fragment);Phosphatidylinositol 3,4,5-trisphosphate 3-phosphatase and dual-specificity protein phosphatase PTEN	TRUE	Q175_TYROBP-KO / Q175	Q175_TYROBP-KO	Q175	18	A0A024QYR9;A0A1V0DNR6;A0A6G6A824;A0A6G7SEK5;A0A6G7SF19;O08586	164846	168358	0.0304084	0.0304084	2.13012	1.0213	0	0.849867	0.813125	17	0.0448217	Mus musculus	;;;;;angiogenesis,negative regulation of protein phosphorylation,regulation of B cell apoptotic process,protein dephosphorylation,apoptotic process,neuron-neuron synaptic transmission,synapse assembly,central nervous system development,heart development,aging,response to nutrient,learning or memory,memory,locomotory behavior,positive regulation of cell proliferation,negative regulation of cell pr…	;;;;;magnesium ion binding,phosphatidylinositol-3-phosphatase activity,phosphoprotein phosphatase activity,protein serine/threonine phosphatase activity,protein tyrosine phosphatase activity,platelet-derived growth factor receptor binding,protein binding,protein tyrosine/serine/threonine phosphatase activity,anaphase-promoting complex binding,phosphatidylinositol-3,4,5-trisphosphate 3-phosphatase…	;;;;;nucleus,nucleoplasm,cytoplasm,mitochondrion,cytosol,plasma membrane,cytoplasmic side of plasma membrane,apical plasma membrane,PML body,myelin sheath adaxonal region,cell projection,neuron projection,dendritic spine,Schmidt-Lanterman incisure,postsynaptic membrane	tr;tr;tr;tr;tr;sp	10090	2;2;2;2;2;1	1	MusMusculus_pUnKB_2021_0824	>tr|A0A024QYR9|A0A024QYR9_MOUSE Phosphatidylinositol-3,4,5-trisphosphate 3-phosphatase OS=Mus musculus OX=10090 GN=Pten PE=2 SV=1;>tr|A0A1V0DNR6|A0A1V0DNR6_MOUSE Phosphatidylinositol-3,4,5-trisphosphate 3-phosphatase OS=Mus musculus OX=10090 GN=Pten PE=2 SV=1;>tr|A0A6G6A824|A0A6G6A824_MOUSE Phosphatidylinositol 3,4,5-trisphosphate 3-phosphatase and dual-specificity protein phosphatase PTEN OS=Mus…	3	3
A0A068BFR3;P46638;Q78ZJ8	Rab11b	A0A068BFR3;P46638;Q78ZJ8	A0A068BFR3_MOUSE;RB11B_MOUSE;Q78ZJ8_MOUSE	RAS oncogene family protein;Ras-related protein Rab-11B;RAB11B protein	TRUE	TYROBP-KO / WT	TYROBP-KO	WT	90	A0A068BFR3;P46638;Q78ZJ8	4495654	4498944	0.0010554	0.0010554	0.0731818	1.00073	0	0.401149	0.712876	89	0.0322251	Mus musculus	;receptor recycling,melanosome transport,transferrin transport,insulin secretion involved in cellular response to glucose stimulus,regulation of anion transport,constitutive secretory pathway,regulated exocytosis,transcytosis,cellular response to acidic pH,establishment of protein localization to membrane,retrograde transport, endosome to plasma membrane,regulation of protein localization to cell…	;GTPase activity,protein binding,GTP binding,GDP binding,myosin V binding,cadherin binding;	;cytoplasm,mitochondrion,synaptic vesicle,cell junction,phagocytic vesicle membrane,cytoplasmic vesicle,phagocytic vesicle,recycling endosome,recycling endosome membrane,extracellular exosome,anchored component of synaptic vesicle membrane;	tr;sp;tr	10090	2;1;1	1;3;1	MusMusculus_pUnKB_2021_0824	>tr|A0A068BFR3|A0A068BFR3_MOUSE RAS oncogene family protein OS=Mus musculus OX=10090 GN=Rab11b PE=2 SV=1;>sp|P46638|RB11B_MOUSE Ras-related protein Rab-11B OS=Mus musculus OX=10090 GN=Rab11b PE=1 SV=3;>tr|Q78ZJ8|Q78ZJ8_MOUSE RAB11B protein OS=Mus musculus OX=10090 GN=Rab11b PE=1 SV=1	12	18
A0A068BFR3;P46638;Q78ZJ8	Rab11b	A0A068BFR3;P46638;Q78ZJ8	A0A068BFR3_MOUSE;RB11B_MOUSE;Q78ZJ8_MOUSE	RAS oncogene family protein;Ras-related protein Rab-11B;RAB11B protein	TRUE	Q175 / WT	Q175	WT	90	A0A068BFR3;P46638;Q78ZJ8	4495654	4.79231e+06	0.0921907	0.0921907	6.59876	1.06599	0	0.131998	0.243844	89	0.0682881	Mus musculus	;receptor recycling,melanosome transport,transferrin transport,insulin secretion involved in cellular response to glucose stimulus,regulation of anion transport,constitutive secretory pathway,regulated exocytosis,transcytosis,cellular response to acidic pH,establishment of protein localization to membrane,retrograde transport, endosome to plasma membrane,regulation of protein localization to cell…	;GTPase activity,protein binding,GTP binding,GDP binding,myosin V binding,cadherin binding;	;cytoplasm,mitochondrion,synaptic vesicle,cell junction,phagocytic vesicle membrane,cytoplasmic vesicle,phagocytic vesicle,recycling endosome,recycling endosome membrane,extracellular exosome,anchored component of synaptic vesicle membrane;	tr;sp;tr	10090	2;1;1	1;3;1	MusMusculus_pUnKB_2021_0824	>tr|A0A068BFR3|A0A068BFR3_MOUSE RAS oncogene family protein OS=Mus musculus OX=10090 GN=Rab11b PE=2 SV=1;>sp|P46638|RB11B_MOUSE Ras-related protein Rab-11B OS=Mus musculus OX=10090 GN=Rab11b PE=1 SV=3;>tr|Q78ZJ8|Q78ZJ8_MOUSE RAB11B protein OS=Mus musculus OX=10090 GN=Rab11b PE=1 SV=1	12	18
A0A068BFR3;P46638;Q78ZJ8	Rab11b	A0A068BFR3;P46638;Q78ZJ8	A0A068BFR3_MOUSE;RB11B_MOUSE;Q78ZJ8_MOUSE	RAS oncogene family protein;Ras-related protein Rab-11B;RAB11B protein	TRUE	Q175_TYROBP-KO / WT	Q175_TYROBP-KO	WT	90	A0A068BFR3;P46638;Q78ZJ8	4495654	4.58509e+06	0.0284192	0.0284192	1.9894	1.01989	0	0.298405	0.394906	89	0.0451469	Mus musculus	;receptor recycling,melanosome transport,transferrin transport,insulin secretion involved in cellular response to glucose stimulus,regulation of anion transport,constitutive secretory pathway,regulated exocytosis,transcytosis,cellular response to acidic pH,establishment of protein localization to membrane,retrograde transport, endosome to plasma membrane,regulation of protein localization to cell…	;GTPase activity,protein binding,GTP binding,GDP binding,myosin V binding,cadherin binding;	;cytoplasm,mitochondrion,synaptic vesicle,cell junction,phagocytic vesicle membrane,cytoplasmic vesicle,phagocytic vesicle,recycling endosome,recycling endosome membrane,extracellular exosome,anchored component of synaptic vesicle membrane;	tr;sp;tr	10090	2;1;1	1;3;1	MusMusculus_pUnKB_2021_0824	>tr|A0A068BFR3|A0A068BFR3_MOUSE RAS oncogene family protein OS=Mus musculus OX=10090 GN=Rab11b PE=2 SV=1;>sp|P46638|RB11B_MOUSE Ras-related protein Rab-11B OS=Mus musculus OX=10090 GN=Rab11b PE=1 SV=3;>tr|Q78ZJ8|Q78ZJ8_MOUSE RAB11B protein OS=Mus musculus OX=10090 GN=Rab11b PE=1 SV=1	12	18
A0A068BFR3;P46638;Q78ZJ8	Rab11b	A0A068BFR3;P46638;Q78ZJ8	A0A068BFR3_MOUSE;RB11B_MOUSE;Q78ZJ8_MOUSE	RAS oncogene family protein;Ras-related protein Rab-11B;RAB11B protein	TRUE	Q175 / TYROBP-KO	Q175	TYROBP-KO	90	A0A068BFR3;P46638;Q78ZJ8	4498944	4.79231e+06	0.0911353	0.0911353	6.52081	1.06521	0	0.246199	0.340047	89	0.0656445	Mus musculus	;receptor recycling,melanosome transport,transferrin transport,insulin secretion involved in cellular response to glucose stimulus,regulation of anion transport,constitutive secretory pathway,regulated exocytosis,transcytosis,cellular response to acidic pH,establishment of protein localization to membrane,retrograde transport, endosome to plasma membrane,regulation of protein localization to cell…	;GTPase activity,protein binding,GTP binding,GDP binding,myosin V binding,cadherin binding;	;cytoplasm,mitochondrion,synaptic vesicle,cell junction,phagocytic vesicle membrane,cytoplasmic vesicle,phagocytic vesicle,recycling endosome,recycling endosome membrane,extracellular exosome,anchored component of synaptic vesicle membrane;	tr;sp;tr	10090	2;1;1	1;3;1	MusMusculus_pUnKB_2021_0824	>tr|A0A068BFR3|A0A068BFR3_MOUSE RAS oncogene family protein OS=Mus musculus OX=10090 GN=Rab11b PE=2 SV=1;>sp|P46638|RB11B_MOUSE Ras-related protein Rab-11B OS=Mus musculus OX=10090 GN=Rab11b PE=1 SV=3;>tr|Q78ZJ8|Q78ZJ8_MOUSE RAB11B protein OS=Mus musculus OX=10090 GN=Rab11b PE=1 SV=1	12	18
A0A068BFR3;P46638;Q78ZJ8	Rab11b	A0A068BFR3;P46638;Q78ZJ8	A0A068BFR3_MOUSE;RB11B_MOUSE;Q78ZJ8_MOUSE	RAS oncogene family protein;Ras-related protein Rab-11B;RAB11B protein	TRUE	Q175_TYROBP-KO / TYROBP-KO	Q175_TYROBP-KO	TYROBP-KO	90	A0A068BFR3;P46638;Q78ZJ8	4498944	4.58509e+06	0.0273638	0.0273638	1.91482	1.01915	0	0.591966	0.540688	89	0.0372483	Mus musculus	;receptor recycling,melanosome transport,transferrin transport,insulin secretion involved in cellular response to glucose stimulus,regulation of anion transport,constitutive secretory pathway,regulated exocytosis,transcytosis,cellular response to acidic pH,establishment of protein localization to membrane,retrograde transport, endosome to plasma membrane,regulation of protein localization to cell…	;GTPase activity,protein binding,GTP binding,GDP binding,myosin V binding,cadherin binding;	;cytoplasm,mitochondrion,synaptic vesicle,cell junction,phagocytic vesicle membrane,cytoplasmic vesicle,phagocytic vesicle,recycling endosome,recycling endosome membrane,extracellular exosome,anchored component of synaptic vesicle membrane;	tr;sp;tr	10090	2;1;1	1;3;1	MusMusculus_pUnKB_2021_0824	>tr|A0A068BFR3|A0A068BFR3_MOUSE RAS oncogene family protein OS=Mus musculus OX=10090 GN=Rab11b PE=2 SV=1;>sp|P46638|RB11B_MOUSE Ras-related protein Rab-11B OS=Mus musculus OX=10090 GN=Rab11b PE=1 SV=3;>tr|Q78ZJ8|Q78ZJ8_MOUSE RAB11B protein OS=Mus musculus OX=10090 GN=Rab11b PE=1 SV=1	12	18
A0A068BFR3;P46638;Q78ZJ8	Rab11b	A0A068BFR3;P46638;Q78ZJ8	A0A068BFR3_MOUSE;RB11B_MOUSE;Q78ZJ8_MOUSE	RAS oncogene family protein;Ras-related protein Rab-11B;RAB11B protein	TRUE	Q175_TYROBP-KO / Q175	Q175_TYROBP-KO	Q175	108	A0A068BFR3;P46638;Q78ZJ8	4.79231e+06	4.58509e+06	-0.0637715	0.0637715	-4.32403	0.95676	0	0.399913	0.680901	107	0.0558086	Mus musculus	;receptor recycling,melanosome transport,transferrin transport,insulin secretion involved in cellular response to glucose stimulus,regulation of anion transport,constitutive secretory pathway,regulated exocytosis,transcytosis,cellular response to acidic pH,establishment of protein localization to membrane,retrograde transport, endosome to plasma membrane,regulation of protein localization to cell…	;GTPase activity,protein binding,GTP binding,GDP binding,myosin V binding,cadherin binding;	;cytoplasm,mitochondrion,synaptic vesicle,cell junction,phagocytic vesicle membrane,cytoplasmic vesicle,phagocytic vesicle,recycling endosome,recycling endosome membrane,extracellular exosome,anchored component of synaptic vesicle membrane;	tr;sp;tr	10090	2;1;1	1;3;1	MusMusculus_pUnKB_2021_0824	>tr|A0A068BFR3|A0A068BFR3_MOUSE RAS oncogene family protein OS=Mus musculus OX=10090 GN=Rab11b PE=2 SV=1;>sp|P46638|RB11B_MOUSE Ras-related protein Rab-11B OS=Mus musculus OX=10090 GN=Rab11b PE=1 SV=3;>tr|Q78ZJ8|Q78ZJ8_MOUSE RAB11B protein OS=Mus musculus OX=10090 GN=Rab11b PE=1 SV=1	12	18
A0A068BGT0;G3UY33;Q3V3A4;Q8C754	Vps52	A0A068BGT0;G3UY33;Q3V3A4;Q8C754	A0A068BGT0_MOUSE;G3UY33_MOUSE;Q3V3A4_MOUSE;VPS52_MOUSE	Vacuolar protein sorting-associated protein 52 homolog;Vacuolar protein sorting-associated protein 52 homolog (Fragment);Vacuolar protein sorting-associated protein 52 homolog;Vacuolar protein sorting-associated protein 52 homolog	TRUE	TYROBP-KO / WT	TYROBP-KO	WT	55	A0A068BGT0;G3UY33;Q3V3A4;Q8C754	359680	406619	0.176963	0.176963	13.0501	1.1305	0	0.797319	0.81984	54	0.086537	Mus musculus	;;;Golgi to vacuole transport,lysosomal transport,ectodermal cell differentiation,protein transport,endocytic recycling,retrograde transport, endosome to Golgi,embryonic ectodermal digestive tract development	;;;Rab GTPase binding,syntaxin binding	;;;GARP complex,Golgi apparatus,cytosol,endosome membrane,membrane,perinuclear region of cytoplasm,recycling endosome,EARP complex	tr;tr;tr;sp	10090	2;1;2;1	1;2;1;1	MusMusculus_pUnKB_2021_0824	>tr|A0A068BGT0|A0A068BGT0_MOUSE Vacuolar protein sorting-associated protein 52 homolog OS=Mus musculus OX=10090 GN=Vps52 PE=2 SV=1;>tr|G3UY33|G3UY33_MOUSE Vacuolar protein sorting-associated protein 52 homolog (Fragment) OS=Mus musculus OX=10090 GN=Vps52 PE=1 SV=2;>tr|Q3V3A4|Q3V3A4_MOUSE Vacuolar protein sorting-associated protein 52 homolog OS=Mus musculus OX=10090 GN=Vps52 PE=2 SV=1;>sp|Q8C754|…	11	12
A0A068BGT0;G3UY33;Q3V3A4;Q8C754	Vps52	A0A068BGT0;G3UY33;Q3V3A4;Q8C754	A0A068BGT0_MOUSE;G3UY33_MOUSE;Q3V3A4_MOUSE;VPS52_MOUSE	Vacuolar protein sorting-associated protein 52 homolog;Vacuolar protein sorting-associated protein 52 homolog (Fragment);Vacuolar protein sorting-associated protein 52 homolog;Vacuolar protein sorting-associated protein 52 homolog	TRUE	Q175 / WT	Q175	WT	55	A0A068BGT0;G3UY33;Q3V3A4;Q8C754	359680	382505	0.0887632	0.0887632	6.34581	1.06346	0	0.309006	0.37516	54	0.0693346	Mus musculus	;;;Golgi to vacuole transport,lysosomal transport,ectodermal cell differentiation,protein transport,endocytic recycling,retrograde transport, endosome to Golgi,embryonic ectodermal digestive tract development	;;;Rab GTPase binding,syntaxin binding	;;;GARP complex,Golgi apparatus,cytosol,endosome membrane,membrane,perinuclear region of cytoplasm,recycling endosome,EARP complex	tr;tr;tr;sp	10090	2;1;2;1	1;2;1;1	MusMusculus_pUnKB_2021_0824	>tr|A0A068BGT0|A0A068BGT0_MOUSE Vacuolar protein sorting-associated protein 52 homolog OS=Mus musculus OX=10090 GN=Vps52 PE=2 SV=1;>tr|G3UY33|G3UY33_MOUSE Vacuolar protein sorting-associated protein 52 homolog (Fragment) OS=Mus musculus OX=10090 GN=Vps52 PE=1 SV=2;>tr|Q3V3A4|Q3V3A4_MOUSE Vacuolar protein sorting-associated protein 52 homolog OS=Mus musculus OX=10090 GN=Vps52 PE=2 SV=1;>sp|Q8C754|…	11	12
A0A068BGT0;G3UY33;Q3V3A4;Q8C754	Vps52	A0A068BGT0;G3UY33;Q3V3A4;Q8C754	A0A068BGT0_MOUSE;G3UY33_MOUSE;Q3V3A4_MOUSE;VPS52_MOUSE	Vacuolar protein sorting-associated protein 52 homolog;Vacuolar protein sorting-associated protein 52 homolog (Fragment);Vacuolar protein sorting-associated protein 52 homolog;Vacuolar protein sorting-associated protein 52 homolog	TRUE	Q175_TYROBP-KO / WT	Q175_TYROBP-KO	WT	55	A0A068BGT0;G3UY33;Q3V3A4;Q8C754	359680	369325	0.0381756	0.0381756	2.68145	1.02681	0	0.675412	0.570139	54	0.0598864	Mus musculus	;;;Golgi to vacuole transport,lysosomal transport,ectodermal cell differentiation,protein transport,endocytic recycling,retrograde transport, endosome to Golgi,embryonic ectodermal digestive tract development	;;;Rab GTPase binding,syntaxin binding	;;;GARP complex,Golgi apparatus,cytosol,endosome membrane,membrane,perinuclear region of cytoplasm,recycling endosome,EARP complex	tr;tr;tr;sp	10090	2;1;2;1	1;2;1;1	MusMusculus_pUnKB_2021_0824	>tr|A0A068BGT0|A0A068BGT0_MOUSE Vacuolar protein sorting-associated protein 52 homolog OS=Mus musculus OX=10090 GN=Vps52 PE=2 SV=1;>tr|G3UY33|G3UY33_MOUSE Vacuolar protein sorting-associated protein 52 homolog (Fragment) OS=Mus musculus OX=10090 GN=Vps52 PE=1 SV=2;>tr|Q3V3A4|Q3V3A4_MOUSE Vacuolar protein sorting-associated protein 52 homolog OS=Mus musculus OX=10090 GN=Vps52 PE=2 SV=1;>sp|Q8C754|…	11	12
A0A068BGT0;G3UY33;Q3V3A4;Q8C754	Vps52	A0A068BGT0;G3UY33;Q3V3A4;Q8C754	A0A068BGT0_MOUSE;G3UY33_MOUSE;Q3V3A4_MOUSE;VPS52_MOUSE	Vacuolar protein sorting-associated protein 52 homolog;Vacuolar protein sorting-associated protein 52 homolog (Fragment);Vacuolar protein sorting-associated protein 52 homolog;Vacuolar protein sorting-associated protein 52 homolog	TRUE	Q175 / TYROBP-KO	Q175	TYROBP-KO	55	A0A068BGT0;G3UY33;Q3V3A4;Q8C754	406619	382505	-0.0881993	0.0881993	-5.93039	0.940696	0	0.427846	0.449094	54	0.0611728	Mus musculus	;;;Golgi to vacuole transport,lysosomal transport,ectodermal cell differentiation,protein transport,endocytic recycling,retrograde transport, endosome to Golgi,embryonic ectodermal digestive tract development	;;;Rab GTPase binding,syntaxin binding	;;;GARP complex,Golgi apparatus,cytosol,endosome membrane,membrane,perinuclear region of cytoplasm,recycling endosome,EARP complex	tr;tr;tr;sp	10090	2;1;2;1	1;2;1;1	MusMusculus_pUnKB_2021_0824	>tr|A0A068BGT0|A0A068BGT0_MOUSE Vacuolar protein sorting-associated protein 52 homolog OS=Mus musculus OX=10090 GN=Vps52 PE=2 SV=1;>tr|G3UY33|G3UY33_MOUSE Vacuolar protein sorting-associated protein 52 homolog (Fragment) OS=Mus musculus OX=10090 GN=Vps52 PE=1 SV=2;>tr|Q3V3A4|Q3V3A4_MOUSE Vacuolar protein sorting-associated protein 52 homolog OS=Mus musculus OX=10090 GN=Vps52 PE=2 SV=1;>sp|Q8C754|…	11	12
A0A068BGT0;G3UY33;Q3V3A4;Q8C754	Vps52	A0A068BGT0;G3UY33;Q3V3A4;Q8C754	A0A068BGT0_MOUSE;G3UY33_MOUSE;Q3V3A4_MOUSE;VPS52_MOUSE	Vacuolar protein sorting-associated protein 52 homolog;Vacuolar protein sorting-associated protein 52 homolog (Fragment);Vacuolar protein sorting-associated protein 52 homolog;Vacuolar protein sorting-associated protein 52 homolog	TRUE	Q175_TYROBP-KO / TYROBP-KO	Q175_TYROBP-KO	TYROBP-KO	55	A0A068BGT0;G3UY33;Q3V3A4;Q8C754	406619	369325	-0.138787	0.138787	-9.17174	0.908283	0	0.435469	0.473244	54	0.0605152	Mus musculus	;;;Golgi to vacuole transport,lysosomal transport,ectodermal cell differentiation,protein transport,endocytic recycling,retrograde transport, endosome to Golgi,embryonic ectodermal digestive tract development	;;;Rab GTPase binding,syntaxin binding	;;;GARP complex,Golgi apparatus,cytosol,endosome membrane,membrane,perinuclear region of cytoplasm,recycling endosome,EARP complex	tr;tr;tr;sp	10090	2;1;2;1	1;2;1;1	MusMusculus_pUnKB_2021_0824	>tr|A0A068BGT0|A0A068BGT0_MOUSE Vacuolar protein sorting-associated protein 52 homolog OS=Mus musculus OX=10090 GN=Vps52 PE=2 SV=1;>tr|G3UY33|G3UY33_MOUSE Vacuolar protein sorting-associated protein 52 homolog (Fragment) OS=Mus musculus OX=10090 GN=Vps52 PE=1 SV=2;>tr|Q3V3A4|Q3V3A4_MOUSE Vacuolar protein sorting-associated protein 52 homolog OS=Mus musculus OX=10090 GN=Vps52 PE=2 SV=1;>sp|Q8C754|…	11	12
A0A068BGT0;G3UY33;Q3V3A4;Q8C754	Vps52	A0A068BGT0;G3UY33;Q3V3A4;Q8C754	A0A068BGT0_MOUSE;G3UY33_MOUSE;Q3V3A4_MOUSE;VPS52_MOUSE	Vacuolar protein sorting-associated protein 52 homolog;Vacuolar protein sorting-associated protein 52 homolog (Fragment);Vacuolar protein sorting-associated protein 52 homolog;Vacuolar protein sorting-associated protein 52 homolog	TRUE	Q175_TYROBP-KO / Q175	Q175_TYROBP-KO	Q175	66	A0A068BGT0;G3UY33;Q3V3A4;Q8C754	382505	369325	-0.0505876	0.0505876	-3.4457	0.965543	0	0.141873	0.519423	65	0.0450092	Mus musculus	;;;Golgi to vacuole transport,lysosomal transport,ectodermal cell differentiation,protein transport,endocytic recycling,retrograde transport, endosome to Golgi,embryonic ectodermal digestive tract development	;;;Rab GTPase binding,syntaxin binding	;;;GARP complex,Golgi apparatus,cytosol,endosome membrane,membrane,perinuclear region of cytoplasm,recycling endosome,EARP complex	tr;tr;tr;sp	10090	2;1;2;1	1;2;1;1	MusMusculus_pUnKB_2021_0824	>tr|A0A068BGT0|A0A068BGT0_MOUSE Vacuolar protein sorting-associated protein 52 homolog OS=Mus musculus OX=10090 GN=Vps52 PE=2 SV=1;>tr|G3UY33|G3UY33_MOUSE Vacuolar protein sorting-associated protein 52 homolog (Fragment) OS=Mus musculus OX=10090 GN=Vps52 PE=1 SV=2;>tr|Q3V3A4|Q3V3A4_MOUSE Vacuolar protein sorting-associated protein 52 homolog OS=Mus musculus OX=10090 GN=Vps52 PE=2 SV=1;>sp|Q8C754|…	11	12
A0A068WAQ5;A0A068WAZ7;A0A1D5RLV1;A0A571BEG4;A2A838;A2A839;A2A841;A2A842;A2AD32;B6ZHC8;P48193;Q3UH12	Epb41	A0A068WAQ5;A0A068WAZ7;A0A1D5RLV1;A0A571BEG4;A2A838;A2A839;A2A841;A2A842;A2AD32;B6ZHC8;P48193;Q3UH12	A0A068WAQ5_MOUSE;A0A068WAZ7_MOUSE;A0A1D5RLV1_MOUSE;A0A571BEG4_MOUSE;A2A838_MOUSE;A2A839_MOUSE;A2A841_MOUSE;A2A842_MOUSE;A2AD32_MOUSE;B6ZHC8_MOUSE;EPB41_MOUSE;Q3UH12_MOUSE	Band 4.1 (Fragment);Band 4.1 (Fragment);Band 4.1 (Fragment);Band 4.1;Band 4.1 (Fragment);Band 4.1;Band 4.1;Band 4.1;Band 4.1;Band 4.1;Protein 4.1;Band 4.1 (Fragment)	TRUE	TYROBP-KO / WT	TYROBP-KO	WT	15	A0A068WAQ5;A0A068WAZ7;A0A1D5RLV1;A0A571BEG4;A2A838;A2A839;A2A841;A2A842;A2AD32;B6ZHC8;P48193;Q3UH12	33796.1	32270.6	-0.066638	0.066638	-4.51395	0.954861	0	0.212706	0.667455	14	0.105452	Mus musculus	;;;;;;;;;;protein complex assembly,transport,cell cycle,regulation of cell shape,actin cytoskeleton organization,cortical actin cytoskeleton organization,actomyosin structure organization,positive regulation of protein binding,cell division,positive regulation of protein localization to cell cortex;	;;;;;;;;;;actin binding,structural constituent of cytoskeleton,calmodulin binding,1-phosphatidylinositol binding,protein C-terminus binding,spectrin binding,protein N-terminus binding,phosphoprotein binding;	;;;;;;;;;;nucleus,cytosol,plasma membrane,cytoplasmic side of plasma membrane,postsynaptic density,actin cytoskeleton,membrane,cell junction,cortical cytoskeleton,protein complex,cell cortex region;	tr;tr;tr;tr;tr;tr;tr;tr;tr;tr;sp;tr	10090	2;2;1;1;1;1;1;1;1;2;1;2	1;1;1;1;1;1;1;1;9;1;2;1	MusMusculus_pUnKB_2021_0824	>tr|A0A068WAQ5|A0A068WAQ5_MOUSE Band 4.1 (Fragment) OS=Mus musculus OX=10090 GN=Epb41 PE=2 SV=1;>tr|A0A068WAZ7|A0A068WAZ7_MOUSE Band 4.1 (Fragment) OS=Mus musculus OX=10090 GN=Epb41 PE=2 SV=1;>tr|A0A1D5RLV1|A0A1D5RLV1_MOUSE Band 4.1 (Fragment) OS=Mus musculus OX=10090 GN=Epb41 PE=1 SV=1;>tr|A0A571BEG4|A0A571BEG4_MOUSE Band 4.1 OS=Mus musculus OX=10090 GN=Epb41 PE=1 SV=1;>tr|A2A838|A2A838_MOUSE Ba…	3	4
A0A068WAQ5;A0A068WAZ7;A0A1D5RLV1;A0A571BEG4;A2A838;A2A839;A2A841;A2A842;A2AD32;B6ZHC8;P48193;Q3UH12	Epb41	A0A068WAQ5;A0A068WAZ7;A0A1D5RLV1;A0A571BEG4;A2A838;A2A839;A2A841;A2A842;A2AD32;B6ZHC8;P48193;Q3UH12	A0A068WAQ5_MOUSE;A0A068WAZ7_MOUSE;A0A1D5RLV1_MOUSE;A0A571BEG4_MOUSE;A2A838_MOUSE;A2A839_MOUSE;A2A841_MOUSE;A2A842_MOUSE;A2AD32_MOUSE;B6ZHC8_MOUSE;EPB41_MOUSE;Q3UH12_MOUSE	Band 4.1 (Fragment);Band 4.1 (Fragment);Band 4.1 (Fragment);Band 4.1;Band 4.1 (Fragment);Band 4.1;Band 4.1;Band 4.1;Band 4.1;Band 4.1;Protein 4.1;Band 4.1 (Fragment)	TRUE	Q175 / WT	Q175	WT	15	A0A068WAQ5;A0A068WAZ7;A0A1D5RLV1;A0A571BEG4;A2A838;A2A839;A2A841;A2A842;A2AD32;B6ZHC8;P48193;Q3UH12	33796.1	47696.7	0.49703	0.49703	41.1306	1.41131	0	0.163145	0.271218	14	0.238333	Mus musculus	;;;;;;;;;;protein complex assembly,transport,cell cycle,regulation of cell shape,actin cytoskeleton organization,cortical actin cytoskeleton organization,actomyosin structure organization,positive regulation of protein binding,cell division,positive regulation of protein localization to cell cortex;	;;;;;;;;;;actin binding,structural constituent of cytoskeleton,calmodulin binding,1-phosphatidylinositol binding,protein C-terminus binding,spectrin binding,protein N-terminus binding,phosphoprotein binding;	;;;;;;;;;;nucleus,cytosol,plasma membrane,cytoplasmic side of plasma membrane,postsynaptic density,actin cytoskeleton,membrane,cell junction,cortical cytoskeleton,protein complex,cell cortex region;	tr;tr;tr;tr;tr;tr;tr;tr;tr;tr;sp;tr	10090	2;2;1;1;1;1;1;1;1;2;1;2	1;1;1;1;1;1;1;1;9;1;2;1	MusMusculus_pUnKB_2021_0824	>tr|A0A068WAQ5|A0A068WAQ5_MOUSE Band 4.1 (Fragment) OS=Mus musculus OX=10090 GN=Epb41 PE=2 SV=1;>tr|A0A068WAZ7|A0A068WAZ7_MOUSE Band 4.1 (Fragment) OS=Mus musculus OX=10090 GN=Epb41 PE=2 SV=1;>tr|A0A1D5RLV1|A0A1D5RLV1_MOUSE Band 4.1 (Fragment) OS=Mus musculus OX=10090 GN=Epb41 PE=1 SV=1;>tr|A0A571BEG4|A0A571BEG4_MOUSE Band 4.1 OS=Mus musculus OX=10090 GN=Epb41 PE=1 SV=1;>tr|A2A838|A2A838_MOUSE Ba…	3	4
A0A068WAQ5;A0A068WAZ7;A0A1D5RLV1;A0A571BEG4;A2A838;A2A839;A2A841;A2A842;A2AD32;B6ZHC8;P48193;Q3UH12	Epb41	A0A068WAQ5;A0A068WAZ7;A0A1D5RLV1;A0A571BEG4;A2A838;A2A839;A2A841;A2A842;A2AD32;B6ZHC8;P48193;Q3UH12	A0A068WAQ5_MOUSE;A0A068WAZ7_MOUSE;A0A1D5RLV1_MOUSE;A0A571BEG4_MOUSE;A2A838_MOUSE;A2A839_MOUSE;A2A841_MOUSE;A2A842_MOUSE;A2AD32_MOUSE;B6ZHC8_MOUSE;EPB41_MOUSE;Q3UH12_MOUSE	Band 4.1 (Fragment);Band 4.1 (Fragment);Band 4.1 (Fragment);Band 4.1;Band 4.1 (Fragment);Band 4.1;Band 4.1;Band 4.1;Band 4.1;Band 4.1;Protein 4.1;Band 4.1 (Fragment)	TRUE	Q175_TYROBP-KO / WT	Q175_TYROBP-KO	WT	15	A0A068WAQ5;A0A068WAZ7;A0A1D5RLV1;A0A571BEG4;A2A838;A2A839;A2A841;A2A842;A2AD32;B6ZHC8;P48193;Q3UH12	33796.1	34806.7	0.0425081	0.0425081	2.99028	1.0299	0	0.717681	0.584307	14	0.112355	Mus musculus	;;;;;;;;;;protein complex assembly,transport,cell cycle,regulation of cell shape,actin cytoskeleton organization,cortical actin cytoskeleton organization,actomyosin structure organization,positive regulation of protein binding,cell division,positive regulation of protein localization to cell cortex;	;;;;;;;;;;actin binding,structural constituent of cytoskeleton,calmodulin binding,1-phosphatidylinositol binding,protein C-terminus binding,spectrin binding,protein N-terminus binding,phosphoprotein binding;	;;;;;;;;;;nucleus,cytosol,plasma membrane,cytoplasmic side of plasma membrane,postsynaptic density,actin cytoskeleton,membrane,cell junction,cortical cytoskeleton,protein complex,cell cortex region;	tr;tr;tr;tr;tr;tr;tr;tr;tr;tr;sp;tr	10090	2;2;1;1;1;1;1;1;1;2;1;2	1;1;1;1;1;1;1;1;9;1;2;1	MusMusculus_pUnKB_2021_0824	>tr|A0A068WAQ5|A0A068WAQ5_MOUSE Band 4.1 (Fragment) OS=Mus musculus OX=10090 GN=Epb41 PE=2 SV=1;>tr|A0A068WAZ7|A0A068WAZ7_MOUSE Band 4.1 (Fragment) OS=Mus musculus OX=10090 GN=Epb41 PE=2 SV=1;>tr|A0A1D5RLV1|A0A1D5RLV1_MOUSE Band 4.1 (Fragment) OS=Mus musculus OX=10090 GN=Epb41 PE=1 SV=1;>tr|A0A571BEG4|A0A571BEG4_MOUSE Band 4.1 OS=Mus musculus OX=10090 GN=Epb41 PE=1 SV=1;>tr|A2A838|A2A838_MOUSE Ba…	3	4
A0A068WAQ5;A0A068WAZ7;A0A1D5RLV1;A0A571BEG4;A2A838;A2A839;A2A841;A2A842;A2AD32;B6ZHC8;P48193;Q3UH12	Epb41	A0A068WAQ5;A0A068WAZ7;A0A1D5RLV1;A0A571BEG4;A2A838;A2A839;A2A841;A2A842;A2AD32;B6ZHC8;P48193;Q3UH12	A0A068WAQ5_MOUSE;A0A068WAZ7_MOUSE;A0A1D5RLV1_MOUSE;A0A571BEG4_MOUSE;A2A838_MOUSE;A2A839_MOUSE;A2A841_MOUSE;A2A842_MOUSE;A2AD32_MOUSE;B6ZHC8_MOUSE;EPB41_MOUSE;Q3UH12_MOUSE	Band 4.1 (Fragment);Band 4.1 (Fragment);Band 4.1 (Fragment);Band 4.1;Band 4.1 (Fragment);Band 4.1;Band 4.1;Band 4.1;Band 4.1;Band 4.1;Protein 4.1;Band 4.1 (Fragment)	TRUE	Q175 / TYROBP-KO	Q175	TYROBP-KO	15	A0A068WAQ5;A0A068WAZ7;A0A1D5RLV1;A0A571BEG4;A2A838;A2A839;A2A841;A2A842;A2AD32;B6ZHC8;P48193;Q3UH12	32270.6	47696.7	0.563668	0.563668	47.8023	1.47802	0	0.0748702	0.175095	14	0.253926	Mus musculus	;;;;;;;;;;protein complex assembly,transport,cell cycle,regulation of cell shape,actin cytoskeleton organization,cortical actin cytoskeleton organization,actomyosin structure organization,positive regulation of protein binding,cell division,positive regulation of protein localization to cell cortex;	;;;;;;;;;;actin binding,structural constituent of cytoskeleton,calmodulin binding,1-phosphatidylinositol binding,protein C-terminus binding,spectrin binding,protein N-terminus binding,phosphoprotein binding;	;;;;;;;;;;nucleus,cytosol,plasma membrane,cytoplasmic side of plasma membrane,postsynaptic density,actin cytoskeleton,membrane,cell junction,cortical cytoskeleton,protein complex,cell cortex region;	tr;tr;tr;tr;tr;tr;tr;tr;tr;tr;sp;tr	10090	2;2;1;1;1;1;1;1;1;2;1;2	1;1;1;1;1;1;1;1;9;1;2;1	MusMusculus_pUnKB_2021_0824	>tr|A0A068WAQ5|A0A068WAQ5_MOUSE Band 4.1 (Fragment) OS=Mus musculus OX=10090 GN=Epb41 PE=2 SV=1;>tr|A0A068WAZ7|A0A068WAZ7_MOUSE Band 4.1 (Fragment) OS=Mus musculus OX=10090 GN=Epb41 PE=2 SV=1;>tr|A0A1D5RLV1|A0A1D5RLV1_MOUSE Band 4.1 (Fragment) OS=Mus musculus OX=10090 GN=Epb41 PE=1 SV=1;>tr|A0A571BEG4|A0A571BEG4_MOUSE Band 4.1 OS=Mus musculus OX=10090 GN=Epb41 PE=1 SV=1;>tr|A2A838|A2A838_MOUSE Ba…	3	4
A0A068WAQ5;A0A068WAZ7;A0A1D5RLV1;A0A571BEG4;A2A838;A2A839;A2A841;A2A842;A2AD32;B6ZHC8;P48193;Q3UH12	Epb41	A0A068WAQ5;A0A068WAZ7;A0A1D5RLV1;A0A571BEG4;A2A838;A2A839;A2A841;A2A842;A2AD32;B6ZHC8;P48193;Q3UH12	A0A068WAQ5_MOUSE;A0A068WAZ7_MOUSE;A0A1D5RLV1_MOUSE;A0A571BEG4_MOUSE;A2A838_MOUSE;A2A839_MOUSE;A2A841_MOUSE;A2A842_MOUSE;A2AD32_MOUSE;B6ZHC8_MOUSE;EPB41_MOUSE;Q3UH12_MOUSE	Band 4.1 (Fragment);Band 4.1 (Fragment);Band 4.1 (Fragment);Band 4.1;Band 4.1 (Fragment);Band 4.1;Band 4.1;Band 4.1;Band 4.1;Band 4.1;Protein 4.1;Band 4.1 (Fragment)	TRUE	Q175_TYROBP-KO / TYROBP-KO	Q175_TYROBP-KO	TYROBP-KO	15	A0A068WAQ5;A0A068WAZ7;A0A1D5RLV1;A0A571BEG4;A2A838;A2A839;A2A841;A2A842;A2AD32;B6ZHC8;P48193;Q3UH12	32270.6	34806.7	0.109146	0.109146	7.85897	1.07859	0	0.384554	0.448174	14	0.107177	Mus musculus	;;;;;;;;;;protein complex assembly,transport,cell cycle,regulation of cell shape,actin cytoskeleton organization,cortical actin cytoskeleton organization,actomyosin structure organization,positive regulation of protein binding,cell division,positive regulation of protein localization to cell cortex;	;;;;;;;;;;actin binding,structural constituent of cytoskeleton,calmodulin binding,1-phosphatidylinositol binding,protein C-terminus binding,spectrin binding,protein N-terminus binding,phosphoprotein binding;	;;;;;;;;;;nucleus,cytosol,plasma membrane,cytoplasmic side of plasma membrane,postsynaptic density,actin cytoskeleton,membrane,cell junction,cortical cytoskeleton,protein complex,cell cortex region;	tr;tr;tr;tr;tr;tr;tr;tr;tr;tr;sp;tr	10090	2;2;1;1;1;1;1;1;1;2;1;2	1;1;1;1;1;1;1;1;9;1;2;1	MusMusculus_pUnKB_2021_0824	>tr|A0A068WAQ5|A0A068WAQ5_MOUSE Band 4.1 (Fragment) OS=Mus musculus OX=10090 GN=Epb41 PE=2 SV=1;>tr|A0A068WAZ7|A0A068WAZ7_MOUSE Band 4.1 (Fragment) OS=Mus musculus OX=10090 GN=Epb41 PE=2 SV=1;>tr|A0A1D5RLV1|A0A1D5RLV1_MOUSE Band 4.1 (Fragment) OS=Mus musculus OX=10090 GN=Epb41 PE=1 SV=1;>tr|A0A571BEG4|A0A571BEG4_MOUSE Band 4.1 OS=Mus musculus OX=10090 GN=Epb41 PE=1 SV=1;>tr|A2A838|A2A838_MOUSE Ba…	3	4
A0A068WAQ5;A0A068WAZ7;A0A1D5RLV1;A0A571BEG4;A2A838;A2A839;A2A841;A2A842;A2AD32;B6ZHC8;P48193;Q3UH12	Epb41	A0A068WAQ5;A0A068WAZ7;A0A1D5RLV1;A0A571BEG4;A2A838;A2A839;A2A841;A2A842;A2AD32;B6ZHC8;P48193;Q3UH12	A0A068WAQ5_MOUSE;A0A068WAZ7_MOUSE;A0A1D5RLV1_MOUSE;A0A571BEG4_MOUSE;A2A838_MOUSE;A2A839_MOUSE;A2A841_MOUSE;A2A842_MOUSE;A2AD32_MOUSE;B6ZHC8_MOUSE;EPB41_MOUSE;Q3UH12_MOUSE	Band 4.1 (Fragment);Band 4.1 (Fragment);Band 4.1 (Fragment);Band 4.1;Band 4.1 (Fragment);Band 4.1;Band 4.1;Band 4.1;Band 4.1;Band 4.1;Protein 4.1;Band 4.1 (Fragment)	TRUE	Q175_TYROBP-KO / Q175	Q175_TYROBP-KO	Q175	18	A0A068WAQ5;A0A068WAZ7;A0A1D5RLV1;A0A571BEG4;A2A838;A2A839;A2A841;A2A842;A2AD32;B6ZHC8;P48193;Q3UH12	47696.7	34806.7	-0.454522	0.454522	-27.0248	0.729752	0	0.100263	0.482468	17	0.176136	Mus musculus	;;;;;;;;;;protein complex assembly,transport,cell cycle,regulation of cell shape,actin cytoskeleton organization,cortical actin cytoskeleton organization,actomyosin structure organization,positive regulation of protein binding,cell division,positive regulation of protein localization to cell cortex;	;;;;;;;;;;actin binding,structural constituent of cytoskeleton,calmodulin binding,1-phosphatidylinositol binding,protein C-terminus binding,spectrin binding,protein N-terminus binding,phosphoprotein binding;	;;;;;;;;;;nucleus,cytosol,plasma membrane,cytoplasmic side of plasma membrane,postsynaptic density,actin cytoskeleton,membrane,cell junction,cortical cytoskeleton,protein complex,cell cortex region;	tr;tr;tr;tr;tr;tr;tr;tr;tr;tr;sp;tr	10090	2;2;1;1;1;1;1;1;1;2;1;2	1;1;1;1;1;1;1;1;9;1;2;1	MusMusculus_pUnKB_2021_0824	>tr|A0A068WAQ5|A0A068WAQ5_MOUSE Band 4.1 (Fragment) OS=Mus musculus OX=10090 GN=Epb41 PE=2 SV=1;>tr|A0A068WAZ7|A0A068WAZ7_MOUSE Band 4.1 (Fragment) OS=Mus musculus OX=10090 GN=Epb41 PE=2 SV=1;>tr|A0A1D5RLV1|A0A1D5RLV1_MOUSE Band 4.1 (Fragment) OS=Mus musculus OX=10090 GN=Epb41 PE=1 SV=1;>tr|A0A571BEG4|A0A571BEG4_MOUSE Band 4.1 OS=Mus musculus OX=10090 GN=Epb41 PE=1 SV=1;>tr|A2A838|A2A838_MOUSE Ba…	3	4
A0A075DC90;P00405;Q7JCZ1	COX2;Mtco2;mt-Co2	A0A075DC90;P00405;Q7JCZ1	A0A075DC90_MOUSE;COX2_MOUSE;Q7JCZ1_MOUSE	Cytochrome c oxidase subunit 2	TRUE	TYROBP-KO / WT	TYROBP-KO	WT	95	A0A075DC90;P00405;Q7JCZ1	21196190	21058452	-0.00940558	0.00940558	-0.649824	0.993502	0	0.984626	0.856295	94	0.0585323	Mus musculus	;lactation,response to cold,ATP synthesis coupled electron transport,hydrogen ion transmembrane transport;	;copper ion binding,cytochrome-c oxidase activity;	;mitochondrion,mitochondrial respiratory chain complex IV,integral component of membrane,respiratory chain complex IV,extracellular exosome;	tr;sp;tr	10090	3;1;1	1	MusMusculus_pUnKB_2021_0824	>tr|A0A075DC90|A0A075DC90_MOUSE Cytochrome c oxidase subunit 2 OS=Mus musculus OX=10090 GN=COX2 PE=3 SV=1;>sp|P00405|COX2_MOUSE Cytochrome c oxidase subunit 2 OS=Mus musculus OX=10090 GN=Mtco2 PE=1 SV=1;>tr|Q7JCZ1|Q7JCZ1_MOUSE Cytochrome c oxidase subunit 2 OS=Mus musculus OX=10090 GN=mt-Co2 PE=1 SV=1	7	22
A0A075DC90;P00405;Q7JCZ1	COX2;Mtco2;mt-Co2	A0A075DC90;P00405;Q7JCZ1	A0A075DC90_MOUSE;COX2_MOUSE;Q7JCZ1_MOUSE	Cytochrome c oxidase subunit 2	TRUE	Q175 / WT	Q175	WT	95	A0A075DC90;P00405;Q7JCZ1	21196190	21188500	-0.000523506	0.000523506	-0.0362801	0.999637	0	0.814805	0.587074	94	0.0533297	Mus musculus	;lactation,response to cold,ATP synthesis coupled electron transport,hydrogen ion transmembrane transport;	;copper ion binding,cytochrome-c oxidase activity;	;mitochondrion,mitochondrial respiratory chain complex IV,integral component of membrane,respiratory chain complex IV,extracellular exosome;	tr;sp;tr	10090	3;1;1	1	MusMusculus_pUnKB_2021_0824	>tr|A0A075DC90|A0A075DC90_MOUSE Cytochrome c oxidase subunit 2 OS=Mus musculus OX=10090 GN=COX2 PE=3 SV=1;>sp|P00405|COX2_MOUSE Cytochrome c oxidase subunit 2 OS=Mus musculus OX=10090 GN=Mtco2 PE=1 SV=1;>tr|Q7JCZ1|Q7JCZ1_MOUSE Cytochrome c oxidase subunit 2 OS=Mus musculus OX=10090 GN=mt-Co2 PE=1 SV=1	7	22
A0A075DC90;P00405;Q7JCZ1	COX2;Mtco2;mt-Co2	A0A075DC90;P00405;Q7JCZ1	A0A075DC90_MOUSE;COX2_MOUSE;Q7JCZ1_MOUSE	Cytochrome c oxidase subunit 2	TRUE	Q175_TYROBP-KO / WT	Q175_TYROBP-KO	WT	95	A0A075DC90;P00405;Q7JCZ1	21196190	19999208	-0.0838621	0.0838621	-5.64716	0.943528	0	0.0835885	0.207785	94	0.0776411	Mus musculus	;lactation,response to cold,ATP synthesis coupled electron transport,hydrogen ion transmembrane transport;	;copper ion binding,cytochrome-c oxidase activity;	;mitochondrion,mitochondrial respiratory chain complex IV,integral component of membrane,respiratory chain complex IV,extracellular exosome;	tr;sp;tr	10090	3;1;1	1	MusMusculus_pUnKB_2021_0824	>tr|A0A075DC90|A0A075DC90_MOUSE Cytochrome c oxidase subunit 2 OS=Mus musculus OX=10090 GN=COX2 PE=3 SV=1;>sp|P00405|COX2_MOUSE Cytochrome c oxidase subunit 2 OS=Mus musculus OX=10090 GN=Mtco2 PE=1 SV=1;>tr|Q7JCZ1|Q7JCZ1_MOUSE Cytochrome c oxidase subunit 2 OS=Mus musculus OX=10090 GN=mt-Co2 PE=1 SV=1	7	22
A0A075DC90;P00405;Q7JCZ1	COX2;Mtco2;mt-Co2	A0A075DC90;P00405;Q7JCZ1	A0A075DC90_MOUSE;COX2_MOUSE;Q7JCZ1_MOUSE	Cytochrome c oxidase subunit 2	TRUE	Q175 / TYROBP-KO	Q175	TYROBP-KO	95	A0A075DC90;P00405;Q7JCZ1	21058452	21188500	0.00888207	0.00888207	0.617557	1.00618	0	0.769364	0.588734	94	0.0464453	Mus musculus	;lactation,response to cold,ATP synthesis coupled electron transport,hydrogen ion transmembrane transport;	;copper ion binding,cytochrome-c oxidase activity;	;mitochondrion,mitochondrial respiratory chain complex IV,integral component of membrane,respiratory chain complex IV,extracellular exosome;	tr;sp;tr	10090	3;1;1	1	MusMusculus_pUnKB_2021_0824	>tr|A0A075DC90|A0A075DC90_MOUSE Cytochrome c oxidase subunit 2 OS=Mus musculus OX=10090 GN=COX2 PE=3 SV=1;>sp|P00405|COX2_MOUSE Cytochrome c oxidase subunit 2 OS=Mus musculus OX=10090 GN=Mtco2 PE=1 SV=1;>tr|Q7JCZ1|Q7JCZ1_MOUSE Cytochrome c oxidase subunit 2 OS=Mus musculus OX=10090 GN=mt-Co2 PE=1 SV=1	7	22
A0A075DC90;P00405;Q7JCZ1	COX2;Mtco2;mt-Co2	A0A075DC90;P00405;Q7JCZ1	A0A075DC90_MOUSE;COX2_MOUSE;Q7JCZ1_MOUSE	Cytochrome c oxidase subunit 2	TRUE	Q175_TYROBP-KO / TYROBP-KO	Q175_TYROBP-KO	TYROBP-KO	95	A0A075DC90;P00405;Q7JCZ1	21058452	19999208	-0.0744565	0.0744565	-5.03002	0.9497	0	0.146664	0.286091	94	0.0920039	Mus musculus	;lactation,response to cold,ATP synthesis coupled electron transport,hydrogen ion transmembrane transport;	;copper ion binding,cytochrome-c oxidase activity;	;mitochondrion,mitochondrial respiratory chain complex IV,integral component of membrane,respiratory chain complex IV,extracellular exosome;	tr;sp;tr	10090	3;1;1	1	MusMusculus_pUnKB_2021_0824	>tr|A0A075DC90|A0A075DC90_MOUSE Cytochrome c oxidase subunit 2 OS=Mus musculus OX=10090 GN=COX2 PE=3 SV=1;>sp|P00405|COX2_MOUSE Cytochrome c oxidase subunit 2 OS=Mus musculus OX=10090 GN=Mtco2 PE=1 SV=1;>tr|Q7JCZ1|Q7JCZ1_MOUSE Cytochrome c oxidase subunit 2 OS=Mus musculus OX=10090 GN=mt-Co2 PE=1 SV=1	7	22
A0A075DC90;P00405;Q7JCZ1	COX2;Mtco2;mt-Co2	A0A075DC90;P00405;Q7JCZ1	A0A075DC90_MOUSE;COX2_MOUSE;Q7JCZ1_MOUSE	Cytochrome c oxidase subunit 2	TRUE	Q175_TYROBP-KO / Q175	Q175_TYROBP-KO	Q175	114	A0A075DC90;P00405;Q7JCZ1	21188500	19999208	-0.0833386	0.0833386	-5.61291	0.943871	0	0.0543216	0.42573	113	0.076473	Mus musculus	;lactation,response to cold,ATP synthesis coupled electron transport,hydrogen ion transmembrane transport;	;copper ion binding,cytochrome-c oxidase activity;	;mitochondrion,mitochondrial respiratory chain complex IV,integral component of membrane,respiratory chain complex IV,extracellular exosome;	tr;sp;tr	10090	3;1;1	1	MusMusculus_pUnKB_2021_0824	>tr|A0A075DC90|A0A075DC90_MOUSE Cytochrome c oxidase subunit 2 OS=Mus musculus OX=10090 GN=COX2 PE=3 SV=1;>sp|P00405|COX2_MOUSE Cytochrome c oxidase subunit 2 OS=Mus musculus OX=10090 GN=Mtco2 PE=1 SV=1;>tr|Q7JCZ1|Q7JCZ1_MOUSE Cytochrome c oxidase subunit 2 OS=Mus musculus OX=10090 GN=mt-Co2 PE=1 SV=1	7	22
A0A075DCA9;A0A141CM15;A0A7U3PY34;G3EB90;P03888;Q3TNL9;Q4JFN6	ND1;ND1;mt-ND1;ND1;Mtnd1;mt-Nd1;mt-Nd1	A0A075DCA9;A0A141CM15;A0A7U3PY34;G3EB90;P03888;Q3TNL9;Q4JFN6	A0A075DCA9_MOUSE;A0A141CM15_MOUSE;A0A7U3PY34_MOUSE;G3EB90_MOUSE;NU1M_MOUSE;Q3TNL9_MOUSE;Q4JFN6_MOUSE	NADH-ubiquinone oxidoreductase chain 1;NADH-ubiquinone oxidoreductase chain 1;NADH dehydrogenase subunit 1;NADH-ubiquinone oxidoreductase chain 1;NADH-ubiquinone oxidoreductase chain 1;NADH-ubiquinone oxidoreductase chain 1 (Fragment);NADH-ubiquinone oxidoreductase chain 1	TRUE	TYROBP-KO / WT	TYROBP-KO	WT	40	A0A075DCA9;A0A141CM15;A0A7U3PY34;G3EB90;P03888;Q3TNL9;Q4JFN6	1.2358e+06	1.29151e+06	0.0636105	0.0636105	4.50779	1.04508	0	0.149493	0.627693	39	0.0577564	Mus musculus	;;;;response to organic cyclic compound,response to hydroperoxide,response to drug,cellular respiration;;	;;;;NADH dehydrogenase (ubiquinone) activity;;	;;;;mitochondrion,mitochondrial respiratory chain complex I,integral component of membrane,dendrite,neuronal cell body;;	tr;tr;tr;tr;sp;tr;tr	10090	3;3;4;3;1;2;3	1;1;1;1;3;1;1	MusMusculus_pUnKB_2021_0824	>tr|A0A075DCA9|A0A075DCA9_MOUSE NADH-ubiquinone oxidoreductase chain 1 OS=Mus musculus OX=10090 GN=ND1 PE=3 SV=1;>tr|A0A141CM15|A0A141CM15_MOUSE NADH-ubiquinone oxidoreductase chain 1 OS=Mus musculus OX=10090 GN=ND1 PE=3 SV=1;>tr|A0A7U3PY34|A0A7U3PY34_MOUSE NADH dehydrogenase subunit 1 OS=Mus musculus OX=10090 GN=mt-ND1 PE=4 SV=1;>tr|G3EB90|G3EB90_MOUSE NADH-ubiquinone oxidoreductase chain 1 OS=M…	5	9
A0A075DCA9;A0A141CM15;A0A7U3PY34;G3EB90;P03888;Q3TNL9;Q4JFN6	ND1;ND1;mt-ND1;ND1;Mtnd1;mt-Nd1;mt-Nd1	A0A075DCA9;A0A141CM15;A0A7U3PY34;G3EB90;P03888;Q3TNL9;Q4JFN6	A0A075DCA9_MOUSE;A0A141CM15_MOUSE;A0A7U3PY34_MOUSE;G3EB90_MOUSE;NU1M_MOUSE;Q3TNL9_MOUSE;Q4JFN6_MOUSE	NADH-ubiquinone oxidoreductase chain 1;NADH-ubiquinone oxidoreductase chain 1;NADH dehydrogenase subunit 1;NADH-ubiquinone oxidoreductase chain 1;NADH-ubiquinone oxidoreductase chain 1;NADH-ubiquinone oxidoreductase chain 1 (Fragment);NADH-ubiquinone oxidoreductase chain 1	TRUE	Q175 / WT	Q175	WT	40	A0A075DCA9;A0A141CM15;A0A7U3PY34;G3EB90;P03888;Q3TNL9;Q4JFN6	1.2358e+06	1.30588e+06	0.0795723	0.0795723	5.67047	1.0567	0	0.0339096	0.111616	39	0.058524	Mus musculus	;;;;response to organic cyclic compound,response to hydroperoxide,response to drug,cellular respiration;;	;;;;NADH dehydrogenase (ubiquinone) activity;;	;;;;mitochondrion,mitochondrial respiratory chain complex I,integral component of membrane,dendrite,neuronal cell body;;	tr;tr;tr;tr;sp;tr;tr	10090	3;3;4;3;1;2;3	1;1;1;1;3;1;1	MusMusculus_pUnKB_2021_0824	>tr|A0A075DCA9|A0A075DCA9_MOUSE NADH-ubiquinone oxidoreductase chain 1 OS=Mus musculus OX=10090 GN=ND1 PE=3 SV=1;>tr|A0A141CM15|A0A141CM15_MOUSE NADH-ubiquinone oxidoreductase chain 1 OS=Mus musculus OX=10090 GN=ND1 PE=3 SV=1;>tr|A0A7U3PY34|A0A7U3PY34_MOUSE NADH dehydrogenase subunit 1 OS=Mus musculus OX=10090 GN=mt-ND1 PE=4 SV=1;>tr|G3EB90|G3EB90_MOUSE NADH-ubiquinone oxidoreductase chain 1 OS=M…	5	9
A0A075DCA9;A0A141CM15;A0A7U3PY34;G3EB90;P03888;Q3TNL9;Q4JFN6	ND1;ND1;mt-ND1;ND1;Mtnd1;mt-Nd1;mt-Nd1	A0A075DCA9;A0A141CM15;A0A7U3PY34;G3EB90;P03888;Q3TNL9;Q4JFN6	A0A075DCA9_MOUSE;A0A141CM15_MOUSE;A0A7U3PY34_MOUSE;G3EB90_MOUSE;NU1M_MOUSE;Q3TNL9_MOUSE;Q4JFN6_MOUSE	NADH-ubiquinone oxidoreductase chain 1;NADH-ubiquinone oxidoreductase chain 1;NADH dehydrogenase subunit 1;NADH-ubiquinone oxidoreductase chain 1;NADH-ubiquinone oxidoreductase chain 1;NADH-ubiquinone oxidoreductase chain 1 (Fragment);NADH-ubiquinone oxidoreductase chain 1	TRUE	Q175_TYROBP-KO / WT	Q175_TYROBP-KO	WT	40	A0A075DCA9;A0A141CM15;A0A7U3PY34;G3EB90;P03888;Q3TNL9;Q4JFN6	1.2358e+06	1.31271e+06	0.0871035	0.0871035	6.22354	1.06224	0	0.743661	0.593642	39	0.0794108	Mus musculus	;;;;response to organic cyclic compound,response to hydroperoxide,response to drug,cellular respiration;;	;;;;NADH dehydrogenase (ubiquinone) activity;;	;;;;mitochondrion,mitochondrial respiratory chain complex I,integral component of membrane,dendrite,neuronal cell body;;	tr;tr;tr;tr;sp;tr;tr	10090	3;3;4;3;1;2;3	1;1;1;1;3;1;1	MusMusculus_pUnKB_2021_0824	>tr|A0A075DCA9|A0A075DCA9_MOUSE NADH-ubiquinone oxidoreductase chain 1 OS=Mus musculus OX=10090 GN=ND1 PE=3 SV=1;>tr|A0A141CM15|A0A141CM15_MOUSE NADH-ubiquinone oxidoreductase chain 1 OS=Mus musculus OX=10090 GN=ND1 PE=3 SV=1;>tr|A0A7U3PY34|A0A7U3PY34_MOUSE NADH dehydrogenase subunit 1 OS=Mus musculus OX=10090 GN=mt-ND1 PE=4 SV=1;>tr|G3EB90|G3EB90_MOUSE NADH-ubiquinone oxidoreductase chain 1 OS=M…	5	9
A0A075DCA9;A0A141CM15;A0A7U3PY34;G3EB90;P03888;Q3TNL9;Q4JFN6	ND1;ND1;mt-ND1;ND1;Mtnd1;mt-Nd1;mt-Nd1	A0A075DCA9;A0A141CM15;A0A7U3PY34;G3EB90;P03888;Q3TNL9;Q4JFN6	A0A075DCA9_MOUSE;A0A141CM15_MOUSE;A0A7U3PY34_MOUSE;G3EB90_MOUSE;NU1M_MOUSE;Q3TNL9_MOUSE;Q4JFN6_MOUSE	NADH-ubiquinone oxidoreductase chain 1;NADH-ubiquinone oxidoreductase chain 1;NADH dehydrogenase subunit 1;NADH-ubiquinone oxidoreductase chain 1;NADH-ubiquinone oxidoreductase chain 1;NADH-ubiquinone oxidoreductase chain 1 (Fragment);NADH-ubiquinone oxidoreductase chain 1	TRUE	Q175 / TYROBP-KO	Q175	TYROBP-KO	40	A0A075DCA9;A0A141CM15;A0A7U3PY34;G3EB90;P03888;Q3TNL9;Q4JFN6	1.29151e+06	1.30588e+06	0.0159619	0.0159619	1.11253	1.01113	0	0.268062	0.354115	39	0.038932	Mus musculus	;;;;response to organic cyclic compound,response to hydroperoxide,response to drug,cellular respiration;;	;;;;NADH dehydrogenase (ubiquinone) activity;;	;;;;mitochondrion,mitochondrial respiratory chain complex I,integral component of membrane,dendrite,neuronal cell body;;	tr;tr;tr;tr;sp;tr;tr	10090	3;3;4;3;1;2;3	1;1;1;1;3;1;1	MusMusculus_pUnKB_2021_0824	>tr|A0A075DCA9|A0A075DCA9_MOUSE NADH-ubiquinone oxidoreductase chain 1 OS=Mus musculus OX=10090 GN=ND1 PE=3 SV=1;>tr|A0A141CM15|A0A141CM15_MOUSE NADH-ubiquinone oxidoreductase chain 1 OS=Mus musculus OX=10090 GN=ND1 PE=3 SV=1;>tr|A0A7U3PY34|A0A7U3PY34_MOUSE NADH dehydrogenase subunit 1 OS=Mus musculus OX=10090 GN=mt-ND1 PE=4 SV=1;>tr|G3EB90|G3EB90_MOUSE NADH-ubiquinone oxidoreductase chain 1 OS=M…	5	9
A0A075DCA9;A0A141CM15;A0A7U3PY34;G3EB90;P03888;Q3TNL9;Q4JFN6	ND1;ND1;mt-ND1;ND1;Mtnd1;mt-Nd1;mt-Nd1	A0A075DCA9;A0A141CM15;A0A7U3PY34;G3EB90;P03888;Q3TNL9;Q4JFN6	A0A075DCA9_MOUSE;A0A141CM15_MOUSE;A0A7U3PY34_MOUSE;G3EB90_MOUSE;NU1M_MOUSE;Q3TNL9_MOUSE;Q4JFN6_MOUSE	NADH-ubiquinone oxidoreductase chain 1;NADH-ubiquinone oxidoreductase chain 1;NADH dehydrogenase subunit 1;NADH-ubiquinone oxidoreductase chain 1;NADH-ubiquinone oxidoreductase chain 1;NADH-ubiquinone oxidoreductase chain 1 (Fragment);NADH-ubiquinone oxidoreductase chain 1	TRUE	Q175_TYROBP-KO / TYROBP-KO	Q175_TYROBP-KO	TYROBP-KO	40	A0A075DCA9;A0A141CM15;A0A7U3PY34;G3EB90;P03888;Q3TNL9;Q4JFN6	1.29151e+06	1.31271e+06	0.023493	0.023493	1.64174	1.01642	0	0.453315	0.481348	39	0.0775821	Mus musculus	;;;;response to organic cyclic compound,response to hydroperoxide,response to drug,cellular respiration;;	;;;;NADH dehydrogenase (ubiquinone) activity;;	;;;;mitochondrion,mitochondrial respiratory chain complex I,integral component of membrane,dendrite,neuronal cell body;;	tr;tr;tr;tr;sp;tr;tr	10090	3;3;4;3;1;2;3	1;1;1;1;3;1;1	MusMusculus_pUnKB_2021_0824	>tr|A0A075DCA9|A0A075DCA9_MOUSE NADH-ubiquinone oxidoreductase chain 1 OS=Mus musculus OX=10090 GN=ND1 PE=3 SV=1;>tr|A0A141CM15|A0A141CM15_MOUSE NADH-ubiquinone oxidoreductase chain 1 OS=Mus musculus OX=10090 GN=ND1 PE=3 SV=1;>tr|A0A7U3PY34|A0A7U3PY34_MOUSE NADH dehydrogenase subunit 1 OS=Mus musculus OX=10090 GN=mt-ND1 PE=4 SV=1;>tr|G3EB90|G3EB90_MOUSE NADH-ubiquinone oxidoreductase chain 1 OS=M…	5	9
A0A075DCA9;A0A141CM15;A0A7U3PY34;G3EB90;P03888;Q3TNL9;Q4JFN6	ND1;ND1;mt-ND1;ND1;Mtnd1;mt-Nd1;mt-Nd1	A0A075DCA9;A0A141CM15;A0A7U3PY34;G3EB90;P03888;Q3TNL9;Q4JFN6	A0A075DCA9_MOUSE;A0A141CM15_MOUSE;A0A7U3PY34_MOUSE;G3EB90_MOUSE;NU1M_MOUSE;Q3TNL9_MOUSE;Q4JFN6_MOUSE	NADH-ubiquinone oxidoreductase chain 1;NADH-ubiquinone oxidoreductase chain 1;NADH dehydrogenase subunit 1;NADH-ubiquinone oxidoreductase chain 1;NADH-ubiquinone oxidoreductase chain 1;NADH-ubiquinone oxidoreductase chain 1 (Fragment);NADH-ubiquinone oxidoreductase chain 1	TRUE	Q175_TYROBP-KO / Q175	Q175_TYROBP-KO	Q175	48	A0A075DCA9;A0A141CM15;A0A7U3PY34;G3EB90;P03888;Q3TNL9;Q4JFN6	1.30588e+06	1.31271e+06	0.00753113	0.00753113	0.523383	1.00523	0	0.345861	0.661161	47	0.0586947	Mus musculus	;;;;response to organic cyclic compound,response to hydroperoxide,response to drug,cellular respiration;;	;;;;NADH dehydrogenase (ubiquinone) activity;;	;;;;mitochondrion,mitochondrial respiratory chain complex I,integral component of membrane,dendrite,neuronal cell body;;	tr;tr;tr;tr;sp;tr;tr	10090	3;3;4;3;1;2;3	1;1;1;1;3;1;1	MusMusculus_pUnKB_2021_0824	>tr|A0A075DCA9|A0A075DCA9_MOUSE NADH-ubiquinone oxidoreductase chain 1 OS=Mus musculus OX=10090 GN=ND1 PE=3 SV=1;>tr|A0A141CM15|A0A141CM15_MOUSE NADH-ubiquinone oxidoreductase chain 1 OS=Mus musculus OX=10090 GN=ND1 PE=3 SV=1;>tr|A0A7U3PY34|A0A7U3PY34_MOUSE NADH dehydrogenase subunit 1 OS=Mus musculus OX=10090 GN=mt-ND1 PE=4 SV=1;>tr|G3EB90|G3EB90_MOUSE NADH-ubiquinone oxidoreductase chain 1 OS=M…	5	9
A0A076FSX1	Slc12a5	A0A076FSX1	A0A076FSX1_MOUSE	KCC2b variant 2	TRUE	TYROBP-KO / WT	TYROBP-KO	WT	170	A0A076FSX1	4.44221e+06	4.5704e+06	0.0410429	0.0410429	2.88573	1.02886	0	0.262783	0.685446	169	0.0380012	Mus musculus				tr	10090	2	1	MusMusculus_pUnKB_2021_0824	>tr|A0A076FSX1|A0A076FSX1_MOUSE KCC2b variant 2 OS=Mus musculus OX=10090 GN=Slc12a5 PE=2 SV=1	28	41
A0A076FSX1	Slc12a5	A0A076FSX1	A0A076FSX1_MOUSE	KCC2b variant 2	TRUE	Q175 / WT	Q175	WT	170	A0A076FSX1	4.44221e+06	5.01445e+06	0.174815	0.174815	12.882	1.12882	0	0.000126482	0.00187798	169	0.0314629	Mus musculus				tr	10090	2	1	MusMusculus_pUnKB_2021_0824	>tr|A0A076FSX1|A0A076FSX1_MOUSE KCC2b variant 2 OS=Mus musculus OX=10090 GN=Slc12a5 PE=2 SV=1	28	41
A0A076FSX1	Slc12a5	A0A076FSX1	A0A076FSX1_MOUSE	KCC2b variant 2	TRUE	Q175_TYROBP-KO / WT	Q175_TYROBP-KO	WT	170	A0A076FSX1	4.44221e+06	4973481	0.162979	0.162979	11.9597	1.1196	0	0.0386533	0.133861	169	0.041288	Mus musculus				tr	10090	2	1	MusMusculus_pUnKB_2021_0824	>tr|A0A076FSX1|A0A076FSX1_MOUSE KCC2b variant 2 OS=Mus musculus OX=10090 GN=Slc12a5 PE=2 SV=1	28	41
A0A076FSX1	Slc12a5	A0A076FSX1	A0A076FSX1_MOUSE	KCC2b variant 2	TRUE	Q175 / TYROBP-KO	Q175	TYROBP-KO	170	A0A076FSX1	4.5704e+06	5.01445e+06	0.133773	0.133773	9.71589	1.09716	0	4.30109e-06	0.000111112	169	0.0349729	Mus musculus				tr	10090	2	1	MusMusculus_pUnKB_2021_0824	>tr|A0A076FSX1|A0A076FSX1_MOUSE KCC2b variant 2 OS=Mus musculus OX=10090 GN=Slc12a5 PE=2 SV=1	28	41
A0A076FSX1	Slc12a5	A0A076FSX1	A0A076FSX1_MOUSE	KCC2b variant 2	TRUE	Q175_TYROBP-KO / TYROBP-KO	Q175_TYROBP-KO	TYROBP-KO	170	A0A076FSX1	4.5704e+06	4973481	0.121936	0.121936	8.81944	1.08819	0	0.00620586	0.0391616	169	0.0464542	Mus musculus				tr	10090	2	1	MusMusculus_pUnKB_2021_0824	>tr|A0A076FSX1|A0A076FSX1_MOUSE KCC2b variant 2 OS=Mus musculus OX=10090 GN=Slc12a5 PE=2 SV=1	28	41
A0A076FSX1	Slc12a5	A0A076FSX1	A0A076FSX1_MOUSE	KCC2b variant 2	TRUE	Q175_TYROBP-KO / Q175	Q175_TYROBP-KO	Q175	204	A0A076FSX1	5.01445e+06	4973481	-0.0118362	0.0118362	-0.817068	0.991829	0	0.847485	0.813125	203	0.0333024	Mus musculus				tr	10090	2	1	MusMusculus_pUnKB_2021_0824	>tr|A0A076FSX1|A0A076FSX1_MOUSE KCC2b variant 2 OS=Mus musculus OX=10090 GN=Slc12a5 PE=2 SV=1	28	41
A0A077K846;Q3TZM9	Alg11	A0A077K846;Q3TZM9	A0A077K846_MOUSE;ALG11_MOUSE	GDP-Man:Man(3)GlcNAc(2)-PP-Dol alpha-1,2-mannosyltransferase;GDP-Man:Man(3)GlcNAc(2)-PP-Dol alpha-1,2-mannosyltransferase	TRUE	TYROBP-KO / WT	TYROBP-KO	WT	10	A0A077K846;Q3TZM9	25038.2	24354.2	-0.0399606	0.0399606	-2.73185	0.972682	0	0.800396	0.81993	9	0.164791	Mus musculus	;oligosaccharide-lipid intermediate biosynthetic process,protein glycosylation in endoplasmic reticulum,mannosylation	;GDP-Man:Man3GlcNAc2-PP-Dol alpha-1,2-mannosyltransferase activity	;endoplasmic reticulum membrane,membrane,integral component of membrane	tr;sp	10090	2	1	MusMusculus_pUnKB_2021_0824	>tr|A0A077K846|A0A077K846_MOUSE GDP-Man:Man(3)GlcNAc(2)-PP-Dol alpha-1,2-mannosyltransferase OS=Mus musculus OX=10090 GN=Alg11 PE=2 SV=1;>sp|Q3TZM9|ALG11_MOUSE GDP-Man:Man(3)GlcNAc(2)-PP-Dol alpha-1,2-mannosyltransferase OS=Mus musculus OX=10090 GN=Alg11 PE=2 SV=1	2	2
A0A077K846;Q3TZM9	Alg11	A0A077K846;Q3TZM9	A0A077K846_MOUSE;ALG11_MOUSE	GDP-Man:Man(3)GlcNAc(2)-PP-Dol alpha-1,2-mannosyltransferase;GDP-Man:Man(3)GlcNAc(2)-PP-Dol alpha-1,2-mannosyltransferase	TRUE	Q175 / WT	Q175	WT	10	A0A077K846;Q3TZM9	25038.2	22819.8	-0.133846	0.133846	-8.86017	0.911398	0	0.743561	0.561819	9	0.314099	Mus musculus	;oligosaccharide-lipid intermediate biosynthetic process,protein glycosylation in endoplasmic reticulum,mannosylation	;GDP-Man:Man3GlcNAc2-PP-Dol alpha-1,2-mannosyltransferase activity	;endoplasmic reticulum membrane,membrane,integral component of membrane	tr;sp	10090	2	1	MusMusculus_pUnKB_2021_0824	>tr|A0A077K846|A0A077K846_MOUSE GDP-Man:Man(3)GlcNAc(2)-PP-Dol alpha-1,2-mannosyltransferase OS=Mus musculus OX=10090 GN=Alg11 PE=2 SV=1;>sp|Q3TZM9|ALG11_MOUSE GDP-Man:Man(3)GlcNAc(2)-PP-Dol alpha-1,2-mannosyltransferase OS=Mus musculus OX=10090 GN=Alg11 PE=2 SV=1	2	2
A0A077K846;Q3TZM9	Alg11	A0A077K846;Q3TZM9	A0A077K846_MOUSE;ALG11_MOUSE	GDP-Man:Man(3)GlcNAc(2)-PP-Dol alpha-1,2-mannosyltransferase;GDP-Man:Man(3)GlcNAc(2)-PP-Dol alpha-1,2-mannosyltransferase	TRUE	Q175_TYROBP-KO / WT	Q175_TYROBP-KO	WT	10	A0A077K846;Q3TZM9	25038.2	29604.3	0.241673	0.241673	18.2363	1.18236	0	0.76363	0.600606	9	0.395492	Mus musculus	;oligosaccharide-lipid intermediate biosynthetic process,protein glycosylation in endoplasmic reticulum,mannosylation	;GDP-Man:Man3GlcNAc2-PP-Dol alpha-1,2-mannosyltransferase activity	;endoplasmic reticulum membrane,membrane,integral component of membrane	tr;sp	10090	2	1	MusMusculus_pUnKB_2021_0824	>tr|A0A077K846|A0A077K846_MOUSE GDP-Man:Man(3)GlcNAc(2)-PP-Dol alpha-1,2-mannosyltransferase OS=Mus musculus OX=10090 GN=Alg11 PE=2 SV=1;>sp|Q3TZM9|ALG11_MOUSE GDP-Man:Man(3)GlcNAc(2)-PP-Dol alpha-1,2-mannosyltransferase OS=Mus musculus OX=10090 GN=Alg11 PE=2 SV=1	2	2
A0A077K846;Q3TZM9	Alg11	A0A077K846;Q3TZM9	A0A077K846_MOUSE;ALG11_MOUSE	GDP-Man:Man(3)GlcNAc(2)-PP-Dol alpha-1,2-mannosyltransferase;GDP-Man:Man(3)GlcNAc(2)-PP-Dol alpha-1,2-mannosyltransferase	TRUE	Q175 / TYROBP-KO	Q175	TYROBP-KO	10	A0A077K846;Q3TZM9	24354.2	22819.8	-0.0938859	0.0938859	-6.30044	0.936996	0	0.818711	0.605306	9	0.267165	Mus musculus	;oligosaccharide-lipid intermediate biosynthetic process,protein glycosylation in endoplasmic reticulum,mannosylation	;GDP-Man:Man3GlcNAc2-PP-Dol alpha-1,2-mannosyltransferase activity	;endoplasmic reticulum membrane,membrane,integral component of membrane	tr;sp	10090	2	1	MusMusculus_pUnKB_2021_0824	>tr|A0A077K846|A0A077K846_MOUSE GDP-Man:Man(3)GlcNAc(2)-PP-Dol alpha-1,2-mannosyltransferase OS=Mus musculus OX=10090 GN=Alg11 PE=2 SV=1;>sp|Q3TZM9|ALG11_MOUSE GDP-Man:Man(3)GlcNAc(2)-PP-Dol alpha-1,2-mannosyltransferase OS=Mus musculus OX=10090 GN=Alg11 PE=2 SV=1	2	2
A0A077K846;Q3TZM9	Alg11	A0A077K846;Q3TZM9	A0A077K846_MOUSE;ALG11_MOUSE	GDP-Man:Man(3)GlcNAc(2)-PP-Dol alpha-1,2-mannosyltransferase;GDP-Man:Man(3)GlcNAc(2)-PP-Dol alpha-1,2-mannosyltransferase	TRUE	Q175_TYROBP-KO / TYROBP-KO	Q175_TYROBP-KO	TYROBP-KO	10	A0A077K846;Q3TZM9	24354.2	29604.3	0.281634	0.281634	21.5571	1.21557	0	0.728806	0.588373	9	0.462712	Mus musculus	;oligosaccharide-lipid intermediate biosynthetic process,protein glycosylation in endoplasmic reticulum,mannosylation	;GDP-Man:Man3GlcNAc2-PP-Dol alpha-1,2-mannosyltransferase activity	;endoplasmic reticulum membrane,membrane,integral component of membrane	tr;sp	10090	2	1	MusMusculus_pUnKB_2021_0824	>tr|A0A077K846|A0A077K846_MOUSE GDP-Man:Man(3)GlcNAc(2)-PP-Dol alpha-1,2-mannosyltransferase OS=Mus musculus OX=10090 GN=Alg11 PE=2 SV=1;>sp|Q3TZM9|ALG11_MOUSE GDP-Man:Man(3)GlcNAc(2)-PP-Dol alpha-1,2-mannosyltransferase OS=Mus musculus OX=10090 GN=Alg11 PE=2 SV=1	2	2
A0A077K846;Q3TZM9	Alg11	A0A077K846;Q3TZM9	A0A077K846_MOUSE;ALG11_MOUSE	GDP-Man:Man(3)GlcNAc(2)-PP-Dol alpha-1,2-mannosyltransferase;GDP-Man:Man(3)GlcNAc(2)-PP-Dol alpha-1,2-mannosyltransferase	TRUE	Q175_TYROBP-KO / Q175	Q175_TYROBP-KO	Q175	12	A0A077K846;Q3TZM9	22819.8	29604.3	0.375519	0.375519	29.7307	1.29731	0	0.539039	0.72945	11	0.379129	Mus musculus	;oligosaccharide-lipid intermediate biosynthetic process,protein glycosylation in endoplasmic reticulum,mannosylation	;GDP-Man:Man3GlcNAc2-PP-Dol alpha-1,2-mannosyltransferase activity	;endoplasmic reticulum membrane,membrane,integral component of membrane	tr;sp	10090	2	1	MusMusculus_pUnKB_2021_0824	>tr|A0A077K846|A0A077K846_MOUSE GDP-Man:Man(3)GlcNAc(2)-PP-Dol alpha-1,2-mannosyltransferase OS=Mus musculus OX=10090 GN=Alg11 PE=2 SV=1;>sp|Q3TZM9|ALG11_MOUSE GDP-Man:Man(3)GlcNAc(2)-PP-Dol alpha-1,2-mannosyltransferase OS=Mus musculus OX=10090 GN=Alg11 PE=2 SV=1	2	2
A0A087WNP6;Q4VAA2	Cdv3	A0A087WNP6;Q4VAA2	A0A087WNP6_MOUSE;CDV3_MOUSE	Protein CDV3	TRUE	TYROBP-KO / WT	TYROBP-KO	WT	25	A0A087WNP6;Q4VAA2	446886	474038	0.0850988	0.0850988	6.07604	1.06076	0	0.322109	0.698948	24	0.12022	Mus musculus	;biological_process	;molecular_function	;cytoplasm,nucleus	tr;sp	10090	1	1;2	MusMusculus_pUnKB_2021_0824	>tr|A0A087WNP6|A0A087WNP6_MOUSE Protein CDV3 OS=Mus musculus OX=10090 GN=Cdv3 PE=1 SV=1;>sp|Q4VAA2|CDV3_MOUSE Protein CDV3 OS=Mus musculus OX=10090 GN=Cdv3 PE=1 SV=2	5	6
A0A087WNP6;Q4VAA2	Cdv3	A0A087WNP6;Q4VAA2	A0A087WNP6_MOUSE;CDV3_MOUSE	Protein CDV3	TRUE	Q175 / WT	Q175	WT	25	A0A087WNP6;Q4VAA2	446886	422861	-0.0797213	0.0797213	-5.37596	0.94624	0	0.205105	0.304907	24	0.0975014	Mus musculus	;biological_process	;molecular_function	;cytoplasm,nucleus	tr;sp	10090	1	1;2	MusMusculus_pUnKB_2021_0824	>tr|A0A087WNP6|A0A087WNP6_MOUSE Protein CDV3 OS=Mus musculus OX=10090 GN=Cdv3 PE=1 SV=1;>sp|Q4VAA2|CDV3_MOUSE Protein CDV3 OS=Mus musculus OX=10090 GN=Cdv3 PE=1 SV=2	5	6
A0A087WNP6;Q4VAA2	Cdv3	A0A087WNP6;Q4VAA2	A0A087WNP6_MOUSE;CDV3_MOUSE	Protein CDV3	TRUE	Q175_TYROBP-KO / WT	Q175_TYROBP-KO	WT	25	A0A087WNP6;Q4VAA2	446886	439680	-0.0234521	0.0234521	-1.61244	0.983876	0	0.334601	0.415386	24	0.0933602	Mus musculus	;biological_process	;molecular_function	;cytoplasm,nucleus	tr;sp	10090	1	1;2	MusMusculus_pUnKB_2021_0824	>tr|A0A087WNP6|A0A087WNP6_MOUSE Protein CDV3 OS=Mus musculus OX=10090 GN=Cdv3 PE=1 SV=1;>sp|Q4VAA2|CDV3_MOUSE Protein CDV3 OS=Mus musculus OX=10090 GN=Cdv3 PE=1 SV=2	5	6
A0A087WNP6;Q4VAA2	Cdv3	A0A087WNP6;Q4VAA2	A0A087WNP6_MOUSE;CDV3_MOUSE	Protein CDV3	TRUE	Q175 / TYROBP-KO	Q175	TYROBP-KO	25	A0A087WNP6;Q4VAA2	474038	422861	-0.16482	0.16482	-10.796	0.89204	0	0.0718135	0.171711	24	0.131969	Mus musculus	;biological_process	;molecular_function	;cytoplasm,nucleus	tr;sp	10090	1	1;2	MusMusculus_pUnKB_2021_0824	>tr|A0A087WNP6|A0A087WNP6_MOUSE Protein CDV3 OS=Mus musculus OX=10090 GN=Cdv3 PE=1 SV=1;>sp|Q4VAA2|CDV3_MOUSE Protein CDV3 OS=Mus musculus OX=10090 GN=Cdv3 PE=1 SV=2	5	6
A0A087WNP6;Q4VAA2	Cdv3	A0A087WNP6;Q4VAA2	A0A087WNP6_MOUSE;CDV3_MOUSE	Protein CDV3	TRUE	Q175_TYROBP-KO / TYROBP-KO	Q175_TYROBP-KO	TYROBP-KO	25	A0A087WNP6;Q4VAA2	474038	439680	-0.108551	0.108551	-7.24808	0.927519	0	0.109711	0.243947	24	0.128523	Mus musculus	;biological_process	;molecular_function	;cytoplasm,nucleus	tr;sp	10090	1	1;2	MusMusculus_pUnKB_2021_0824	>tr|A0A087WNP6|A0A087WNP6_MOUSE Protein CDV3 OS=Mus musculus OX=10090 GN=Cdv3 PE=1 SV=1;>sp|Q4VAA2|CDV3_MOUSE Protein CDV3 OS=Mus musculus OX=10090 GN=Cdv3 PE=1 SV=2	5	6
A0A087WNP6;Q4VAA2	Cdv3	A0A087WNP6;Q4VAA2	A0A087WNP6_MOUSE;CDV3_MOUSE	Protein CDV3	TRUE	Q175_TYROBP-KO / Q175	Q175_TYROBP-KO	Q175	30	A0A087WNP6;Q4VAA2	422861	439680	0.0562692	0.0562692	3.97734	1.03977	0	0.265308	0.620806	29	0.0731771	Mus musculus	;biological_process	;molecular_function	;cytoplasm,nucleus	tr;sp	10090	1	1;2	MusMusculus_pUnKB_2021_0824	>tr|A0A087WNP6|A0A087WNP6_MOUSE Protein CDV3 OS=Mus musculus OX=10090 GN=Cdv3 PE=1 SV=1;>sp|Q4VAA2|CDV3_MOUSE Protein CDV3 OS=Mus musculus OX=10090 GN=Cdv3 PE=1 SV=2	5	6
A0A087WNT1;A0A087WQE6;P83940	Eloc	A0A087WNT1;A0A087WQE6;P83940	A0A087WNT1_MOUSE;A0A087WQE6_MOUSE;ELOC_MOUSE	Elongin-C;Elongin-C (Fragment);Elongin-C	TRUE	TYROBP-KO / WT	TYROBP-KO	WT	20	A0A087WNT1;A0A087WQE6;P83940	491676	447042	-0.137295	0.137295	-9.07779	0.909222	0	0.0615937	0.542391	19	0.0875836	Mus musculus	;;transcription, DNA-templated,positive regulation of transcription elongation from RNA polymerase II promoter,protein ubiquitination involved in ubiquitin-dependent protein catabolic process	;;protein binding,ubiquitin-protein transferase activity	;;elongin complex	tr;tr;sp	10090	1	1	MusMusculus_pUnKB_2021_0824	>tr|A0A087WNT1|A0A087WNT1_MOUSE Elongin-C OS=Mus musculus OX=10090 GN=Eloc PE=1 SV=1;>tr|A0A087WQE6|A0A087WQE6_MOUSE Elongin-C (Fragment) OS=Mus musculus OX=10090 GN=Eloc PE=1 SV=1;>sp|P83940|ELOC_MOUSE Elongin-C OS=Mus musculus OX=10090 GN=Eloc PE=1 SV=1	3	8
A0A087WNT1;A0A087WQE6;P83940	Eloc	A0A087WNT1;A0A087WQE6;P83940	A0A087WNT1_MOUSE;A0A087WQE6_MOUSE;ELOC_MOUSE	Elongin-C;Elongin-C (Fragment);Elongin-C	TRUE	Q175 / WT	Q175	WT	20	A0A087WNT1;A0A087WQE6;P83940	491676	459765	-0.0968091	0.0968091	-6.49011	0.935099	0	0.0263826	0.0964544	19	0.0487046	Mus musculus	;;transcription, DNA-templated,positive regulation of transcription elongation from RNA polymerase II promoter,protein ubiquitination involved in ubiquitin-dependent protein catabolic process	;;protein binding,ubiquitin-protein transferase activity	;;elongin complex	tr;tr;sp	10090	1	1	MusMusculus_pUnKB_2021_0824	>tr|A0A087WNT1|A0A087WNT1_MOUSE Elongin-C OS=Mus musculus OX=10090 GN=Eloc PE=1 SV=1;>tr|A0A087WQE6|A0A087WQE6_MOUSE Elongin-C (Fragment) OS=Mus musculus OX=10090 GN=Eloc PE=1 SV=1;>sp|P83940|ELOC_MOUSE Elongin-C OS=Mus musculus OX=10090 GN=Eloc PE=1 SV=1	3	8
A0A087WNT1;A0A087WQE6;P83940	Eloc	A0A087WNT1;A0A087WQE6;P83940	A0A087WNT1_MOUSE;A0A087WQE6_MOUSE;ELOC_MOUSE	Elongin-C;Elongin-C (Fragment);Elongin-C	TRUE	Q175_TYROBP-KO / WT	Q175_TYROBP-KO	WT	20	A0A087WNT1;A0A087WQE6;P83940	491676	481602	-0.0298656	0.0298656	-2.04885	0.979512	0	0.563882	0.529184	19	0.0802673	Mus musculus	;;transcription, DNA-templated,positive regulation of transcription elongation from RNA polymerase II promoter,protein ubiquitination involved in ubiquitin-dependent protein catabolic process	;;protein binding,ubiquitin-protein transferase activity	;;elongin complex	tr;tr;sp	10090	1	1	MusMusculus_pUnKB_2021_0824	>tr|A0A087WNT1|A0A087WNT1_MOUSE Elongin-C OS=Mus musculus OX=10090 GN=Eloc PE=1 SV=1;>tr|A0A087WQE6|A0A087WQE6_MOUSE Elongin-C (Fragment) OS=Mus musculus OX=10090 GN=Eloc PE=1 SV=1;>sp|P83940|ELOC_MOUSE Elongin-C OS=Mus musculus OX=10090 GN=Eloc PE=1 SV=1	3	8
A0A087WNT1;A0A087WQE6;P83940	Eloc	A0A087WNT1;A0A087WQE6;P83940	A0A087WNT1_MOUSE;A0A087WQE6_MOUSE;ELOC_MOUSE	Elongin-C;Elongin-C (Fragment);Elongin-C	TRUE	Q175 / TYROBP-KO	Q175	TYROBP-KO	20	A0A087WNT1;A0A087WQE6;P83940	447042	459765	0.0404863	0.0404863	2.84605	1.02846	0	0.533475	0.500452	19	0.0894323	Mus musculus	;;transcription, DNA-templated,positive regulation of transcription elongation from RNA polymerase II promoter,protein ubiquitination involved in ubiquitin-dependent protein catabolic process	;;protein binding,ubiquitin-protein transferase activity	;;elongin complex	tr;tr;sp	10090	1	1	MusMusculus_pUnKB_2021_0824	>tr|A0A087WNT1|A0A087WNT1_MOUSE Elongin-C OS=Mus musculus OX=10090 GN=Eloc PE=1 SV=1;>tr|A0A087WQE6|A0A087WQE6_MOUSE Elongin-C (Fragment) OS=Mus musculus OX=10090 GN=Eloc PE=1 SV=1;>sp|P83940|ELOC_MOUSE Elongin-C OS=Mus musculus OX=10090 GN=Eloc PE=1 SV=1	3	8
A0A087WNT1;A0A087WQE6;P83940	Eloc	A0A087WNT1;A0A087WQE6;P83940	A0A087WNT1_MOUSE;A0A087WQE6_MOUSE;ELOC_MOUSE	Elongin-C;Elongin-C (Fragment);Elongin-C	TRUE	Q175_TYROBP-KO / TYROBP-KO	Q175_TYROBP-KO	TYROBP-KO	20	A0A087WNT1;A0A087WQE6;P83940	447042	481602	0.10743	0.10743	7.73073	1.07731	0	0.158608	0.295695	19	0.0864147	Mus musculus	;;transcription, DNA-templated,positive regulation of transcription elongation from RNA polymerase II promoter,protein ubiquitination involved in ubiquitin-dependent protein catabolic process	;;protein binding,ubiquitin-protein transferase activity	;;elongin complex	tr;tr;sp	10090	1	1	MusMusculus_pUnKB_2021_0824	>tr|A0A087WNT1|A0A087WNT1_MOUSE Elongin-C OS=Mus musculus OX=10090 GN=Eloc PE=1 SV=1;>tr|A0A087WQE6|A0A087WQE6_MOUSE Elongin-C (Fragment) OS=Mus musculus OX=10090 GN=Eloc PE=1 SV=1;>sp|P83940|ELOC_MOUSE Elongin-C OS=Mus musculus OX=10090 GN=Eloc PE=1 SV=1	3	8
A0A087WNT1;A0A087WQE6;P83940	Eloc	A0A087WNT1;A0A087WQE6;P83940	A0A087WNT1_MOUSE;A0A087WQE6_MOUSE;ELOC_MOUSE	Elongin-C;Elongin-C (Fragment);Elongin-C	TRUE	Q175_TYROBP-KO / Q175	Q175_TYROBP-KO	Q175	24	A0A087WNT1;A0A087WQE6;P83940	459765	481602	0.0669435	0.0669435	4.74951	1.0475	0	0.396614	0.679104	23	0.067403	Mus musculus	;;transcription, DNA-templated,positive regulation of transcription elongation from RNA polymerase II promoter,protein ubiquitination involved in ubiquitin-dependent protein catabolic process	;;protein binding,ubiquitin-protein transferase activity	;;elongin complex	tr;tr;sp	10090	1	1	MusMusculus_pUnKB_2021_0824	>tr|A0A087WNT1|A0A087WNT1_MOUSE Elongin-C OS=Mus musculus OX=10090 GN=Eloc PE=1 SV=1;>tr|A0A087WQE6|A0A087WQE6_MOUSE Elongin-C (Fragment) OS=Mus musculus OX=10090 GN=Eloc PE=1 SV=1;>sp|P83940|ELOC_MOUSE Elongin-C OS=Mus musculus OX=10090 GN=Eloc PE=1 SV=1	3	8
A0A087WNV1;A0A087WR52;A0A087WSR7;Q8K2K6	Agfg1	A0A087WNV1;A0A087WR52;A0A087WSR7;Q8K2K6	A0A087WNV1_MOUSE;A0A087WR52_MOUSE;A0A087WSR7_MOUSE;AGFG1_MOUSE	Arf-GAP domain and FG repeat-containing protein 1;Arf-GAP domain and FG repeat-containing protein 1 (Fragment);Arf-GAP domain and FG repeat-containing protein 1;Arf-GAP domain and FG repeat-containing protein 1	TRUE	TYROBP-KO / WT	TYROBP-KO	WT	30	A0A087WNV1;A0A087WR52;A0A087WSR7;Q8K2K6	275437	266224	-0.0490815	0.0490815	-3.34485	0.966551	0	0.420972	0.717472	29	0.42792	Mus musculus	;;;acrosome assembly,transport,multicellular organism development,spermatid nucleus differentiation,positive regulation of GTPase activity,intermediate filament organization	;;;DNA binding,GTPase activator activity,metal ion binding	;;;nucleus,cytoplasmic vesicle,cell projection,neuronal cell body,intracellular membrane-bounded organelle	tr;tr;tr;sp	10090	1	1;1;1;2	MusMusculus_pUnKB_2021_0824	>tr|A0A087WNV1|A0A087WNV1_MOUSE Arf-GAP domain and FG repeat-containing protein 1 OS=Mus musculus OX=10090 GN=Agfg1 PE=1 SV=1;>tr|A0A087WR52|A0A087WR52_MOUSE Arf-GAP domain and FG repeat-containing protein 1 (Fragment) OS=Mus musculus OX=10090 GN=Agfg1 PE=1 SV=1;>tr|A0A087WSR7|A0A087WSR7_MOUSE Arf-GAP domain and FG repeat-containing protein 1 OS=Mus musculus OX=10090 GN=Agfg1 PE=1 SV=1;>sp|Q8K2K6…	7	9
A0A087WNV1;A0A087WR52;A0A087WSR7;Q8K2K6	Agfg1	A0A087WNV1;A0A087WR52;A0A087WSR7;Q8K2K6	A0A087WNV1_MOUSE;A0A087WR52_MOUSE;A0A087WSR7_MOUSE;AGFG1_MOUSE	Arf-GAP domain and FG repeat-containing protein 1;Arf-GAP domain and FG repeat-containing protein 1 (Fragment);Arf-GAP domain and FG repeat-containing protein 1;Arf-GAP domain and FG repeat-containing protein 1	TRUE	Q175 / WT	Q175	WT	30	A0A087WNV1;A0A087WR52;A0A087WSR7;Q8K2K6	275437	273297	-0.0112542	0.0112542	-0.777048	0.99223	0	0.269304	0.349519	29	0.280464	Mus musculus	;;;acrosome assembly,transport,multicellular organism development,spermatid nucleus differentiation,positive regulation of GTPase activity,intermediate filament organization	;;;DNA binding,GTPase activator activity,metal ion binding	;;;nucleus,cytoplasmic vesicle,cell projection,neuronal cell body,intracellular membrane-bounded organelle	tr;tr;tr;sp	10090	1	1;1;1;2	MusMusculus_pUnKB_2021_0824	>tr|A0A087WNV1|A0A087WNV1_MOUSE Arf-GAP domain and FG repeat-containing protein 1 OS=Mus musculus OX=10090 GN=Agfg1 PE=1 SV=1;>tr|A0A087WR52|A0A087WR52_MOUSE Arf-GAP domain and FG repeat-containing protein 1 (Fragment) OS=Mus musculus OX=10090 GN=Agfg1 PE=1 SV=1;>tr|A0A087WSR7|A0A087WSR7_MOUSE Arf-GAP domain and FG repeat-containing protein 1 OS=Mus musculus OX=10090 GN=Agfg1 PE=1 SV=1;>sp|Q8K2K6…	7	9
A0A087WNV1;A0A087WR52;A0A087WSR7;Q8K2K6	Agfg1	A0A087WNV1;A0A087WR52;A0A087WSR7;Q8K2K6	A0A087WNV1_MOUSE;A0A087WR52_MOUSE;A0A087WSR7_MOUSE;AGFG1_MOUSE	Arf-GAP domain and FG repeat-containing protein 1;Arf-GAP domain and FG repeat-containing protein 1 (Fragment);Arf-GAP domain and FG repeat-containing protein 1;Arf-GAP domain and FG repeat-containing protein 1	TRUE	Q175_TYROBP-KO / WT	Q175_TYROBP-KO	WT	30	A0A087WNV1;A0A087WR52;A0A087WSR7;Q8K2K6	275437	274738	-0.00366721	0.00366721	-0.253869	0.997461	0	0.959762	0.657089	29	0.537714	Mus musculus	;;;acrosome assembly,transport,multicellular organism development,spermatid nucleus differentiation,positive regulation of GTPase activity,intermediate filament organization	;;;DNA binding,GTPase activator activity,metal ion binding	;;;nucleus,cytoplasmic vesicle,cell projection,neuronal cell body,intracellular membrane-bounded organelle	tr;tr;tr;sp	10090	1	1;1;1;2	MusMusculus_pUnKB_2021_0824	>tr|A0A087WNV1|A0A087WNV1_MOUSE Arf-GAP domain and FG repeat-containing protein 1 OS=Mus musculus OX=10090 GN=Agfg1 PE=1 SV=1;>tr|A0A087WR52|A0A087WR52_MOUSE Arf-GAP domain and FG repeat-containing protein 1 (Fragment) OS=Mus musculus OX=10090 GN=Agfg1 PE=1 SV=1;>tr|A0A087WSR7|A0A087WSR7_MOUSE Arf-GAP domain and FG repeat-containing protein 1 OS=Mus musculus OX=10090 GN=Agfg1 PE=1 SV=1;>sp|Q8K2K6…	7	9
A0A087WNV1;A0A087WR52;A0A087WSR7;Q8K2K6	Agfg1	A0A087WNV1;A0A087WR52;A0A087WSR7;Q8K2K6	A0A087WNV1_MOUSE;A0A087WR52_MOUSE;A0A087WSR7_MOUSE;AGFG1_MOUSE	Arf-GAP domain and FG repeat-containing protein 1;Arf-GAP domain and FG repeat-containing protein 1 (Fragment);Arf-GAP domain and FG repeat-containing protein 1;Arf-GAP domain and FG repeat-containing protein 1	TRUE	Q175 / TYROBP-KO	Q175	TYROBP-KO	30	A0A087WNV1;A0A087WR52;A0A087WSR7;Q8K2K6	266224	273297	0.0378273	0.0378273	2.65666	1.02657	0	0.944785	0.639595	29	0.478923	Mus musculus	;;;acrosome assembly,transport,multicellular organism development,spermatid nucleus differentiation,positive regulation of GTPase activity,intermediate filament organization	;;;DNA binding,GTPase activator activity,metal ion binding	;;;nucleus,cytoplasmic vesicle,cell projection,neuronal cell body,intracellular membrane-bounded organelle	tr;tr;tr;sp	10090	1	1;1;1;2	MusMusculus_pUnKB_2021_0824	>tr|A0A087WNV1|A0A087WNV1_MOUSE Arf-GAP domain and FG repeat-containing protein 1 OS=Mus musculus OX=10090 GN=Agfg1 PE=1 SV=1;>tr|A0A087WR52|A0A087WR52_MOUSE Arf-GAP domain and FG repeat-containing protein 1 (Fragment) OS=Mus musculus OX=10090 GN=Agfg1 PE=1 SV=1;>tr|A0A087WSR7|A0A087WSR7_MOUSE Arf-GAP domain and FG repeat-containing protein 1 OS=Mus musculus OX=10090 GN=Agfg1 PE=1 SV=1;>sp|Q8K2K6…	7	9
A0A087WNV1;A0A087WR52;A0A087WSR7;Q8K2K6	Agfg1	A0A087WNV1;A0A087WR52;A0A087WSR7;Q8K2K6	A0A087WNV1_MOUSE;A0A087WR52_MOUSE;A0A087WSR7_MOUSE;AGFG1_MOUSE	Arf-GAP domain and FG repeat-containing protein 1;Arf-GAP domain and FG repeat-containing protein 1 (Fragment);Arf-GAP domain and FG repeat-containing protein 1;Arf-GAP domain and FG repeat-containing protein 1	TRUE	Q175_TYROBP-KO / TYROBP-KO	Q175_TYROBP-KO	TYROBP-KO	30	A0A087WNV1;A0A087WR52;A0A087WSR7;Q8K2K6	266224	274738	0.0454143	0.0454143	3.19795	1.03198	0	0.498232	0.49816	29	0.469399	Mus musculus	;;;acrosome assembly,transport,multicellular organism development,spermatid nucleus differentiation,positive regulation of GTPase activity,intermediate filament organization	;;;DNA binding,GTPase activator activity,metal ion binding	;;;nucleus,cytoplasmic vesicle,cell projection,neuronal cell body,intracellular membrane-bounded organelle	tr;tr;tr;sp	10090	1	1;1;1;2	MusMusculus_pUnKB_2021_0824	>tr|A0A087WNV1|A0A087WNV1_MOUSE Arf-GAP domain and FG repeat-containing protein 1 OS=Mus musculus OX=10090 GN=Agfg1 PE=1 SV=1;>tr|A0A087WR52|A0A087WR52_MOUSE Arf-GAP domain and FG repeat-containing protein 1 (Fragment) OS=Mus musculus OX=10090 GN=Agfg1 PE=1 SV=1;>tr|A0A087WSR7|A0A087WSR7_MOUSE Arf-GAP domain and FG repeat-containing protein 1 OS=Mus musculus OX=10090 GN=Agfg1 PE=1 SV=1;>sp|Q8K2K6…	7	9
A0A087WNV1;A0A087WR52;A0A087WSR7;Q8K2K6	Agfg1	A0A087WNV1;A0A087WR52;A0A087WSR7;Q8K2K6	A0A087WNV1_MOUSE;A0A087WR52_MOUSE;A0A087WSR7_MOUSE;AGFG1_MOUSE	Arf-GAP domain and FG repeat-containing protein 1;Arf-GAP domain and FG repeat-containing protein 1 (Fragment);Arf-GAP domain and FG repeat-containing protein 1;Arf-GAP domain and FG repeat-containing protein 1	TRUE	Q175_TYROBP-KO / Q175	Q175_TYROBP-KO	Q175	36	A0A087WNV1;A0A087WR52;A0A087WSR7;Q8K2K6	273297	274738	0.00758701	0.00758701	0.527277	1.00527	0	0.514035	0.719867	35	0.384148	Mus musculus	;;;acrosome assembly,transport,multicellular organism development,spermatid nucleus differentiation,positive regulation of GTPase activity,intermediate filament organization	;;;DNA binding,GTPase activator activity,metal ion binding	;;;nucleus,cytoplasmic vesicle,cell projection,neuronal cell body,intracellular membrane-bounded organelle	tr;tr;tr;sp	10090	1	1;1;1;2	MusMusculus_pUnKB_2021_0824	>tr|A0A087WNV1|A0A087WNV1_MOUSE Arf-GAP domain and FG repeat-containing protein 1 OS=Mus musculus OX=10090 GN=Agfg1 PE=1 SV=1;>tr|A0A087WR52|A0A087WR52_MOUSE Arf-GAP domain and FG repeat-containing protein 1 (Fragment) OS=Mus musculus OX=10090 GN=Agfg1 PE=1 SV=1;>tr|A0A087WSR7|A0A087WSR7_MOUSE Arf-GAP domain and FG repeat-containing protein 1 OS=Mus musculus OX=10090 GN=Agfg1 PE=1 SV=1;>sp|Q8K2K6…	7	9
A0A087WNW3;A0A087WP14;A0A087WP48;A0A087WP85;A0A087WPW5;A0A087WPX0;A0A087WQ25;A0A087WQD0;A0A087WQF8;A0A087WQG4;A0A087WQI3;A0A087WQQ5;A0A087WRS1;A0A087WS04;A0A087WS23;A0A087WS29;F8VQC7	Ktn1	A0A087WNW3;A0A087WP14;A0A087WP48;A0A087WP85;A0A087WPW5;A0A087WPX0;A0A087WQ25;A0A087WQD0;A0A087WQF8;A0A087WQG4;A0A087WQI3;A0A087WQQ5;A0A087WRS1;A0A087WS04;A0A087WS23;A0A087WS29;F8VQC7	A0A087WNW3_MOUSE;A0A087WP14_MOUSE;A0A087WP48_MOUSE;A0A087WP85_MOUSE;A0A087WPW5_MOUSE;A0A087WPX0_MOUSE;A0A087WQ25_MOUSE;A0A087WQD0_MOUSE;A0A087WQF8_MOUSE;A0A087WQG4_MOUSE;A0A087WQI3_MOUSE;A0A087WQQ5_MOUSE;A0A087WRS1_MOUSE;A0A087WS04_MOUSE;A0A087WS23_MOUSE;A0A087WS29_MOUSE;F8VQC7_MOUSE	Kinectin	TRUE	TYROBP-KO / WT	TYROBP-KO	WT	75	A0A087WNW3;A0A087WP14;A0A087WP48;A0A087WP85;A0A087WPW5;A0A087WPX0;A0A087WQ25;A0A087WQD0;A0A087WQF8;A0A087WQG4;A0A087WQI3;A0A087WQQ5;A0A087WRS1;A0A087WS04;A0A087WS23;A0A087WS29;F8VQC7	215621	227143	0.0750983	0.0750983	5.34328	1.05343	0	0.866739	0.837483	74	0.164205	Mus musculus	;;;;;;;;;;;;;;;;	;;;;;;;;;;;;;;;;	;;;;;;;;;;;;;;;;	tr	10090	1	1	MusMusculus_pUnKB_2021_0824	>tr|A0A087WNW3|A0A087WNW3_MOUSE Kinectin OS=Mus musculus OX=10090 GN=Ktn1 PE=1 SV=1;>tr|A0A087WP14|A0A087WP14_MOUSE Kinectin OS=Mus musculus OX=10090 GN=Ktn1 PE=1 SV=1;>tr|A0A087WP48|A0A087WP48_MOUSE Kinectin OS=Mus musculus OX=10090 GN=Ktn1 PE=1 SV=1;>tr|A0A087WP85|A0A087WP85_MOUSE Kinectin OS=Mus musculus OX=10090 GN=Ktn1 PE=1 SV=1;>tr|A0A087WPW5|A0A087WPW5_MOUSE Kinectin OS=Mus musculus OX=100…	14	15
A0A087WNW3;A0A087WP14;A0A087WP48;A0A087WP85;A0A087WPW5;A0A087WPX0;A0A087WQ25;A0A087WQD0;A0A087WQF8;A0A087WQG4;A0A087WQI3;A0A087WQQ5;A0A087WRS1;A0A087WS04;A0A087WS23;A0A087WS29;F8VQC7	Ktn1	A0A087WNW3;A0A087WP14;A0A087WP48;A0A087WP85;A0A087WPW5;A0A087WPX0;A0A087WQ25;A0A087WQD0;A0A087WQF8;A0A087WQG4;A0A087WQI3;A0A087WQQ5;A0A087WRS1;A0A087WS04;A0A087WS23;A0A087WS29;F8VQC7	A0A087WNW3_MOUSE;A0A087WP14_MOUSE;A0A087WP48_MOUSE;A0A087WP85_MOUSE;A0A087WPW5_MOUSE;A0A087WPX0_MOUSE;A0A087WQ25_MOUSE;A0A087WQD0_MOUSE;A0A087WQF8_MOUSE;A0A087WQG4_MOUSE;A0A087WQI3_MOUSE;A0A087WQQ5_MOUSE;A0A087WRS1_MOUSE;A0A087WS04_MOUSE;A0A087WS23_MOUSE;A0A087WS29_MOUSE;F8VQC7_MOUSE	Kinectin	TRUE	Q175 / WT	Q175	WT	75	A0A087WNW3;A0A087WP14;A0A087WP48;A0A087WP85;A0A087WPW5;A0A087WPX0;A0A087WQ25;A0A087WQD0;A0A087WQF8;A0A087WQG4;A0A087WQI3;A0A087WQQ5;A0A087WRS1;A0A087WS04;A0A087WS23;A0A087WS29;F8VQC7	215621	220241	0.0305858	0.0305858	2.14268	1.02143	0	0.781313	0.575514	74	0.137934	Mus musculus	;;;;;;;;;;;;;;;;	;;;;;;;;;;;;;;;;	;;;;;;;;;;;;;;;;	tr	10090	1	1	MusMusculus_pUnKB_2021_0824	>tr|A0A087WNW3|A0A087WNW3_MOUSE Kinectin OS=Mus musculus OX=10090 GN=Ktn1 PE=1 SV=1;>tr|A0A087WP14|A0A087WP14_MOUSE Kinectin OS=Mus musculus OX=10090 GN=Ktn1 PE=1 SV=1;>tr|A0A087WP48|A0A087WP48_MOUSE Kinectin OS=Mus musculus OX=10090 GN=Ktn1 PE=1 SV=1;>tr|A0A087WP85|A0A087WP85_MOUSE Kinectin OS=Mus musculus OX=10090 GN=Ktn1 PE=1 SV=1;>tr|A0A087WPW5|A0A087WPW5_MOUSE Kinectin OS=Mus musculus OX=100…	14	15
A0A087WNW3;A0A087WP14;A0A087WP48;A0A087WP85;A0A087WPW5;A0A087WPX0;A0A087WQ25;A0A087WQD0;A0A087WQF8;A0A087WQG4;A0A087WQI3;A0A087WQQ5;A0A087WRS1;A0A087WS04;A0A087WS23;A0A087WS29;F8VQC7	Ktn1	A0A087WNW3;A0A087WP14;A0A087WP48;A0A087WP85;A0A087WPW5;A0A087WPX0;A0A087WQ25;A0A087WQD0;A0A087WQF8;A0A087WQG4;A0A087WQI3;A0A087WQQ5;A0A087WRS1;A0A087WS04;A0A087WS23;A0A087WS29;F8VQC7	A0A087WNW3_MOUSE;A0A087WP14_MOUSE;A0A087WP48_MOUSE;A0A087WP85_MOUSE;A0A087WPW5_MOUSE;A0A087WPX0_MOUSE;A0A087WQ25_MOUSE;A0A087WQD0_MOUSE;A0A087WQF8_MOUSE;A0A087WQG4_MOUSE;A0A087WQI3_MOUSE;A0A087WQQ5_MOUSE;A0A087WRS1_MOUSE;A0A087WS04_MOUSE;A0A087WS23_MOUSE;A0A087WS29_MOUSE;F8VQC7_MOUSE	Kinectin	TRUE	Q175_TYROBP-KO / WT	Q175_TYROBP-KO	WT	75	A0A087WNW3;A0A087WP14;A0A087WP48;A0A087WP85;A0A087WPW5;A0A087WPX0;A0A087WQ25;A0A087WQD0;A0A087WQF8;A0A087WQG4;A0A087WQI3;A0A087WQQ5;A0A087WRS1;A0A087WS04;A0A087WS23;A0A087WS29;F8VQC7	215621	223111	0.0492598	0.0492598	3.47339	1.03473	0	0.727448	0.588236	74	0.160141	Mus musculus	;;;;;;;;;;;;;;;;	;;;;;;;;;;;;;;;;	;;;;;;;;;;;;;;;;	tr	10090	1	1	MusMusculus_pUnKB_2021_0824	>tr|A0A087WNW3|A0A087WNW3_MOUSE Kinectin OS=Mus musculus OX=10090 GN=Ktn1 PE=1 SV=1;>tr|A0A087WP14|A0A087WP14_MOUSE Kinectin OS=Mus musculus OX=10090 GN=Ktn1 PE=1 SV=1;>tr|A0A087WP48|A0A087WP48_MOUSE Kinectin OS=Mus musculus OX=10090 GN=Ktn1 PE=1 SV=1;>tr|A0A087WP85|A0A087WP85_MOUSE Kinectin OS=Mus musculus OX=10090 GN=Ktn1 PE=1 SV=1;>tr|A0A087WPW5|A0A087WPW5_MOUSE Kinectin OS=Mus musculus OX=100…	14	15
A0A087WNW3;A0A087WP14;A0A087WP48;A0A087WP85;A0A087WPW5;A0A087WPX0;A0A087WQ25;A0A087WQD0;A0A087WQF8;A0A087WQG4;A0A087WQI3;A0A087WQQ5;A0A087WRS1;A0A087WS04;A0A087WS23;A0A087WS29;F8VQC7	Ktn1	A0A087WNW3;A0A087WP14;A0A087WP48;A0A087WP85;A0A087WPW5;A0A087WPX0;A0A087WQ25;A0A087WQD0;A0A087WQF8;A0A087WQG4;A0A087WQI3;A0A087WQQ5;A0A087WRS1;A0A087WS04;A0A087WS23;A0A087WS29;F8VQC7	A0A087WNW3_MOUSE;A0A087WP14_MOUSE;A0A087WP48_MOUSE;A0A087WP85_MOUSE;A0A087WPW5_MOUSE;A0A087WPX0_MOUSE;A0A087WQ25_MOUSE;A0A087WQD0_MOUSE;A0A087WQF8_MOUSE;A0A087WQG4_MOUSE;A0A087WQI3_MOUSE;A0A087WQQ5_MOUSE;A0A087WRS1_MOUSE;A0A087WS04_MOUSE;A0A087WS23_MOUSE;A0A087WS29_MOUSE;F8VQC7_MOUSE	Kinectin	TRUE	Q175 / TYROBP-KO	Q175	TYROBP-KO	75	A0A087WNW3;A0A087WP14;A0A087WP48;A0A087WP85;A0A087WPW5;A0A087WPX0;A0A087WQ25;A0A087WQD0;A0A087WQF8;A0A087WQG4;A0A087WQI3;A0A087WQQ5;A0A087WRS1;A0A087WS04;A0A087WS23;A0A087WS29;F8VQC7	227143	220241	-0.0445124	0.0445124	-3.03826	0.969617	0	0.918396	0.632049	74	0.104872	Mus musculus	;;;;;;;;;;;;;;;;	;;;;;;;;;;;;;;;;	;;;;;;;;;;;;;;;;	tr	10090	1	1	MusMusculus_pUnKB_2021_0824	>tr|A0A087WNW3|A0A087WNW3_MOUSE Kinectin OS=Mus musculus OX=10090 GN=Ktn1 PE=1 SV=1;>tr|A0A087WP14|A0A087WP14_MOUSE Kinectin OS=Mus musculus OX=10090 GN=Ktn1 PE=1 SV=1;>tr|A0A087WP48|A0A087WP48_MOUSE Kinectin OS=Mus musculus OX=10090 GN=Ktn1 PE=1 SV=1;>tr|A0A087WP85|A0A087WP85_MOUSE Kinectin OS=Mus musculus OX=10090 GN=Ktn1 PE=1 SV=1;>tr|A0A087WPW5|A0A087WPW5_MOUSE Kinectin OS=Mus musculus OX=100…	14	15
A0A087WNW3;A0A087WP14;A0A087WP48;A0A087WP85;A0A087WPW5;A0A087WPX0;A0A087WQ25;A0A087WQD0;A0A087WQF8;A0A087WQG4;A0A087WQI3;A0A087WQQ5;A0A087WRS1;A0A087WS04;A0A087WS23;A0A087WS29;F8VQC7	Ktn1	A0A087WNW3;A0A087WP14;A0A087WP48;A0A087WP85;A0A087WPW5;A0A087WPX0;A0A087WQ25;A0A087WQD0;A0A087WQF8;A0A087WQG4;A0A087WQI3;A0A087WQQ5;A0A087WRS1;A0A087WS04;A0A087WS23;A0A087WS29;F8VQC7	A0A087WNW3_MOUSE;A0A087WP14_MOUSE;A0A087WP48_MOUSE;A0A087WP85_MOUSE;A0A087WPW5_MOUSE;A0A087WPX0_MOUSE;A0A087WQ25_MOUSE;A0A087WQD0_MOUSE;A0A087WQF8_MOUSE;A0A087WQG4_MOUSE;A0A087WQI3_MOUSE;A0A087WQQ5_MOUSE;A0A087WRS1_MOUSE;A0A087WS04_MOUSE;A0A087WS23_MOUSE;A0A087WS29_MOUSE;F8VQC7_MOUSE	Kinectin	TRUE	Q175_TYROBP-KO / TYROBP-KO	Q175_TYROBP-KO	TYROBP-KO	75	A0A087WNW3;A0A087WP14;A0A087WP48;A0A087WP85;A0A087WPW5;A0A087WPX0;A0A087WQ25;A0A087WQD0;A0A087WQF8;A0A087WQG4;A0A087WQI3;A0A087WQQ5;A0A087WRS1;A0A087WS04;A0A087WS23;A0A087WS29;F8VQC7	227143	223111	-0.0258384	0.0258384	-1.77504	0.98225	0	0.756831	0.594355	74	0.0912982	Mus musculus	;;;;;;;;;;;;;;;;	;;;;;;;;;;;;;;;;	;;;;;;;;;;;;;;;;	tr	10090	1	1	MusMusculus_pUnKB_2021_0824	>tr|A0A087WNW3|A0A087WNW3_MOUSE Kinectin OS=Mus musculus OX=10090 GN=Ktn1 PE=1 SV=1;>tr|A0A087WP14|A0A087WP14_MOUSE Kinectin OS=Mus musculus OX=10090 GN=Ktn1 PE=1 SV=1;>tr|A0A087WP48|A0A087WP48_MOUSE Kinectin OS=Mus musculus OX=10090 GN=Ktn1 PE=1 SV=1;>tr|A0A087WP85|A0A087WP85_MOUSE Kinectin OS=Mus musculus OX=10090 GN=Ktn1 PE=1 SV=1;>tr|A0A087WPW5|A0A087WPW5_MOUSE Kinectin OS=Mus musculus OX=100…	14	15
A0A087WNW3;A0A087WP14;A0A087WP48;A0A087WP85;A0A087WPW5;A0A087WPX0;A0A087WQ25;A0A087WQD0;A0A087WQF8;A0A087WQG4;A0A087WQI3;A0A087WQQ5;A0A087WRS1;A0A087WS04;A0A087WS23;A0A087WS29;F8VQC7	Ktn1	A0A087WNW3;A0A087WP14;A0A087WP48;A0A087WP85;A0A087WPW5;A0A087WPX0;A0A087WQ25;A0A087WQD0;A0A087WQF8;A0A087WQG4;A0A087WQI3;A0A087WQQ5;A0A087WRS1;A0A087WS04;A0A087WS23;A0A087WS29;F8VQC7	A0A087WNW3_MOUSE;A0A087WP14_MOUSE;A0A087WP48_MOUSE;A0A087WP85_MOUSE;A0A087WPW5_MOUSE;A0A087WPX0_MOUSE;A0A087WQ25_MOUSE;A0A087WQD0_MOUSE;A0A087WQF8_MOUSE;A0A087WQG4_MOUSE;A0A087WQI3_MOUSE;A0A087WQQ5_MOUSE;A0A087WRS1_MOUSE;A0A087WS04_MOUSE;A0A087WS23_MOUSE;A0A087WS29_MOUSE;F8VQC7_MOUSE	Kinectin	TRUE	Q175_TYROBP-KO / Q175	Q175_TYROBP-KO	Q175	90	A0A087WNW3;A0A087WP14;A0A087WP48;A0A087WP85;A0A087WPW5;A0A087WPX0;A0A087WQ25;A0A087WQD0;A0A087WQF8;A0A087WQG4;A0A087WQI3;A0A087WQQ5;A0A087WRS1;A0A087WS04;A0A087WS23;A0A087WS29;F8VQC7	220241	223111	0.018674	0.018674	1.3028	1.01303	0	0.240168	0.605257	89	0.166859	Mus musculus	;;;;;;;;;;;;;;;;	;;;;;;;;;;;;;;;;	;;;;;;;;;;;;;;;;	tr	10090	1	1	MusMusculus_pUnKB_2021_0824	>tr|A0A087WNW3|A0A087WNW3_MOUSE Kinectin OS=Mus musculus OX=10090 GN=Ktn1 PE=1 SV=1;>tr|A0A087WP14|A0A087WP14_MOUSE Kinectin OS=Mus musculus OX=10090 GN=Ktn1 PE=1 SV=1;>tr|A0A087WP48|A0A087WP48_MOUSE Kinectin OS=Mus musculus OX=10090 GN=Ktn1 PE=1 SV=1;>tr|A0A087WP85|A0A087WP85_MOUSE Kinectin OS=Mus musculus OX=10090 GN=Ktn1 PE=1 SV=1;>tr|A0A087WPW5|A0A087WPW5_MOUSE Kinectin OS=Mus musculus OX=100…	14	15
A0A087WNW8;A0A087WP42;A0A087WQ31;A0A087WQ95;A0A087WQF1;A0A087WRE8;A0A087WRK0;A0A087WS18;B2RY22;E9Q6L0;E9QKH0;E9QNY9;J3QP81;Q80TV8	Clasp1	A0A087WNW8;A0A087WP42;A0A087WQ31;A0A087WQ95;A0A087WQF1;A0A087WRE8;A0A087WRK0;A0A087WS18;B2RY22;E9Q6L0;E9QKH0;E9QNY9;J3QP81;Q80TV8	A0A087WNW8_MOUSE;A0A087WP42_MOUSE;A0A087WQ31_MOUSE;A0A087WQ95_MOUSE;A0A087WQF1_MOUSE;A0A087WRE8_MOUSE;A0A087WRK0_MOUSE;A0A087WS18_MOUSE;B2RY22_MOUSE;E9Q6L0_MOUSE;E9QKH0_MOUSE;E9QNY9_MOUSE;J3QP81_MOUSE;CLAP1_MOUSE	CLIP-associating protein 1;CLIP-associating protein 1;CLIP-associating protein 1;CLIP-associating protein 1;CLIP-associating protein 1;CLIP-associating protein 1;CLIP-associating protein 1;CLIP-associating protein 1;Clasp1 protein;CLIP-associating protein 1;CLIP-associating protein 1;CLIP-associating protein 1;CLIP-associating protein 1;CLIP-associating protein 1	TRUE	TYROBP-KO / WT	TYROBP-KO	WT	125	A0A087WNW8;A0A087WP42;A0A087WQ31;A0A087WQ95;A0A087WQF1;A0A087WRE8;A0A087WRK0;A0A087WS18;B2RY22;E9Q6L0;E9QKH0;E9QNY9;J3QP81;Q80TV8	207987	209547	0.0107823	0.0107823	0.750174	1.0075	0	0.125924	0.603873	124	0.0535658	Mus musculus	;;;;;;;;;;;;;microtubule cytoskeleton organization,microtubule bundle formation,vesicle targeting,microtubule nucleation,negative regulation of microtubule depolymerization,Golgi organization,mitotic spindle organization,exit from mitosis,regulation of gastrulation,positive regulation of epithelial cell migration,regulation of epithelial to mesenchymal transition,astral microtubule organization,m…	;;;;;;;;;;;;;dystroglycan binding,protein binding,microtubule binding,kinetochore binding,microtubule plus-end binding	;;;;;;;;;;;;;kinetochore,condensed chromosome kinetochore,Golgi apparatus,centrosome,kinetochore microtubule,spindle microtubule,cytoplasmic microtubule,cell cortex,membrane,cortical microtubule cytoskeleton,centrosomal corona,basal cortex,extracellular exosome,focal adhesion	tr;tr;tr;tr;tr;tr;tr;tr;tr;tr;tr;tr;tr;sp	10090	1;1;1;1;1;1;1;1;2;1;1;1;1;1	2;2;1;2;2;1;2;2;1;2;1;2;1;2	MusMusculus_pUnKB_2021_0824	>tr|A0A087WNW8|A0A087WNW8_MOUSE CLIP-associating protein 1 OS=Mus musculus OX=10090 GN=Clasp1 PE=1 SV=2;>tr|A0A087WP42|A0A087WP42_MOUSE CLIP-associating protein 1 OS=Mus musculus OX=10090 GN=Clasp1 PE=1 SV=2;>tr|A0A087WQ31|A0A087WQ31_MOUSE CLIP-associating protein 1 OS=Mus musculus OX=10090 GN=Clasp1 PE=1 SV=1;>tr|A0A087WQ95|A0A087WQ95_MOUSE CLIP-associating protein 1 OS=Mus musculus OX=10090 GN=…	23	28
A0A087WNW8;A0A087WP42;A0A087WQ31;A0A087WQ95;A0A087WQF1;A0A087WRE8;A0A087WRK0;A0A087WS18;B2RY22;E9Q6L0;E9QKH0;E9QNY9;J3QP81;Q80TV8	Clasp1	A0A087WNW8;A0A087WP42;A0A087WQ31;A0A087WQ95;A0A087WQF1;A0A087WRE8;A0A087WRK0;A0A087WS18;B2RY22;E9Q6L0;E9QKH0;E9QNY9;J3QP81;Q80TV8	A0A087WNW8_MOUSE;A0A087WP42_MOUSE;A0A087WQ31_MOUSE;A0A087WQ95_MOUSE;A0A087WQF1_MOUSE;A0A087WRE8_MOUSE;A0A087WRK0_MOUSE;A0A087WS18_MOUSE;B2RY22_MOUSE;E9Q6L0_MOUSE;E9QKH0_MOUSE;E9QNY9_MOUSE;J3QP81_MOUSE;CLAP1_MOUSE	CLIP-associating protein 1;CLIP-associating protein 1;CLIP-associating protein 1;CLIP-associating protein 1;CLIP-associating protein 1;CLIP-associating protein 1;CLIP-associating protein 1;CLIP-associating protein 1;Clasp1 protein;CLIP-associating protein 1;CLIP-associating protein 1;CLIP-associating protein 1;CLIP-associating protein 1;CLIP-associating protein 1	TRUE	Q175 / WT	Q175	WT	125	A0A087WNW8;A0A087WP42;A0A087WQ31;A0A087WQ95;A0A087WQF1;A0A087WRE8;A0A087WRK0;A0A087WS18;B2RY22;E9Q6L0;E9QKH0;E9QNY9;J3QP81;Q80TV8	207987	223973	0.106834	0.106834	7.68625	1.07686	0	0.371476	0.409884	124	0.0794369	Mus musculus	;;;;;;;;;;;;;microtubule cytoskeleton organization,microtubule bundle formation,vesicle targeting,microtubule nucleation,negative regulation of microtubule depolymerization,Golgi organization,mitotic spindle organization,exit from mitosis,regulation of gastrulation,positive regulation of epithelial cell migration,regulation of epithelial to mesenchymal transition,astral microtubule organization,m…	;;;;;;;;;;;;;dystroglycan binding,protein binding,microtubule binding,kinetochore binding,microtubule plus-end binding	;;;;;;;;;;;;;kinetochore,condensed chromosome kinetochore,Golgi apparatus,centrosome,kinetochore microtubule,spindle microtubule,cytoplasmic microtubule,cell cortex,membrane,cortical microtubule cytoskeleton,centrosomal corona,basal cortex,extracellular exosome,focal adhesion	tr;tr;tr;tr;tr;tr;tr;tr;tr;tr;tr;tr;tr;sp	10090	1;1;1;1;1;1;1;1;2;1;1;1;1;1	2;2;1;2;2;1;2;2;1;2;1;2;1;2	MusMusculus_pUnKB_2021_0824	>tr|A0A087WNW8|A0A087WNW8_MOUSE CLIP-associating protein 1 OS=Mus musculus OX=10090 GN=Clasp1 PE=1 SV=2;>tr|A0A087WP42|A0A087WP42_MOUSE CLIP-associating protein 1 OS=Mus musculus OX=10090 GN=Clasp1 PE=1 SV=2;>tr|A0A087WQ31|A0A087WQ31_MOUSE CLIP-associating protein 1 OS=Mus musculus OX=10090 GN=Clasp1 PE=1 SV=1;>tr|A0A087WQ95|A0A087WQ95_MOUSE CLIP-associating protein 1 OS=Mus musculus OX=10090 GN=…	23	28
A0A087WNW8;A0A087WP42;A0A087WQ31;A0A087WQ95;A0A087WQF1;A0A087WRE8;A0A087WRK0;A0A087WS18;B2RY22;E9Q6L0;E9QKH0;E9QNY9;J3QP81;Q80TV8	Clasp1	A0A087WNW8;A0A087WP42;A0A087WQ31;A0A087WQ95;A0A087WQF1;A0A087WRE8;A0A087WRK0;A0A087WS18;B2RY22;E9Q6L0;E9QKH0;E9QNY9;J3QP81;Q80TV8	A0A087WNW8_MOUSE;A0A087WP42_MOUSE;A0A087WQ31_MOUSE;A0A087WQ95_MOUSE;A0A087WQF1_MOUSE;A0A087WRE8_MOUSE;A0A087WRK0_MOUSE;A0A087WS18_MOUSE;B2RY22_MOUSE;E9Q6L0_MOUSE;E9QKH0_MOUSE;E9QNY9_MOUSE;J3QP81_MOUSE;CLAP1_MOUSE	CLIP-associating protein 1;CLIP-associating protein 1;CLIP-associating protein 1;CLIP-associating protein 1;CLIP-associating protein 1;CLIP-associating protein 1;CLIP-associating protein 1;CLIP-associating protein 1;Clasp1 protein;CLIP-associating protein 1;CLIP-associating protein 1;CLIP-associating protein 1;CLIP-associating protein 1;CLIP-associating protein 1	TRUE	Q175_TYROBP-KO / WT	Q175_TYROBP-KO	WT	125	A0A087WNW8;A0A087WP42;A0A087WQ31;A0A087WQ95;A0A087WQF1;A0A087WRE8;A0A087WRK0;A0A087WS18;B2RY22;E9Q6L0;E9QKH0;E9QNY9;J3QP81;Q80TV8	207987	227680	0.130512	0.130512	9.46824	1.09468	0	0.192821	0.32216	124	0.0674882	Mus musculus	;;;;;;;;;;;;;microtubule cytoskeleton organization,microtubule bundle formation,vesicle targeting,microtubule nucleation,negative regulation of microtubule depolymerization,Golgi organization,mitotic spindle organization,exit from mitosis,regulation of gastrulation,positive regulation of epithelial cell migration,regulation of epithelial to mesenchymal transition,astral microtubule organization,m…	;;;;;;;;;;;;;dystroglycan binding,protein binding,microtubule binding,kinetochore binding,microtubule plus-end binding	;;;;;;;;;;;;;kinetochore,condensed chromosome kinetochore,Golgi apparatus,centrosome,kinetochore microtubule,spindle microtubule,cytoplasmic microtubule,cell cortex,membrane,cortical microtubule cytoskeleton,centrosomal corona,basal cortex,extracellular exosome,focal adhesion	tr;tr;tr;tr;tr;tr;tr;tr;tr;tr;tr;tr;tr;sp	10090	1;1;1;1;1;1;1;1;2;1;1;1;1;1	2;2;1;2;2;1;2;2;1;2;1;2;1;2	MusMusculus_pUnKB_2021_0824	>tr|A0A087WNW8|A0A087WNW8_MOUSE CLIP-associating protein 1 OS=Mus musculus OX=10090 GN=Clasp1 PE=1 SV=2;>tr|A0A087WP42|A0A087WP42_MOUSE CLIP-associating protein 1 OS=Mus musculus OX=10090 GN=Clasp1 PE=1 SV=2;>tr|A0A087WQ31|A0A087WQ31_MOUSE CLIP-associating protein 1 OS=Mus musculus OX=10090 GN=Clasp1 PE=1 SV=1;>tr|A0A087WQ95|A0A087WQ95_MOUSE CLIP-associating protein 1 OS=Mus musculus OX=10090 GN=…	23	28
A0A087WNW8;A0A087WP42;A0A087WQ31;A0A087WQ95;A0A087WQF1;A0A087WRE8;A0A087WRK0;A0A087WS18;B2RY22;E9Q6L0;E9QKH0;E9QNY9;J3QP81;Q80TV8	Clasp1	A0A087WNW8;A0A087WP42;A0A087WQ31;A0A087WQ95;A0A087WQF1;A0A087WRE8;A0A087WRK0;A0A087WS18;B2RY22;E9Q6L0;E9QKH0;E9QNY9;J3QP81;Q80TV8	A0A087WNW8_MOUSE;A0A087WP42_MOUSE;A0A087WQ31_MOUSE;A0A087WQ95_MOUSE;A0A087WQF1_MOUSE;A0A087WRE8_MOUSE;A0A087WRK0_MOUSE;A0A087WS18_MOUSE;B2RY22_MOUSE;E9Q6L0_MOUSE;E9QKH0_MOUSE;E9QNY9_MOUSE;J3QP81_MOUSE;CLAP1_MOUSE	CLIP-associating protein 1;CLIP-associating protein 1;CLIP-associating protein 1;CLIP-associating protein 1;CLIP-associating protein 1;CLIP-associating protein 1;CLIP-associating protein 1;CLIP-associating protein 1;Clasp1 protein;CLIP-associating protein 1;CLIP-associating protein 1;CLIP-associating protein 1;CLIP-associating protein 1;CLIP-associating protein 1	TRUE	Q175 / TYROBP-KO	Q175	TYROBP-KO	125	A0A087WNW8;A0A087WP42;A0A087WQ31;A0A087WQ95;A0A087WQF1;A0A087WRE8;A0A087WRK0;A0A087WS18;B2RY22;E9Q6L0;E9QKH0;E9QNY9;J3QP81;Q80TV8	209547	223973	0.0960517	0.0960517	6.88443	1.06884	0	0.891265	0.623846	124	0.0823442	Mus musculus	;;;;;;;;;;;;;microtubule cytoskeleton organization,microtubule bundle formation,vesicle targeting,microtubule nucleation,negative regulation of microtubule depolymerization,Golgi organization,mitotic spindle organization,exit from mitosis,regulation of gastrulation,positive regulation of epithelial cell migration,regulation of epithelial to mesenchymal transition,astral microtubule organization,m…	;;;;;;;;;;;;;dystroglycan binding,protein binding,microtubule binding,kinetochore binding,microtubule plus-end binding	;;;;;;;;;;;;;kinetochore,condensed chromosome kinetochore,Golgi apparatus,centrosome,kinetochore microtubule,spindle microtubule,cytoplasmic microtubule,cell cortex,membrane,cortical microtubule cytoskeleton,centrosomal corona,basal cortex,extracellular exosome,focal adhesion	tr;tr;tr;tr;tr;tr;tr;tr;tr;tr;tr;tr;tr;sp	10090	1;1;1;1;1;1;1;1;2;1;1;1;1;1	2;2;1;2;2;1;2;2;1;2;1;2;1;2	MusMusculus_pUnKB_2021_0824	>tr|A0A087WNW8|A0A087WNW8_MOUSE CLIP-associating protein 1 OS=Mus musculus OX=10090 GN=Clasp1 PE=1 SV=2;>tr|A0A087WP42|A0A087WP42_MOUSE CLIP-associating protein 1 OS=Mus musculus OX=10090 GN=Clasp1 PE=1 SV=2;>tr|A0A087WQ31|A0A087WQ31_MOUSE CLIP-associating protein 1 OS=Mus musculus OX=10090 GN=Clasp1 PE=1 SV=1;>tr|A0A087WQ95|A0A087WQ95_MOUSE CLIP-associating protein 1 OS=Mus musculus OX=10090 GN=…	23	28
A0A087WNW8;A0A087WP42;A0A087WQ31;A0A087WQ95;A0A087WQF1;A0A087WRE8;A0A087WRK0;A0A087WS18;B2RY22;E9Q6L0;E9QKH0;E9QNY9;J3QP81;Q80TV8	Clasp1	A0A087WNW8;A0A087WP42;A0A087WQ31;A0A087WQ95;A0A087WQF1;A0A087WRE8;A0A087WRK0;A0A087WS18;B2RY22;E9Q6L0;E9QKH0;E9QNY9;J3QP81;Q80TV8	A0A087WNW8_MOUSE;A0A087WP42_MOUSE;A0A087WQ31_MOUSE;A0A087WQ95_MOUSE;A0A087WQF1_MOUSE;A0A087WRE8_MOUSE;A0A087WRK0_MOUSE;A0A087WS18_MOUSE;B2RY22_MOUSE;E9Q6L0_MOUSE;E9QKH0_MOUSE;E9QNY9_MOUSE;J3QP81_MOUSE;CLAP1_MOUSE	CLIP-associating protein 1;CLIP-associating protein 1;CLIP-associating protein 1;CLIP-associating protein 1;CLIP-associating protein 1;CLIP-associating protein 1;CLIP-associating protein 1;CLIP-associating protein 1;Clasp1 protein;CLIP-associating protein 1;CLIP-associating protein 1;CLIP-associating protein 1;CLIP-associating protein 1;CLIP-associating protein 1	TRUE	Q175_TYROBP-KO / TYROBP-KO	Q175_TYROBP-KO	TYROBP-KO	125	A0A087WNW8;A0A087WP42;A0A087WQ31;A0A087WQ95;A0A087WQF1;A0A087WRE8;A0A087WRK0;A0A087WS18;B2RY22;E9Q6L0;E9QKH0;E9QNY9;J3QP81;Q80TV8	209547	227680	0.11973	0.11973	8.65315	1.08653	0	0.00559245	0.035928	124	0.0606023	Mus musculus	;;;;;;;;;;;;;microtubule cytoskeleton organization,microtubule bundle formation,vesicle targeting,microtubule nucleation,negative regulation of microtubule depolymerization,Golgi organization,mitotic spindle organization,exit from mitosis,regulation of gastrulation,positive regulation of epithelial cell migration,regulation of epithelial to mesenchymal transition,astral microtubule organization,m…	;;;;;;;;;;;;;dystroglycan binding,protein binding,microtubule binding,kinetochore binding,microtubule plus-end binding	;;;;;;;;;;;;;kinetochore,condensed chromosome kinetochore,Golgi apparatus,centrosome,kinetochore microtubule,spindle microtubule,cytoplasmic microtubule,cell cortex,membrane,cortical microtubule cytoskeleton,centrosomal corona,basal cortex,extracellular exosome,focal adhesion	tr;tr;tr;tr;tr;tr;tr;tr;tr;tr;tr;tr;tr;sp	10090	1;1;1;1;1;1;1;1;2;1;1;1;1;1	2;2;1;2;2;1;2;2;1;2;1;2;1;2	MusMusculus_pUnKB_2021_0824	>tr|A0A087WNW8|A0A087WNW8_MOUSE CLIP-associating protein 1 OS=Mus musculus OX=10090 GN=Clasp1 PE=1 SV=2;>tr|A0A087WP42|A0A087WP42_MOUSE CLIP-associating protein 1 OS=Mus musculus OX=10090 GN=Clasp1 PE=1 SV=2;>tr|A0A087WQ31|A0A087WQ31_MOUSE CLIP-associating protein 1 OS=Mus musculus OX=10090 GN=Clasp1 PE=1 SV=1;>tr|A0A087WQ95|A0A087WQ95_MOUSE CLIP-associating protein 1 OS=Mus musculus OX=10090 GN=…	23	28
A0A087WNW8;A0A087WP42;A0A087WQ31;A0A087WQ95;A0A087WQF1;A0A087WRE8;A0A087WRK0;A0A087WS18;B2RY22;E9Q6L0;E9QKH0;E9QNY9;J3QP81;Q80TV8	Clasp1	A0A087WNW8;A0A087WP42;A0A087WQ31;A0A087WQ95;A0A087WQF1;A0A087WRE8;A0A087WRK0;A0A087WS18;B2RY22;E9Q6L0;E9QKH0;E9QNY9;J3QP81;Q80TV8	A0A087WNW8_MOUSE;A0A087WP42_MOUSE;A0A087WQ31_MOUSE;A0A087WQ95_MOUSE;A0A087WQF1_MOUSE;A0A087WRE8_MOUSE;A0A087WRK0_MOUSE;A0A087WS18_MOUSE;B2RY22_MOUSE;E9Q6L0_MOUSE;E9QKH0_MOUSE;E9QNY9_MOUSE;J3QP81_MOUSE;CLAP1_MOUSE	CLIP-associating protein 1;CLIP-associating protein 1;CLIP-associating protein 1;CLIP-associating protein 1;CLIP-associating protein 1;CLIP-associating protein 1;CLIP-associating protein 1;CLIP-associating protein 1;Clasp1 protein;CLIP-associating protein 1;CLIP-associating protein 1;CLIP-associating protein 1;CLIP-associating protein 1;CLIP-associating protein 1	TRUE	Q175_TYROBP-KO / Q175	Q175_TYROBP-KO	Q175	150	A0A087WNW8;A0A087WP42;A0A087WQ31;A0A087WQ95;A0A087WQF1;A0A087WRE8;A0A087WRK0;A0A087WS18;B2RY22;E9Q6L0;E9QKH0;E9QNY9;J3QP81;Q80TV8	223973	227680	0.0236782	0.0236782	1.65479	1.01655	0	0.0145019	0.287403	149	0.0693262	Mus musculus	;;;;;;;;;;;;;microtubule cytoskeleton organization,microtubule bundle formation,vesicle targeting,microtubule nucleation,negative regulation of microtubule depolymerization,Golgi organization,mitotic spindle organization,exit from mitosis,regulation of gastrulation,positive regulation of epithelial cell migration,regulation of epithelial to mesenchymal transition,astral microtubule organization,m…	;;;;;;;;;;;;;dystroglycan binding,protein binding,microtubule binding,kinetochore binding,microtubule plus-end binding	;;;;;;;;;;;;;kinetochore,condensed chromosome kinetochore,Golgi apparatus,centrosome,kinetochore microtubule,spindle microtubule,cytoplasmic microtubule,cell cortex,membrane,cortical microtubule cytoskeleton,centrosomal corona,basal cortex,extracellular exosome,focal adhesion	tr;tr;tr;tr;tr;tr;tr;tr;tr;tr;tr;tr;tr;sp	10090	1;1;1;1;1;1;1;1;2;1;1;1;1;1	2;2;1;2;2;1;2;2;1;2;1;2;1;2	MusMusculus_pUnKB_2021_0824	>tr|A0A087WNW8|A0A087WNW8_MOUSE CLIP-associating protein 1 OS=Mus musculus OX=10090 GN=Clasp1 PE=1 SV=2;>tr|A0A087WP42|A0A087WP42_MOUSE CLIP-associating protein 1 OS=Mus musculus OX=10090 GN=Clasp1 PE=1 SV=2;>tr|A0A087WQ31|A0A087WQ31_MOUSE CLIP-associating protein 1 OS=Mus musculus OX=10090 GN=Clasp1 PE=1 SV=1;>tr|A0A087WQ95|A0A087WQ95_MOUSE CLIP-associating protein 1 OS=Mus musculus OX=10090 GN=…	23	28
A0A087WNZ7;A0A087WRV6;G5E870	Trip12	A0A087WNZ7;A0A087WRV6;G5E870	A0A087WNZ7_MOUSE;A0A087WRV6_MOUSE;TRIPC_MOUSE	E3 ubiquitin-protein ligase TRIP12;E3 ubiquitin-protein ligase TRIP12 (Fragment);E3 ubiquitin-protein ligase TRIP12	TRUE	TYROBP-KO / WT	TYROBP-KO	WT	20	A0A087WNZ7;A0A087WRV6;G5E870	46781.1	48190.6	0.0428264	0.0428264	3.013	1.03013	0	0.836041	0.828144	19	0.0926977	Mus musculus	;;DNA repair,cellular response to DNA damage stimulus,embryo development,protein ubiquitination involved in ubiquitin-dependent protein catabolic process,negative regulation of histone H2A K63-linked ubiquitination,negative regulation of double-strand break repair	;;ubiquitin-protein transferase activity,zinc ion binding,thyroid hormone receptor binding,ubiquitin protein ligase activity	;;nucleus,nucleoplasm,cytoplasm,nuclear speck	tr;tr;sp	10090	1	1	MusMusculus_pUnKB_2021_0824	>tr|A0A087WNZ7|A0A087WNZ7_MOUSE E3 ubiquitin-protein ligase TRIP12 OS=Mus musculus OX=10090 GN=Trip12 PE=1 SV=1;>tr|A0A087WRV6|A0A087WRV6_MOUSE E3 ubiquitin-protein ligase TRIP12 (Fragment) OS=Mus musculus OX=10090 GN=Trip12 PE=1 SV=1;>sp|G5E870|TRIPC_MOUSE E3 ubiquitin-protein ligase TRIP12 OS=Mus musculus OX=10090 GN=Trip12 PE=1 SV=1	4	4
A0A087WNZ7;A0A087WRV6;G5E870	Trip12	A0A087WNZ7;A0A087WRV6;G5E870	A0A087WNZ7_MOUSE;A0A087WRV6_MOUSE;TRIPC_MOUSE	E3 ubiquitin-protein ligase TRIP12;E3 ubiquitin-protein ligase TRIP12 (Fragment);E3 ubiquitin-protein ligase TRIP12	TRUE	Q175 / WT	Q175	WT	20	A0A087WNZ7;A0A087WRV6;G5E870	46781.1	63852	0.448807	0.448807	36.4911	1.36491	0	0.00135024	0.0114137	19	0.12239	Mus musculus	;;DNA repair,cellular response to DNA damage stimulus,embryo development,protein ubiquitination involved in ubiquitin-dependent protein catabolic process,negative regulation of histone H2A K63-linked ubiquitination,negative regulation of double-strand break repair	;;ubiquitin-protein transferase activity,zinc ion binding,thyroid hormone receptor binding,ubiquitin protein ligase activity	;;nucleus,nucleoplasm,cytoplasm,nuclear speck	tr;tr;sp	10090	1	1	MusMusculus_pUnKB_2021_0824	>tr|A0A087WNZ7|A0A087WNZ7_MOUSE E3 ubiquitin-protein ligase TRIP12 OS=Mus musculus OX=10090 GN=Trip12 PE=1 SV=1;>tr|A0A087WRV6|A0A087WRV6_MOUSE E3 ubiquitin-protein ligase TRIP12 (Fragment) OS=Mus musculus OX=10090 GN=Trip12 PE=1 SV=1;>sp|G5E870|TRIPC_MOUSE E3 ubiquitin-protein ligase TRIP12 OS=Mus musculus OX=10090 GN=Trip12 PE=1 SV=1	4	4
A0A087WNZ7;A0A087WRV6;G5E870	Trip12	A0A087WNZ7;A0A087WRV6;G5E870	A0A087WNZ7_MOUSE;A0A087WRV6_MOUSE;TRIPC_MOUSE	E3 ubiquitin-protein ligase TRIP12;E3 ubiquitin-protein ligase TRIP12 (Fragment);E3 ubiquitin-protein ligase TRIP12	TRUE	Q175_TYROBP-KO / WT	Q175_TYROBP-KO	WT	20	A0A087WNZ7;A0A087WRV6;G5E870	46781.1	61784.9	0.401331	0.401331	32.0725	1.32073	0	0.00451634	0.0333694	19	0.112874	Mus musculus	;;DNA repair,cellular response to DNA damage stimulus,embryo development,protein ubiquitination involved in ubiquitin-dependent protein catabolic process,negative regulation of histone H2A K63-linked ubiquitination,negative regulation of double-strand break repair	;;ubiquitin-protein transferase activity,zinc ion binding,thyroid hormone receptor binding,ubiquitin protein ligase activity	;;nucleus,nucleoplasm,cytoplasm,nuclear speck	tr;tr;sp	10090	1	1	MusMusculus_pUnKB_2021_0824	>tr|A0A087WNZ7|A0A087WNZ7_MOUSE E3 ubiquitin-protein ligase TRIP12 OS=Mus musculus OX=10090 GN=Trip12 PE=1 SV=1;>tr|A0A087WRV6|A0A087WRV6_MOUSE E3 ubiquitin-protein ligase TRIP12 (Fragment) OS=Mus musculus OX=10090 GN=Trip12 PE=1 SV=1;>sp|G5E870|TRIPC_MOUSE E3 ubiquitin-protein ligase TRIP12 OS=Mus musculus OX=10090 GN=Trip12 PE=1 SV=1	4	4
A0A087WNZ7;A0A087WRV6;G5E870	Trip12	A0A087WNZ7;A0A087WRV6;G5E870	A0A087WNZ7_MOUSE;A0A087WRV6_MOUSE;TRIPC_MOUSE	E3 ubiquitin-protein ligase TRIP12;E3 ubiquitin-protein ligase TRIP12 (Fragment);E3 ubiquitin-protein ligase TRIP12	TRUE	Q175 / TYROBP-KO	Q175	TYROBP-KO	20	A0A087WNZ7;A0A087WRV6;G5E870	48190.6	63852	0.40598	0.40598	32.4989	1.32499	0	0.00130881	0.0110654	19	0.116776	Mus musculus	;;DNA repair,cellular response to DNA damage stimulus,embryo development,protein ubiquitination involved in ubiquitin-dependent protein catabolic process,negative regulation of histone H2A K63-linked ubiquitination,negative regulation of double-strand break repair	;;ubiquitin-protein transferase activity,zinc ion binding,thyroid hormone receptor binding,ubiquitin protein ligase activity	;;nucleus,nucleoplasm,cytoplasm,nuclear speck	tr;tr;sp	10090	1	1	MusMusculus_pUnKB_2021_0824	>tr|A0A087WNZ7|A0A087WNZ7_MOUSE E3 ubiquitin-protein ligase TRIP12 OS=Mus musculus OX=10090 GN=Trip12 PE=1 SV=1;>tr|A0A087WRV6|A0A087WRV6_MOUSE E3 ubiquitin-protein ligase TRIP12 (Fragment) OS=Mus musculus OX=10090 GN=Trip12 PE=1 SV=1;>sp|G5E870|TRIPC_MOUSE E3 ubiquitin-protein ligase TRIP12 OS=Mus musculus OX=10090 GN=Trip12 PE=1 SV=1	4	4
A0A087WNZ7;A0A087WRV6;G5E870	Trip12	A0A087WNZ7;A0A087WRV6;G5E870	A0A087WNZ7_MOUSE;A0A087WRV6_MOUSE;TRIPC_MOUSE	E3 ubiquitin-protein ligase TRIP12;E3 ubiquitin-protein ligase TRIP12 (Fragment);E3 ubiquitin-protein ligase TRIP12	TRUE	Q175_TYROBP-KO / TYROBP-KO	Q175_TYROBP-KO	TYROBP-KO	20	A0A087WNZ7;A0A087WRV6;G5E870	48190.6	61784.9	0.358504	0.358504	28.2096	1.2821	0	0.000855696	0.00918985	19	0.087058	Mus musculus	;;DNA repair,cellular response to DNA damage stimulus,embryo development,protein ubiquitination involved in ubiquitin-dependent protein catabolic process,negative regulation of histone H2A K63-linked ubiquitination,negative regulation of double-strand break repair	;;ubiquitin-protein transferase activity,zinc ion binding,thyroid hormone receptor binding,ubiquitin protein ligase activity	;;nucleus,nucleoplasm,cytoplasm,nuclear speck	tr;tr;sp	10090	1	1	MusMusculus_pUnKB_2021_0824	>tr|A0A087WNZ7|A0A087WNZ7_MOUSE E3 ubiquitin-protein ligase TRIP12 OS=Mus musculus OX=10090 GN=Trip12 PE=1 SV=1;>tr|A0A087WRV6|A0A087WRV6_MOUSE E3 ubiquitin-protein ligase TRIP12 (Fragment) OS=Mus musculus OX=10090 GN=Trip12 PE=1 SV=1;>sp|G5E870|TRIPC_MOUSE E3 ubiquitin-protein ligase TRIP12 OS=Mus musculus OX=10090 GN=Trip12 PE=1 SV=1	4	4
A0A087WNZ7;A0A087WRV6;G5E870	Trip12	A0A087WNZ7;A0A087WRV6;G5E870	A0A087WNZ7_MOUSE;A0A087WRV6_MOUSE;TRIPC_MOUSE	E3 ubiquitin-protein ligase TRIP12;E3 ubiquitin-protein ligase TRIP12 (Fragment);E3 ubiquitin-protein ligase TRIP12	TRUE	Q175_TYROBP-KO / Q175	Q175_TYROBP-KO	Q175	24	A0A087WNZ7;A0A087WRV6;G5E870	63852	61784.9	-0.0474761	0.0474761	-3.23724	0.967628	0	0.639418	0.768873	23	0.0734221	Mus musculus	;;DNA repair,cellular response to DNA damage stimulus,embryo development,protein ubiquitination involved in ubiquitin-dependent protein catabolic process,negative regulation of histone H2A K63-linked ubiquitination,negative regulation of double-strand break repair	;;ubiquitin-protein transferase activity,zinc ion binding,thyroid hormone receptor binding,ubiquitin protein ligase activity	;;nucleus,nucleoplasm,cytoplasm,nuclear speck	tr;tr;sp	10090	1	1	MusMusculus_pUnKB_2021_0824	>tr|A0A087WNZ7|A0A087WNZ7_MOUSE E3 ubiquitin-protein ligase TRIP12 OS=Mus musculus OX=10090 GN=Trip12 PE=1 SV=1;>tr|A0A087WRV6|A0A087WRV6_MOUSE E3 ubiquitin-protein ligase TRIP12 (Fragment) OS=Mus musculus OX=10090 GN=Trip12 PE=1 SV=1;>sp|G5E870|TRIPC_MOUSE E3 ubiquitin-protein ligase TRIP12 OS=Mus musculus OX=10090 GN=Trip12 PE=1 SV=1	4	4
A0A087WNZ9;A0A087WPC4;A0A087WPD1;A0A087WPW1;A0A087WQG6;A0A087WRP8;A0A087WSJ9;F6WDS8;Q9Z2H2	Rgs6	A0A087WNZ9;A0A087WPC4;A0A087WPD1;A0A087WPW1;A0A087WQG6;A0A087WRP8;A0A087WSJ9;F6WDS8;Q9Z2H2	A0A087WNZ9_MOUSE;A0A087WPC4_MOUSE;A0A087WPD1_MOUSE;A0A087WPW1_MOUSE;A0A087WQG6_MOUSE;A0A087WRP8_MOUSE;A0A087WSJ9_MOUSE;F6WDS8_MOUSE;RGS6_MOUSE	Regulator of G-protein-signaling 6;Regulator of G-protein-signaling 6 (Fragment);Regulator of G-protein-signaling 6;Regulator of G-protein-signaling 6;Regulator of G-protein-signaling 6;Regulator of G-protein-signaling 6 (Fragment);Regulator of G-protein-signaling 6;Regulator of G-protein-signaling 6;Regulator of G-protein signaling 6	TRUE	TYROBP-KO / WT	TYROBP-KO	WT	65	A0A087WNZ9;A0A087WPC4;A0A087WPD1;A0A087WPW1;A0A087WQG6;A0A087WRP8;A0A087WSJ9;F6WDS8;Q9Z2H2	1.10705e+06	1.08439e+06	-0.029835	0.029835	-2.04676	0.979532	0	0.651854	0.792869	64	0.0543237	Mus musculus	;;;;;;;;G-protein coupled receptor signaling pathway,negative regulation of signal transduction,intracellular signal transduction,positive regulation of GTPase activity	;;;;;;;;signal transducer activity,GTPase activator activity,protein binding	;;;;;;;;nucleus,cytoplasm,cytosol,heterotrimeric G-protein complex,plasma membrane,extrinsic component of membrane	tr;tr;tr;tr;tr;tr;tr;tr;sp	10090	1	1;1;1;1;2;1;1;1;2	MusMusculus_pUnKB_2021_0824	>tr|A0A087WNZ9|A0A087WNZ9_MOUSE Regulator of G-protein-signaling 6 OS=Mus musculus OX=10090 GN=Rgs6 PE=1 SV=1;>tr|A0A087WPC4|A0A087WPC4_MOUSE Regulator of G-protein-signaling 6 (Fragment) OS=Mus musculus OX=10090 GN=Rgs6 PE=1 SV=1;>tr|A0A087WPD1|A0A087WPD1_MOUSE Regulator of G-protein-signaling 6 OS=Mus musculus OX=10090 GN=Rgs6 PE=1 SV=1;>tr|A0A087WPW1|A0A087WPW1_MOUSE Regulator of G-protein-sig…	11	14
A0A087WNZ9;A0A087WPC4;A0A087WPD1;A0A087WPW1;A0A087WQG6;A0A087WRP8;A0A087WSJ9;F6WDS8;Q9Z2H2	Rgs6	A0A087WNZ9;A0A087WPC4;A0A087WPD1;A0A087WPW1;A0A087WQG6;A0A087WRP8;A0A087WSJ9;F6WDS8;Q9Z2H2	A0A087WNZ9_MOUSE;A0A087WPC4_MOUSE;A0A087WPD1_MOUSE;A0A087WPW1_MOUSE;A0A087WQG6_MOUSE;A0A087WRP8_MOUSE;A0A087WSJ9_MOUSE;F6WDS8_MOUSE;RGS6_MOUSE	Regulator of G-protein-signaling 6;Regulator of G-protein-signaling 6 (Fragment);Regulator of G-protein-signaling 6;Regulator of G-protein-signaling 6;Regulator of G-protein-signaling 6;Regulator of G-protein-signaling 6 (Fragment);Regulator of G-protein-signaling 6;Regulator of G-protein-signaling 6;Regulator of G-protein signaling 6	TRUE	Q175 / WT	Q175	WT	65	A0A087WNZ9;A0A087WPC4;A0A087WPD1;A0A087WPW1;A0A087WQG6;A0A087WRP8;A0A087WSJ9;F6WDS8;Q9Z2H2	1.10705e+06	1.04648e+06	-0.0811651	0.0811651	-5.47061	0.945294	0	0.0440136	0.129575	64	0.0494249	Mus musculus	;;;;;;;;G-protein coupled receptor signaling pathway,negative regulation of signal transduction,intracellular signal transduction,positive regulation of GTPase activity	;;;;;;;;signal transducer activity,GTPase activator activity,protein binding	;;;;;;;;nucleus,cytoplasm,cytosol,heterotrimeric G-protein complex,plasma membrane,extrinsic component of membrane	tr;tr;tr;tr;tr;tr;tr;tr;sp	10090	1	1;1;1;1;2;1;1;1;2	MusMusculus_pUnKB_2021_0824	>tr|A0A087WNZ9|A0A087WNZ9_MOUSE Regulator of G-protein-signaling 6 OS=Mus musculus OX=10090 GN=Rgs6 PE=1 SV=1;>tr|A0A087WPC4|A0A087WPC4_MOUSE Regulator of G-protein-signaling 6 (Fragment) OS=Mus musculus OX=10090 GN=Rgs6 PE=1 SV=1;>tr|A0A087WPD1|A0A087WPD1_MOUSE Regulator of G-protein-signaling 6 OS=Mus musculus OX=10090 GN=Rgs6 PE=1 SV=1;>tr|A0A087WPW1|A0A087WPW1_MOUSE Regulator of G-protein-sig…	11	14
A0A087WNZ9;A0A087WPC4;A0A087WPD1;A0A087WPW1;A0A087WQG6;A0A087WRP8;A0A087WSJ9;F6WDS8;Q9Z2H2	Rgs6	A0A087WNZ9;A0A087WPC4;A0A087WPD1;A0A087WPW1;A0A087WQG6;A0A087WRP8;A0A087WSJ9;F6WDS8;Q9Z2H2	A0A087WNZ9_MOUSE;A0A087WPC4_MOUSE;A0A087WPD1_MOUSE;A0A087WPW1_MOUSE;A0A087WQG6_MOUSE;A0A087WRP8_MOUSE;A0A087WSJ9_MOUSE;F6WDS8_MOUSE;RGS6_MOUSE	Regulator of G-protein-signaling 6;Regulator of G-protein-signaling 6 (Fragment);Regulator of G-protein-signaling 6;Regulator of G-protein-signaling 6;Regulator of G-protein-signaling 6;Regulator of G-protein-signaling 6 (Fragment);Regulator of G-protein-signaling 6;Regulator of G-protein-signaling 6;Regulator of G-protein signaling 6	TRUE	Q175_TYROBP-KO / WT	Q175_TYROBP-KO	WT	65	A0A087WNZ9;A0A087WPC4;A0A087WPD1;A0A087WPW1;A0A087WQG6;A0A087WRP8;A0A087WSJ9;F6WDS8;Q9Z2H2	1.10705e+06	1.11474e+06	0.00998724	0.00998724	0.694664	1.00695	0	0.858869	0.633839	64	0.0505662	Mus musculus	;;;;;;;;G-protein coupled receptor signaling pathway,negative regulation of signal transduction,intracellular signal transduction,positive regulation of GTPase activity	;;;;;;;;signal transducer activity,GTPase activator activity,protein binding	;;;;;;;;nucleus,cytoplasm,cytosol,heterotrimeric G-protein complex,plasma membrane,extrinsic component of membrane	tr;tr;tr;tr;tr;tr;tr;tr;sp	10090	1	1;1;1;1;2;1;1;1;2	MusMusculus_pUnKB_2021_0824	>tr|A0A087WNZ9|A0A087WNZ9_MOUSE Regulator of G-protein-signaling 6 OS=Mus musculus OX=10090 GN=Rgs6 PE=1 SV=1;>tr|A0A087WPC4|A0A087WPC4_MOUSE Regulator of G-protein-signaling 6 (Fragment) OS=Mus musculus OX=10090 GN=Rgs6 PE=1 SV=1;>tr|A0A087WPD1|A0A087WPD1_MOUSE Regulator of G-protein-signaling 6 OS=Mus musculus OX=10090 GN=Rgs6 PE=1 SV=1;>tr|A0A087WPW1|A0A087WPW1_MOUSE Regulator of G-protein-sig…	11	14
A0A087WNZ9;A0A087WPC4;A0A087WPD1;A0A087WPW1;A0A087WQG6;A0A087WRP8;A0A087WSJ9;F6WDS8;Q9Z2H2	Rgs6	A0A087WNZ9;A0A087WPC4;A0A087WPD1;A0A087WPW1;A0A087WQG6;A0A087WRP8;A0A087WSJ9;F6WDS8;Q9Z2H2	A0A087WNZ9_MOUSE;A0A087WPC4_MOUSE;A0A087WPD1_MOUSE;A0A087WPW1_MOUSE;A0A087WQG6_MOUSE;A0A087WRP8_MOUSE;A0A087WSJ9_MOUSE;F6WDS8_MOUSE;RGS6_MOUSE	Regulator of G-protein-signaling 6;Regulator of G-protein-signaling 6 (Fragment);Regulator of G-protein-signaling 6;Regulator of G-protein-signaling 6;Regulator of G-protein-signaling 6;Regulator of G-protein-signaling 6 (Fragment);Regulator of G-protein-signaling 6;Regulator of G-protein-signaling 6;Regulator of G-protein signaling 6	TRUE	Q175 / TYROBP-KO	Q175	TYROBP-KO	65	A0A087WNZ9;A0A087WPC4;A0A087WPD1;A0A087WPW1;A0A087WQG6;A0A087WRP8;A0A087WSJ9;F6WDS8;Q9Z2H2	1.08439e+06	1.04648e+06	-0.0513301	0.0513301	-3.49538	0.965046	0	0.0112858	0.0545709	64	0.048356	Mus musculus	;;;;;;;;G-protein coupled receptor signaling pathway,negative regulation of signal transduction,intracellular signal transduction,positive regulation of GTPase activity	;;;;;;;;signal transducer activity,GTPase activator activity,protein binding	;;;;;;;;nucleus,cytoplasm,cytosol,heterotrimeric G-protein complex,plasma membrane,extrinsic component of membrane	tr;tr;tr;tr;tr;tr;tr;tr;sp	10090	1	1;1;1;1;2;1;1;1;2	MusMusculus_pUnKB_2021_0824	>tr|A0A087WNZ9|A0A087WNZ9_MOUSE Regulator of G-protein-signaling 6 OS=Mus musculus OX=10090 GN=Rgs6 PE=1 SV=1;>tr|A0A087WPC4|A0A087WPC4_MOUSE Regulator of G-protein-signaling 6 (Fragment) OS=Mus musculus OX=10090 GN=Rgs6 PE=1 SV=1;>tr|A0A087WPD1|A0A087WPD1_MOUSE Regulator of G-protein-signaling 6 OS=Mus musculus OX=10090 GN=Rgs6 PE=1 SV=1;>tr|A0A087WPW1|A0A087WPW1_MOUSE Regulator of G-protein-sig…	11	14
A0A087WNZ9;A0A087WPC4;A0A087WPD1;A0A087WPW1;A0A087WQG6;A0A087WRP8;A0A087WSJ9;F6WDS8;Q9Z2H2	Rgs6	A0A087WNZ9;A0A087WPC4;A0A087WPD1;A0A087WPW1;A0A087WQG6;A0A087WRP8;A0A087WSJ9;F6WDS8;Q9Z2H2	A0A087WNZ9_MOUSE;A0A087WPC4_MOUSE;A0A087WPD1_MOUSE;A0A087WPW1_MOUSE;A0A087WQG6_MOUSE;A0A087WRP8_MOUSE;A0A087WSJ9_MOUSE;F6WDS8_MOUSE;RGS6_MOUSE	Regulator of G-protein-signaling 6;Regulator of G-protein-signaling 6 (Fragment);Regulator of G-protein-signaling 6;Regulator of G-protein-signaling 6;Regulator of G-protein-signaling 6;Regulator of G-protein-signaling 6 (Fragment);Regulator of G-protein-signaling 6;Regulator of G-protein-signaling 6;Regulator of G-protein signaling 6	TRUE	Q175_TYROBP-KO / TYROBP-KO	Q175_TYROBP-KO	TYROBP-KO	65	A0A087WNZ9;A0A087WPC4;A0A087WPD1;A0A087WPW1;A0A087WQG6;A0A087WRP8;A0A087WSJ9;F6WDS8;Q9Z2H2	1.08439e+06	1.11474e+06	0.0398222	0.0398222	2.79871	1.02799	0	0.740777	0.591873	64	0.0469451	Mus musculus	;;;;;;;;G-protein coupled receptor signaling pathway,negative regulation of signal transduction,intracellular signal transduction,positive regulation of GTPase activity	;;;;;;;;signal transducer activity,GTPase activator activity,protein binding	;;;;;;;;nucleus,cytoplasm,cytosol,heterotrimeric G-protein complex,plasma membrane,extrinsic component of membrane	tr;tr;tr;tr;tr;tr;tr;tr;sp	10090	1	1;1;1;1;2;1;1;1;2	MusMusculus_pUnKB_2021_0824	>tr|A0A087WNZ9|A0A087WNZ9_MOUSE Regulator of G-protein-signaling 6 OS=Mus musculus OX=10090 GN=Rgs6 PE=1 SV=1;>tr|A0A087WPC4|A0A087WPC4_MOUSE Regulator of G-protein-signaling 6 (Fragment) OS=Mus musculus OX=10090 GN=Rgs6 PE=1 SV=1;>tr|A0A087WPD1|A0A087WPD1_MOUSE Regulator of G-protein-signaling 6 OS=Mus musculus OX=10090 GN=Rgs6 PE=1 SV=1;>tr|A0A087WPW1|A0A087WPW1_MOUSE Regulator of G-protein-sig…	11	14
A0A087WNZ9;A0A087WPC4;A0A087WPD1;A0A087WPW1;A0A087WQG6;A0A087WRP8;A0A087WSJ9;F6WDS8;Q9Z2H2	Rgs6	A0A087WNZ9;A0A087WPC4;A0A087WPD1;A0A087WPW1;A0A087WQG6;A0A087WRP8;A0A087WSJ9;F6WDS8;Q9Z2H2	A0A087WNZ9_MOUSE;A0A087WPC4_MOUSE;A0A087WPD1_MOUSE;A0A087WPW1_MOUSE;A0A087WQG6_MOUSE;A0A087WRP8_MOUSE;A0A087WSJ9_MOUSE;F6WDS8_MOUSE;RGS6_MOUSE	Regulator of G-protein-signaling 6;Regulator of G-protein-signaling 6 (Fragment);Regulator of G-protein-signaling 6;Regulator of G-protein-signaling 6;Regulator of G-protein-signaling 6;Regulator of G-protein-signaling 6 (Fragment);Regulator of G-protein-signaling 6;Regulator of G-protein-signaling 6;Regulator of G-protein signaling 6	TRUE	Q175_TYROBP-KO / Q175	Q175_TYROBP-KO	Q175	78	A0A087WNZ9;A0A087WPC4;A0A087WPD1;A0A087WPW1;A0A087WQG6;A0A087WRP8;A0A087WSJ9;F6WDS8;Q9Z2H2	1.04648e+06	1.11474e+06	0.0911523	0.0911523	6.52207	1.06522	0	0.000673975	0.0728302	77	0.0278468	Mus musculus	;;;;;;;;G-protein coupled receptor signaling pathway,negative regulation of signal transduction,intracellular signal transduction,positive regulation of GTPase activity	;;;;;;;;signal transducer activity,GTPase activator activity,protein binding	;;;;;;;;nucleus,cytoplasm,cytosol,heterotrimeric G-protein complex,plasma membrane,extrinsic component of membrane	tr;tr;tr;tr;tr;tr;tr;tr;sp	10090	1	1;1;1;1;2;1;1;1;2	MusMusculus_pUnKB_2021_0824	>tr|A0A087WNZ9|A0A087WNZ9_MOUSE Regulator of G-protein-signaling 6 OS=Mus musculus OX=10090 GN=Rgs6 PE=1 SV=1;>tr|A0A087WPC4|A0A087WPC4_MOUSE Regulator of G-protein-signaling 6 (Fragment) OS=Mus musculus OX=10090 GN=Rgs6 PE=1 SV=1;>tr|A0A087WPD1|A0A087WPD1_MOUSE Regulator of G-protein-signaling 6 OS=Mus musculus OX=10090 GN=Rgs6 PE=1 SV=1;>tr|A0A087WPW1|A0A087WPW1_MOUSE Regulator of G-protein-sig…	11	14
A0A087WP80;Q3TYE5;Q8BLK3	Lsamp	A0A087WP80;Q3TYE5;Q8BLK3	A0A087WP80_MOUSE;Q3TYE5_MOUSE;LSAMP_MOUSE	Limbic system-associated membrane protein	TRUE	TYROBP-KO / WT	TYROBP-KO	WT	60	A0A087WP80;Q3TYE5;Q8BLK3	1.60518e+06	1691515	0.0755834	0.0755834	5.37871	1.05379	0	0.694252	0.802626	59	0.0649533	Mus musculus	;;cell adhesion,locomotory exploration behavior	;;	;;plasma membrane,anchored component of membrane	tr;tr;sp	10090	1	1	MusMusculus_pUnKB_2021_0824	>tr|A0A087WP80|A0A087WP80_MOUSE Limbic system-associated membrane protein OS=Mus musculus OX=10090 GN=Lsamp PE=1 SV=1;>tr|Q3TYE5|Q3TYE5_MOUSE Limbic system-associated membrane protein OS=Mus musculus OX=10090 GN=Lsamp PE=1 SV=1;>sp|Q8BLK3|LSAMP_MOUSE Limbic system-associated membrane protein OS=Mus musculus OX=10090 GN=Lsamp PE=1 SV=1	11	13
A0A087WP80;Q3TYE5;Q8BLK3	Lsamp	A0A087WP80;Q3TYE5;Q8BLK3	A0A087WP80_MOUSE;Q3TYE5_MOUSE;LSAMP_MOUSE	Limbic system-associated membrane protein	TRUE	Q175 / WT	Q175	WT	60	A0A087WP80;Q3TYE5;Q8BLK3	1.60518e+06	1.62673e+06	0.019245	0.019245	1.3429	1.01343	0	0.941716	0.627045	59	0.0626501	Mus musculus	;;cell adhesion,locomotory exploration behavior	;;	;;plasma membrane,anchored component of membrane	tr;tr;sp	10090	1	1	MusMusculus_pUnKB_2021_0824	>tr|A0A087WP80|A0A087WP80_MOUSE Limbic system-associated membrane protein OS=Mus musculus OX=10090 GN=Lsamp PE=1 SV=1;>tr|Q3TYE5|Q3TYE5_MOUSE Limbic system-associated membrane protein OS=Mus musculus OX=10090 GN=Lsamp PE=1 SV=1;>sp|Q8BLK3|LSAMP_MOUSE Limbic system-associated membrane protein OS=Mus musculus OX=10090 GN=Lsamp PE=1 SV=1	11	13
A0A087WP80;Q3TYE5;Q8BLK3	Lsamp	A0A087WP80;Q3TYE5;Q8BLK3	A0A087WP80_MOUSE;Q3TYE5_MOUSE;LSAMP_MOUSE	Limbic system-associated membrane protein	TRUE	Q175_TYROBP-KO / WT	Q175_TYROBP-KO	WT	60	A0A087WP80;Q3TYE5;Q8BLK3	1.60518e+06	1.60571e+06	0.000474588	0.000474588	0.0329014	1.00033	0	0.805399	0.616479	59	0.0793106	Mus musculus	;;cell adhesion,locomotory exploration behavior	;;	;;plasma membrane,anchored component of membrane	tr;tr;sp	10090	1	1	MusMusculus_pUnKB_2021_0824	>tr|A0A087WP80|A0A087WP80_MOUSE Limbic system-associated membrane protein OS=Mus musculus OX=10090 GN=Lsamp PE=1 SV=1;>tr|Q3TYE5|Q3TYE5_MOUSE Limbic system-associated membrane protein OS=Mus musculus OX=10090 GN=Lsamp PE=1 SV=1;>sp|Q8BLK3|LSAMP_MOUSE Limbic system-associated membrane protein OS=Mus musculus OX=10090 GN=Lsamp PE=1 SV=1	11	13
A0A087WP80;Q3TYE5;Q8BLK3	Lsamp	A0A087WP80;Q3TYE5;Q8BLK3	A0A087WP80_MOUSE;Q3TYE5_MOUSE;LSAMP_MOUSE	Limbic system-associated membrane protein	TRUE	Q175 / TYROBP-KO	Q175	TYROBP-KO	60	A0A087WP80;Q3TYE5;Q8BLK3	1691515	1.62673e+06	-0.0563384	0.0563384	-3.82981	0.961702	0	0.751901	0.583538	59	0.0663004	Mus musculus	;;cell adhesion,locomotory exploration behavior	;;	;;plasma membrane,anchored component of membrane	tr;tr;sp	10090	1	1	MusMusculus_pUnKB_2021_0824	>tr|A0A087WP80|A0A087WP80_MOUSE Limbic system-associated membrane protein OS=Mus musculus OX=10090 GN=Lsamp PE=1 SV=1;>tr|Q3TYE5|Q3TYE5_MOUSE Limbic system-associated membrane protein OS=Mus musculus OX=10090 GN=Lsamp PE=1 SV=1;>sp|Q8BLK3|LSAMP_MOUSE Limbic system-associated membrane protein OS=Mus musculus OX=10090 GN=Lsamp PE=1 SV=1	11	13
A0A087WP80;Q3TYE5;Q8BLK3	Lsamp	A0A087WP80;Q3TYE5;Q8BLK3	A0A087WP80_MOUSE;Q3TYE5_MOUSE;LSAMP_MOUSE	Limbic system-associated membrane protein	TRUE	Q175_TYROBP-KO / TYROBP-KO	Q175_TYROBP-KO	TYROBP-KO	60	A0A087WP80;Q3TYE5;Q8BLK3	1691515	1.60571e+06	-0.0751088	0.0751088	-5.07294	0.949271	0	0.561229	0.529946	59	0.0775003	Mus musculus	;;cell adhesion,locomotory exploration behavior	;;	;;plasma membrane,anchored component of membrane	tr;tr;sp	10090	1	1	MusMusculus_pUnKB_2021_0824	>tr|A0A087WP80|A0A087WP80_MOUSE Limbic system-associated membrane protein OS=Mus musculus OX=10090 GN=Lsamp PE=1 SV=1;>tr|Q3TYE5|Q3TYE5_MOUSE Limbic system-associated membrane protein OS=Mus musculus OX=10090 GN=Lsamp PE=1 SV=1;>sp|Q8BLK3|LSAMP_MOUSE Limbic system-associated membrane protein OS=Mus musculus OX=10090 GN=Lsamp PE=1 SV=1	11	13
A0A087WP80;Q3TYE5;Q8BLK3	Lsamp	A0A087WP80;Q3TYE5;Q8BLK3	A0A087WP80_MOUSE;Q3TYE5_MOUSE;LSAMP_MOUSE	Limbic system-associated membrane protein	TRUE	Q175_TYROBP-KO / Q175	Q175_TYROBP-KO	Q175	72	A0A087WP80;Q3TYE5;Q8BLK3	1.62673e+06	1.60571e+06	-0.0187704	0.0187704	-1.29264	0.987074	0	0.977189	0.831682	71	0.0635628	Mus musculus	;;cell adhesion,locomotory exploration behavior	;;	;;plasma membrane,anchored component of membrane	tr;tr;sp	10090	1	1	MusMusculus_pUnKB_2021_0824	>tr|A0A087WP80|A0A087WP80_MOUSE Limbic system-associated membrane protein OS=Mus musculus OX=10090 GN=Lsamp PE=1 SV=1;>tr|Q3TYE5|Q3TYE5_MOUSE Limbic system-associated membrane protein OS=Mus musculus OX=10090 GN=Lsamp PE=1 SV=1;>sp|Q8BLK3|LSAMP_MOUSE Limbic system-associated membrane protein OS=Mus musculus OX=10090 GN=Lsamp PE=1 SV=1	11	13
A0A087WPI2;A0A087WPS7;A0A087WR62;A0A0R4J2C1;A0A0R4J2C6;Q80Y77;Q9QXJ1	Apbb1	A0A087WPI2;A0A087WPS7;A0A087WR62;A0A0R4J2C1;A0A0R4J2C6;Q80Y77;Q9QXJ1	A0A087WPI2_MOUSE;A0A087WPS7_MOUSE;A0A087WR62_MOUSE;A0A0R4J2C1_MOUSE;A0A0R4J2C6_MOUSE;Q80Y77_MOUSE;APBB1_MOUSE	Amyloid-beta A4 precursor protein-binding family B member 1;Amyloid-beta A4 precursor protein-binding family B member 1;Amyloid-beta A4 precursor protein-binding family B member 1;Amyloid-beta A4 precursor protein-binding family B member 1;Amyloid-beta A4 precursor protein-binding family B member 1;Apbb1 protein;Amyloid-beta A4 precursor protein-binding family B member 1	TRUE	TYROBP-KO / WT	TYROBP-KO	WT	20	A0A087WPI2;A0A087WPS7;A0A087WR62;A0A0R4J2C1;A0A0R4J2C6;Q80Y77;Q9QXJ1	95078.2	126498	0.411931	0.411931	33.0465	1.33047	0	0.677668	0.799253	19	0.265299	Mus musculus	;;;;;;negative regulation of transcription from RNA polymerase II promoter,neuron migration,double-strand break repair,transcription, DNA-templated,regulation of transcription, DNA-templated,apoptotic process,cellular response to DNA damage stimulus,cell cycle arrest,axon guidance,visual learning,actin filament-based movement,extracellular matrix organization,negative regulation of cell growth,po…	;;;;;;beta-amyloid binding,chromatin binding,protein binding,transcription factor binding,histone acetyltransferase binding,histone binding,proline-rich region binding	;;;;;;nucleus,cytoplasm,plasma membrane,nuclear speck,lamellipodium,growth cone,synapse	tr;tr;tr;tr;tr;tr;sp	10090	1;1;1;1;1;2;1	1;1;1;1;1;1;3	MusMusculus_pUnKB_2021_0824	>tr|A0A087WPI2|A0A087WPI2_MOUSE Amyloid-beta A4 precursor protein-binding family B member 1 OS=Mus musculus OX=10090 GN=Apbb1 PE=1 SV=1;>tr|A0A087WPS7|A0A087WPS7_MOUSE Amyloid-beta A4 precursor protein-binding family B member 1 OS=Mus musculus OX=10090 GN=Apbb1 PE=1 SV=1;>tr|A0A087WR62|A0A087WR62_MOUSE Amyloid-beta A4 precursor protein-binding family B member 1 OS=Mus musculus OX=10090 GN=Apbb1 P…	4	4
A0A087WPI2;A0A087WPS7;A0A087WR62;A0A0R4J2C1;A0A0R4J2C6;Q80Y77;Q9QXJ1	Apbb1	A0A087WPI2;A0A087WPS7;A0A087WR62;A0A0R4J2C1;A0A0R4J2C6;Q80Y77;Q9QXJ1	A0A087WPI2_MOUSE;A0A087WPS7_MOUSE;A0A087WR62_MOUSE;A0A0R4J2C1_MOUSE;A0A0R4J2C6_MOUSE;Q80Y77_MOUSE;APBB1_MOUSE	Amyloid-beta A4 precursor protein-binding family B member 1;Amyloid-beta A4 precursor protein-binding family B member 1;Amyloid-beta A4 precursor protein-binding family B member 1;Amyloid-beta A4 precursor protein-binding family B member 1;Amyloid-beta A4 precursor protein-binding family B member 1;Apbb1 protein;Amyloid-beta A4 precursor protein-binding family B member 1	TRUE	Q175 / WT	Q175	WT	20	A0A087WPI2;A0A087WPS7;A0A087WR62;A0A0R4J2C1;A0A0R4J2C6;Q80Y77;Q9QXJ1	95078.2	109770	0.207298	0.207298	15.4524	1.15452	0	0.349511	0.397363	19	0.142462	Mus musculus	;;;;;;negative regulation of transcription from RNA polymerase II promoter,neuron migration,double-strand break repair,transcription, DNA-templated,regulation of transcription, DNA-templated,apoptotic process,cellular response to DNA damage stimulus,cell cycle arrest,axon guidance,visual learning,actin filament-based movement,extracellular matrix organization,negative regulation of cell growth,po…	;;;;;;beta-amyloid binding,chromatin binding,protein binding,transcription factor binding,histone acetyltransferase binding,histone binding,proline-rich region binding	;;;;;;nucleus,cytoplasm,plasma membrane,nuclear speck,lamellipodium,growth cone,synapse	tr;tr;tr;tr;tr;tr;sp	10090	1;1;1;1;1;2;1	1;1;1;1;1;1;3	MusMusculus_pUnKB_2021_0824	>tr|A0A087WPI2|A0A087WPI2_MOUSE Amyloid-beta A4 precursor protein-binding family B member 1 OS=Mus musculus OX=10090 GN=Apbb1 PE=1 SV=1;>tr|A0A087WPS7|A0A087WPS7_MOUSE Amyloid-beta A4 precursor protein-binding family B member 1 OS=Mus musculus OX=10090 GN=Apbb1 PE=1 SV=1;>tr|A0A087WR62|A0A087WR62_MOUSE Amyloid-beta A4 precursor protein-binding family B member 1 OS=Mus musculus OX=10090 GN=Apbb1 P…	4	4
A0A087WPI2;A0A087WPS7;A0A087WR62;A0A0R4J2C1;A0A0R4J2C6;Q80Y77;Q9QXJ1	Apbb1	A0A087WPI2;A0A087WPS7;A0A087WR62;A0A0R4J2C1;A0A0R4J2C6;Q80Y77;Q9QXJ1	A0A087WPI2_MOUSE;A0A087WPS7_MOUSE;A0A087WR62_MOUSE;A0A0R4J2C1_MOUSE;A0A0R4J2C6_MOUSE;Q80Y77_MOUSE;APBB1_MOUSE	Amyloid-beta A4 precursor protein-binding family B member 1;Amyloid-beta A4 precursor protein-binding family B member 1;Amyloid-beta A4 precursor protein-binding family B member 1;Amyloid-beta A4 precursor protein-binding family B member 1;Amyloid-beta A4 precursor protein-binding family B member 1;Apbb1 protein;Amyloid-beta A4 precursor protein-binding family B member 1	TRUE	Q175_TYROBP-KO / WT	Q175_TYROBP-KO	WT	20	A0A087WPI2;A0A087WPS7;A0A087WR62;A0A0R4J2C1;A0A0R4J2C6;Q80Y77;Q9QXJ1	95078.2	80891	-0.233135	0.233135	-14.9216	0.850784	0	0.501974	0.50215	19	0.23933	Mus musculus	;;;;;;negative regulation of transcription from RNA polymerase II promoter,neuron migration,double-strand break repair,transcription, DNA-templated,regulation of transcription, DNA-templated,apoptotic process,cellular response to DNA damage stimulus,cell cycle arrest,axon guidance,visual learning,actin filament-based movement,extracellular matrix organization,negative regulation of cell growth,po…	;;;;;;beta-amyloid binding,chromatin binding,protein binding,transcription factor binding,histone acetyltransferase binding,histone binding,proline-rich region binding	;;;;;;nucleus,cytoplasm,plasma membrane,nuclear speck,lamellipodium,growth cone,synapse	tr;tr;tr;tr;tr;tr;sp	10090	1;1;1;1;1;2;1	1;1;1;1;1;1;3	MusMusculus_pUnKB_2021_0824	>tr|A0A087WPI2|A0A087WPI2_MOUSE Amyloid-beta A4 precursor protein-binding family B member 1 OS=Mus musculus OX=10090 GN=Apbb1 PE=1 SV=1;>tr|A0A087WPS7|A0A087WPS7_MOUSE Amyloid-beta A4 precursor protein-binding family B member 1 OS=Mus musculus OX=10090 GN=Apbb1 PE=1 SV=1;>tr|A0A087WR62|A0A087WR62_MOUSE Amyloid-beta A4 precursor protein-binding family B member 1 OS=Mus musculus OX=10090 GN=Apbb1 P…	4	4
A0A087WPI2;A0A087WPS7;A0A087WR62;A0A0R4J2C1;A0A0R4J2C6;Q80Y77;Q9QXJ1	Apbb1	A0A087WPI2;A0A087WPS7;A0A087WR62;A0A0R4J2C1;A0A0R4J2C6;Q80Y77;Q9QXJ1	A0A087WPI2_MOUSE;A0A087WPS7_MOUSE;A0A087WR62_MOUSE;A0A0R4J2C1_MOUSE;A0A0R4J2C6_MOUSE;Q80Y77_MOUSE;APBB1_MOUSE	Amyloid-beta A4 precursor protein-binding family B member 1;Amyloid-beta A4 precursor protein-binding family B member 1;Amyloid-beta A4 precursor protein-binding family B member 1;Amyloid-beta A4 precursor protein-binding family B member 1;Amyloid-beta A4 precursor protein-binding family B member 1;Apbb1 protein;Amyloid-beta A4 precursor protein-binding family B member 1	TRUE	Q175 / TYROBP-KO	Q175	TYROBP-KO	20	A0A087WPI2;A0A087WPS7;A0A087WR62;A0A0R4J2C1;A0A0R4J2C6;Q80Y77;Q9QXJ1	126498	109770	-0.204633	0.204633	-13.224	0.86776	0	0.2468	0.340233	19	0.208083	Mus musculus	;;;;;;negative regulation of transcription from RNA polymerase II promoter,neuron migration,double-strand break repair,transcription, DNA-templated,regulation of transcription, DNA-templated,apoptotic process,cellular response to DNA damage stimulus,cell cycle arrest,axon guidance,visual learning,actin filament-based movement,extracellular matrix organization,negative regulation of cell growth,po…	;;;;;;beta-amyloid binding,chromatin binding,protein binding,transcription factor binding,histone acetyltransferase binding,histone binding,proline-rich region binding	;;;;;;nucleus,cytoplasm,plasma membrane,nuclear speck,lamellipodium,growth cone,synapse	tr;tr;tr;tr;tr;tr;sp	10090	1;1;1;1;1;2;1	1;1;1;1;1;1;3	MusMusculus_pUnKB_2021_0824	>tr|A0A087WPI2|A0A087WPI2_MOUSE Amyloid-beta A4 precursor protein-binding family B member 1 OS=Mus musculus OX=10090 GN=Apbb1 PE=1 SV=1;>tr|A0A087WPS7|A0A087WPS7_MOUSE Amyloid-beta A4 precursor protein-binding family B member 1 OS=Mus musculus OX=10090 GN=Apbb1 PE=1 SV=1;>tr|A0A087WR62|A0A087WR62_MOUSE Amyloid-beta A4 precursor protein-binding family B member 1 OS=Mus musculus OX=10090 GN=Apbb1 P…	4	4
A0A087WPI2;A0A087WPS7;A0A087WR62;A0A0R4J2C1;A0A0R4J2C6;Q80Y77;Q9QXJ1	Apbb1	A0A087WPI2;A0A087WPS7;A0A087WR62;A0A0R4J2C1;A0A0R4J2C6;Q80Y77;Q9QXJ1	A0A087WPI2_MOUSE;A0A087WPS7_MOUSE;A0A087WR62_MOUSE;A0A0R4J2C1_MOUSE;A0A0R4J2C6_MOUSE;Q80Y77_MOUSE;APBB1_MOUSE	Amyloid-beta A4 precursor protein-binding family B member 1;Amyloid-beta A4 precursor protein-binding family B member 1;Amyloid-beta A4 precursor protein-binding family B member 1;Amyloid-beta A4 precursor protein-binding family B member 1;Amyloid-beta A4 precursor protein-binding family B member 1;Apbb1 protein;Amyloid-beta A4 precursor protein-binding family B member 1	TRUE	Q175_TYROBP-KO / TYROBP-KO	Q175_TYROBP-KO	TYROBP-KO	20	A0A087WPI2;A0A087WPS7;A0A087WR62;A0A0R4J2C1;A0A0R4J2C6;Q80Y77;Q9QXJ1	126498	80891	-0.645065	0.645065	-36.0536	0.639464	0	0.278864	0.390203	19	0.247422	Mus musculus	;;;;;;negative regulation of transcription from RNA polymerase II promoter,neuron migration,double-strand break repair,transcription, DNA-templated,regulation of transcription, DNA-templated,apoptotic process,cellular response to DNA damage stimulus,cell cycle arrest,axon guidance,visual learning,actin filament-based movement,extracellular matrix organization,negative regulation of cell growth,po…	;;;;;;beta-amyloid binding,chromatin binding,protein binding,transcription factor binding,histone acetyltransferase binding,histone binding,proline-rich region binding	;;;;;;nucleus,cytoplasm,plasma membrane,nuclear speck,lamellipodium,growth cone,synapse	tr;tr;tr;tr;tr;tr;sp	10090	1;1;1;1;1;2;1	1;1;1;1;1;1;3	MusMusculus_pUnKB_2021_0824	>tr|A0A087WPI2|A0A087WPI2_MOUSE Amyloid-beta A4 precursor protein-binding family B member 1 OS=Mus musculus OX=10090 GN=Apbb1 PE=1 SV=1;>tr|A0A087WPS7|A0A087WPS7_MOUSE Amyloid-beta A4 precursor protein-binding family B member 1 OS=Mus musculus OX=10090 GN=Apbb1 PE=1 SV=1;>tr|A0A087WR62|A0A087WR62_MOUSE Amyloid-beta A4 precursor protein-binding family B member 1 OS=Mus musculus OX=10090 GN=Apbb1 P…	4	4
A0A087WPI2;A0A087WPS7;A0A087WR62;A0A0R4J2C1;A0A0R4J2C6;Q80Y77;Q9QXJ1	Apbb1	A0A087WPI2;A0A087WPS7;A0A087WR62;A0A0R4J2C1;A0A0R4J2C6;Q80Y77;Q9QXJ1	A0A087WPI2_MOUSE;A0A087WPS7_MOUSE;A0A087WR62_MOUSE;A0A0R4J2C1_MOUSE;A0A0R4J2C6_MOUSE;Q80Y77_MOUSE;APBB1_MOUSE	Amyloid-beta A4 precursor protein-binding family B member 1;Amyloid-beta A4 precursor protein-binding family B member 1;Amyloid-beta A4 precursor protein-binding family B member 1;Amyloid-beta A4 precursor protein-binding family B member 1;Amyloid-beta A4 precursor protein-binding family B member 1;Apbb1 protein;Amyloid-beta A4 precursor protein-binding family B member 1	TRUE	Q175_TYROBP-KO / Q175	Q175_TYROBP-KO	Q175	24	A0A087WPI2;A0A087WPS7;A0A087WR62;A0A0R4J2C1;A0A0R4J2C6;Q80Y77;Q9QXJ1	109770	80891	-0.440433	0.440433	-26.3087	0.736913	0	0.906877	0.821418	23	0.181282	Mus musculus	;;;;;;negative regulation of transcription from RNA polymerase II promoter,neuron migration,double-strand break repair,transcription, DNA-templated,regulation of transcription, DNA-templated,apoptotic process,cellular response to DNA damage stimulus,cell cycle arrest,axon guidance,visual learning,actin filament-based movement,extracellular matrix organization,negative regulation of cell growth,po…	;;;;;;beta-amyloid binding,chromatin binding,protein binding,transcription factor binding,histone acetyltransferase binding,histone binding,proline-rich region binding	;;;;;;nucleus,cytoplasm,plasma membrane,nuclear speck,lamellipodium,growth cone,synapse	tr;tr;tr;tr;tr;tr;sp	10090	1;1;1;1;1;2;1	1;1;1;1;1;1;3	MusMusculus_pUnKB_2021_0824	>tr|A0A087WPI2|A0A087WPI2_MOUSE Amyloid-beta A4 precursor protein-binding family B member 1 OS=Mus musculus OX=10090 GN=Apbb1 PE=1 SV=1;>tr|A0A087WPS7|A0A087WPS7_MOUSE Amyloid-beta A4 precursor protein-binding family B member 1 OS=Mus musculus OX=10090 GN=Apbb1 PE=1 SV=1;>tr|A0A087WR62|A0A087WR62_MOUSE Amyloid-beta A4 precursor protein-binding family B member 1 OS=Mus musculus OX=10090 GN=Apbb1 P…	4	4
A0A087WPL5;E9QNN1	Dhx9	A0A087WPL5;E9QNN1	A0A087WPL5_MOUSE;E9QNN1_MOUSE	DEAH box protein 9	TRUE	TYROBP-KO / WT	TYROBP-KO	WT	190	A0A087WPL5;E9QNN1	1.08018e+06	1.11171e+06	0.0415106	0.0415106	2.91909	1.02919	0	0.366932	0.703536	189	0.134173	Mus musculus	;	;	;	tr	10090	1	1	MusMusculus_pUnKB_2021_0824	>tr|A0A087WPL5|A0A087WPL5_MOUSE DEAH box protein 9 OS=Mus musculus OX=10090 GN=Dhx9 PE=1 SV=1;>tr|E9QNN1|E9QNN1_MOUSE DEAH box protein 9 OS=Mus musculus OX=10090 GN=Dhx9 PE=1 SV=1	32	41
A0A087WPL5;E9QNN1	Dhx9	A0A087WPL5;E9QNN1	A0A087WPL5_MOUSE;E9QNN1_MOUSE	DEAH box protein 9	TRUE	Q175 / WT	Q175	WT	190	A0A087WPL5;E9QNN1	1.08018e+06	1.13232e+06	0.0680097	0.0680097	4.82695	1.04827	0	0.901571	0.613625	189	0.134575	Mus musculus	;	;	;	tr	10090	1	1	MusMusculus_pUnKB_2021_0824	>tr|A0A087WPL5|A0A087WPL5_MOUSE DEAH box protein 9 OS=Mus musculus OX=10090 GN=Dhx9 PE=1 SV=1;>tr|E9QNN1|E9QNN1_MOUSE DEAH box protein 9 OS=Mus musculus OX=10090 GN=Dhx9 PE=1 SV=1	32	41
A0A087WPL5;E9QNN1	Dhx9	A0A087WPL5;E9QNN1	A0A087WPL5_MOUSE;E9QNN1_MOUSE	DEAH box protein 9	TRUE	Q175_TYROBP-KO / WT	Q175_TYROBP-KO	WT	190	A0A087WPL5;E9QNN1	1.08018e+06	1.19432e+06	0.144914	0.144914	10.5665	1.10566	0	0.620836	0.549883	189	0.0839273	Mus musculus	;	;	;	tr	10090	1	1	MusMusculus_pUnKB_2021_0824	>tr|A0A087WPL5|A0A087WPL5_MOUSE DEAH box protein 9 OS=Mus musculus OX=10090 GN=Dhx9 PE=1 SV=1;>tr|E9QNN1|E9QNN1_MOUSE DEAH box protein 9 OS=Mus musculus OX=10090 GN=Dhx9 PE=1 SV=1	32	41
A0A087WPL5;E9QNN1	Dhx9	A0A087WPL5;E9QNN1	A0A087WPL5_MOUSE;E9QNN1_MOUSE	DEAH box protein 9	TRUE	Q175 / TYROBP-KO	Q175	TYROBP-KO	190	A0A087WPL5;E9QNN1	1.11171e+06	1.13232e+06	0.0264991	0.0264991	1.85375	1.01854	0	0.475937	0.472381	189	0.146554	Mus musculus	;	;	;	tr	10090	1	1	MusMusculus_pUnKB_2021_0824	>tr|A0A087WPL5|A0A087WPL5_MOUSE DEAH box protein 9 OS=Mus musculus OX=10090 GN=Dhx9 PE=1 SV=1;>tr|E9QNN1|E9QNN1_MOUSE DEAH box protein 9 OS=Mus musculus OX=10090 GN=Dhx9 PE=1 SV=1	32	41
A0A087WPL5;E9QNN1	Dhx9	A0A087WPL5;E9QNN1	A0A087WPL5_MOUSE;E9QNN1_MOUSE	DEAH box protein 9	TRUE	Q175_TYROBP-KO / TYROBP-KO	Q175_TYROBP-KO	TYROBP-KO	190	A0A087WPL5;E9QNN1	1.11171e+06	1.19432e+06	0.103403	0.103403	7.43046	1.0743	0	0.589147	0.540264	189	0.147436	Mus musculus	;	;	;	tr	10090	1	1	MusMusculus_pUnKB_2021_0824	>tr|A0A087WPL5|A0A087WPL5_MOUSE DEAH box protein 9 OS=Mus musculus OX=10090 GN=Dhx9 PE=1 SV=1;>tr|E9QNN1|E9QNN1_MOUSE DEAH box protein 9 OS=Mus musculus OX=10090 GN=Dhx9 PE=1 SV=1	32	41
A0A087WPL5;E9QNN1	Dhx9	A0A087WPL5;E9QNN1	A0A087WPL5_MOUSE;E9QNN1_MOUSE	DEAH box protein 9	TRUE	Q175_TYROBP-KO / Q175	Q175_TYROBP-KO	Q175	228	A0A087WPL5;E9QNN1	1.13232e+06	1.19432e+06	0.076904	0.076904	5.47521	1.05475	0	0.763036	0.793985	227	0.127477	Mus musculus	;	;	;	tr	10090	1	1	MusMusculus_pUnKB_2021_0824	>tr|A0A087WPL5|A0A087WPL5_MOUSE DEAH box protein 9 OS=Mus musculus OX=10090 GN=Dhx9 PE=1 SV=1;>tr|E9QNN1|E9QNN1_MOUSE DEAH box protein 9 OS=Mus musculus OX=10090 GN=Dhx9 PE=1 SV=1	32	41
A0A087WPP1;A0A087WPZ8;A0A087WQJ4;A0A087WQT9;A0A087WR02;A0A087WRM3;A0A087WRZ6;A0A087WS40;A0A087WS67;A0A087WSE7;A0A1W2P6T3;A0A1W2P6Z7;A0A1W2P731;A0A1W2P805;B7ZN95;C7TQ57;C7TQ58;C7TQ59;C7TQ60;C7TQ61;C7TQ62;F7C376;F8WJL1;Q01815;Q0PCR6;Q5S8D1	Cacna1c	A0A087WPP1;A0A087WPZ8;A0A087WQJ4;A0A087WQT9;A0A087WR02;A0A087WRM3;A0A087WRZ6;A0A087WS40;A0A087WS67;A0A087WSE7;A0A1W2P6T3;A0A1W2P6Z7;A0A1W2P731;A0A1W2P805;B7ZN95;C7TQ57;C7TQ58;C7TQ59;C7TQ60;C7TQ61;C7TQ62;F7C376;F8WJL1;Q01815;Q0PCR6;Q5S8D1	A0A087WPP1_MOUSE;A0A087WPZ8_MOUSE;A0A087WQJ4_MOUSE;A0A087WQT9_MOUSE;A0A087WR02_MOUSE;A0A087WRM3_MOUSE;A0A087WRZ6_MOUSE;A0A087WS40_MOUSE;A0A087WS67_MOUSE;A0A087WSE7_MOUSE;A0A1W2P6T3_MOUSE;A0A1W2P6Z7_MOUSE;A0A1W2P731_MOUSE;A0A1W2P805_MOUSE;B7ZN95_MOUSE;C7TQ57_MOUSE;C7TQ58_MOUSE;C7TQ59_MOUSE;C7TQ60_MOUSE;C7TQ61_MOUSE;C7TQ62_MOUSE;F7C376_MOUSE;F8WJL1_MOUSE;CAC1C_MOUSE;Q0PCR6_MOUSE;Q5S8D1_MOUSE	Voltage-dependent L-type calcium channel subunit alpha;Voltage-dependent L-type calcium channel subunit alpha;Voltage-dependent L-type calcium channel subunit alpha;Voltage-dependent L-type calcium channel subunit alpha;Voltage-dependent L-type calcium channel subunit alpha;Voltage-dependent L-type calcium channel subunit alpha;Voltage-dependent L-type calcium channel subunit alpha;Voltage-depend…	TRUE	TYROBP-KO / WT	TYROBP-KO	WT	10	A0A087WPP1;A0A087WPZ8;A0A087WQJ4;A0A087WQT9;A0A087WR02;A0A087WRM3;A0A087WRZ6;A0A087WS40;A0A087WS67;A0A087WSE7;A0A1W2P6T3;A0A1W2P6Z7;A0A1W2P731;A0A1W2P805;B7ZN95;C7TQ57;C7TQ58;C7TQ59;C7TQ60;C7TQ61;C7TQ62;F7C376;F8WJL1;Q01815;Q0PCR6;Q5S8D1	88810.9	104673	0.237084	0.237084	17.8608	1.17861	0	0.664577	0.79623	9	0.191693	Mus musculus	;;;;;;;;;;;;;;;;;;;;;;;immune system development,calcium ion transport,cellular calcium ion homeostasis,smooth muscle contraction,positive regulation of cytosolic calcium ion concentration,chemical synaptic transmission,heart development,adult walking behavior,regulation of blood pressure,visual learning,calcium ion regulated exocytosis,regulation of vasoconstriction,insulin secretion,growth horm…	;;;;;;;;;;;;;;;;;;;;;;;voltage-gated calcium channel activity,protein binding,high voltage-gated calcium channel activity,enzyme binding,metal ion binding,alpha-actinin binding,voltage-gated calcium channel activity involved in cardiac muscle cell action potential,voltage-gated calcium channel activity involved in AV node cell action potential,voltage-gated ion channel activity involved in regula…	;;;;;;;;;;;;;;;;;;;;;;;caveolar macromolecular signaling complex,cytoplasm,plasma membrane,voltage-gated calcium channel complex,postsynaptic density,membrane,integral component of membrane,Z disc,T-tubule,neuronal cell body,dendritic shaft,postsynaptic membrane,L-type voltage-gated calcium channel complex;;	tr;tr;tr;tr;tr;tr;tr;tr;tr;tr;tr;tr;tr;tr;tr;tr;tr;tr;tr;tr;tr;tr;tr;sp;tr;tr	10090	1;1;1;1;1;1;1;1;1;1;1;1;1;1;2;1;2;1;2;2;2;1;1;1;1;2	1;1;1;1;1;1;1;1;1;1;1;1;1;1;1;1;1;1;1;1;1;2;2;1;1;1	MusMusculus_pUnKB_2021_0824	>tr|A0A087WPP1|A0A087WPP1_MOUSE Voltage-dependent L-type calcium channel subunit alpha OS=Mus musculus OX=10090 GN=Cacna1c PE=1 SV=1;>tr|A0A087WPZ8|A0A087WPZ8_MOUSE Voltage-dependent L-type calcium channel subunit alpha OS=Mus musculus OX=10090 GN=Cacna1c PE=1 SV=1;>tr|A0A087WQJ4|A0A087WQJ4_MOUSE Voltage-dependent L-type calcium channel subunit alpha OS=Mus musculus OX=10090 GN=Cacna1c PE=1 SV=1;…	6	6
A0A087WPP1;A0A087WPZ8;A0A087WQJ4;A0A087WQT9;A0A087WR02;A0A087WRM3;A0A087WRZ6;A0A087WS40;A0A087WS67;A0A087WSE7;A0A1W2P6T3;A0A1W2P6Z7;A0A1W2P731;A0A1W2P805;B7ZN95;C7TQ57;C7TQ58;C7TQ59;C7TQ60;C7TQ61;C7TQ62;F7C376;F8WJL1;Q01815;Q0PCR6;Q5S8D1	Cacna1c	A0A087WPP1;A0A087WPZ8;A0A087WQJ4;A0A087WQT9;A0A087WR02;A0A087WRM3;A0A087WRZ6;A0A087WS40;A0A087WS67;A0A087WSE7;A0A1W2P6T3;A0A1W2P6Z7;A0A1W2P731;A0A1W2P805;B7ZN95;C7TQ57;C7TQ58;C7TQ59;C7TQ60;C7TQ61;C7TQ62;F7C376;F8WJL1;Q01815;Q0PCR6;Q5S8D1	A0A087WPP1_MOUSE;A0A087WPZ8_MOUSE;A0A087WQJ4_MOUSE;A0A087WQT9_MOUSE;A0A087WR02_MOUSE;A0A087WRM3_MOUSE;A0A087WRZ6_MOUSE;A0A087WS40_MOUSE;A0A087WS67_MOUSE;A0A087WSE7_MOUSE;A0A1W2P6T3_MOUSE;A0A1W2P6Z7_MOUSE;A0A1W2P731_MOUSE;A0A1W2P805_MOUSE;B7ZN95_MOUSE;C7TQ57_MOUSE;C7TQ58_MOUSE;C7TQ59_MOUSE;C7TQ60_MOUSE;C7TQ61_MOUSE;C7TQ62_MOUSE;F7C376_MOUSE;F8WJL1_MOUSE;CAC1C_MOUSE;Q0PCR6_MOUSE;Q5S8D1_MOUSE	Voltage-dependent L-type calcium channel subunit alpha;Voltage-dependent L-type calcium channel subunit alpha;Voltage-dependent L-type calcium channel subunit alpha;Voltage-dependent L-type calcium channel subunit alpha;Voltage-dependent L-type calcium channel subunit alpha;Voltage-dependent L-type calcium channel subunit alpha;Voltage-dependent L-type calcium channel subunit alpha;Voltage-depend…	TRUE	Q175 / WT	Q175	WT	10	A0A087WPP1;A0A087WPZ8;A0A087WQJ4;A0A087WQT9;A0A087WR02;A0A087WRM3;A0A087WRZ6;A0A087WS40;A0A087WS67;A0A087WSE7;A0A1W2P6T3;A0A1W2P6Z7;A0A1W2P731;A0A1W2P805;B7ZN95;C7TQ57;C7TQ58;C7TQ59;C7TQ60;C7TQ61;C7TQ62;F7C376;F8WJL1;Q01815;Q0PCR6;Q5S8D1	88810.9	87564	-0.0203978	0.0203978	-1.40392	0.985961	0	0.473656	0.457577	9	0.300695	Mus musculus	;;;;;;;;;;;;;;;;;;;;;;;immune system development,calcium ion transport,cellular calcium ion homeostasis,smooth muscle contraction,positive regulation of cytosolic calcium ion concentration,chemical synaptic transmission,heart development,adult walking behavior,regulation of blood pressure,visual learning,calcium ion regulated exocytosis,regulation of vasoconstriction,insulin secretion,growth horm…	;;;;;;;;;;;;;;;;;;;;;;;voltage-gated calcium channel activity,protein binding,high voltage-gated calcium channel activity,enzyme binding,metal ion binding,alpha-actinin binding,voltage-gated calcium channel activity involved in cardiac muscle cell action potential,voltage-gated calcium channel activity involved in AV node cell action potential,voltage-gated ion channel activity involved in regula…	;;;;;;;;;;;;;;;;;;;;;;;caveolar macromolecular signaling complex,cytoplasm,plasma membrane,voltage-gated calcium channel complex,postsynaptic density,membrane,integral component of membrane,Z disc,T-tubule,neuronal cell body,dendritic shaft,postsynaptic membrane,L-type voltage-gated calcium channel complex;;	tr;tr;tr;tr;tr;tr;tr;tr;tr;tr;tr;tr;tr;tr;tr;tr;tr;tr;tr;tr;tr;tr;tr;sp;tr;tr	10090	1;1;1;1;1;1;1;1;1;1;1;1;1;1;2;1;2;1;2;2;2;1;1;1;1;2	1;1;1;1;1;1;1;1;1;1;1;1;1;1;1;1;1;1;1;1;1;2;2;1;1;1	MusMusculus_pUnKB_2021_0824	>tr|A0A087WPP1|A0A087WPP1_MOUSE Voltage-dependent L-type calcium channel subunit alpha OS=Mus musculus OX=10090 GN=Cacna1c PE=1 SV=1;>tr|A0A087WPZ8|A0A087WPZ8_MOUSE Voltage-dependent L-type calcium channel subunit alpha OS=Mus musculus OX=10090 GN=Cacna1c PE=1 SV=1;>tr|A0A087WQJ4|A0A087WQJ4_MOUSE Voltage-dependent L-type calcium channel subunit alpha OS=Mus musculus OX=10090 GN=Cacna1c PE=1 SV=1;…	6	6
A0A087WPP1;A0A087WPZ8;A0A087WQJ4;A0A087WQT9;A0A087WR02;A0A087WRM3;A0A087WRZ6;A0A087WS40;A0A087WS67;A0A087WSE7;A0A1W2P6T3;A0A1W2P6Z7;A0A1W2P731;A0A1W2P805;B7ZN95;C7TQ57;C7TQ58;C7TQ59;C7TQ60;C7TQ61;C7TQ62;F7C376;F8WJL1;Q01815;Q0PCR6;Q5S8D1	Cacna1c	A0A087WPP1;A0A087WPZ8;A0A087WQJ4;A0A087WQT9;A0A087WR02;A0A087WRM3;A0A087WRZ6;A0A087WS40;A0A087WS67;A0A087WSE7;A0A1W2P6T3;A0A1W2P6Z7;A0A1W2P731;A0A1W2P805;B7ZN95;C7TQ57;C7TQ58;C7TQ59;C7TQ60;C7TQ61;C7TQ62;F7C376;F8WJL1;Q01815;Q0PCR6;Q5S8D1	A0A087WPP1_MOUSE;A0A087WPZ8_MOUSE;A0A087WQJ4_MOUSE;A0A087WQT9_MOUSE;A0A087WR02_MOUSE;A0A087WRM3_MOUSE;A0A087WRZ6_MOUSE;A0A087WS40_MOUSE;A0A087WS67_MOUSE;A0A087WSE7_MOUSE;A0A1W2P6T3_MOUSE;A0A1W2P6Z7_MOUSE;A0A1W2P731_MOUSE;A0A1W2P805_MOUSE;B7ZN95_MOUSE;C7TQ57_MOUSE;C7TQ58_MOUSE;C7TQ59_MOUSE;C7TQ60_MOUSE;C7TQ61_MOUSE;C7TQ62_MOUSE;F7C376_MOUSE;F8WJL1_MOUSE;CAC1C_MOUSE;Q0PCR6_MOUSE;Q5S8D1_MOUSE	Voltage-dependent L-type calcium channel subunit alpha;Voltage-dependent L-type calcium channel subunit alpha;Voltage-dependent L-type calcium channel subunit alpha;Voltage-dependent L-type calcium channel subunit alpha;Voltage-dependent L-type calcium channel subunit alpha;Voltage-dependent L-type calcium channel subunit alpha;Voltage-dependent L-type calcium channel subunit alpha;Voltage-depend…	TRUE	Q175_TYROBP-KO / WT	Q175_TYROBP-KO	WT	10	A0A087WPP1;A0A087WPZ8;A0A087WQJ4;A0A087WQT9;A0A087WR02;A0A087WRM3;A0A087WRZ6;A0A087WS40;A0A087WS67;A0A087WSE7;A0A1W2P6T3;A0A1W2P6Z7;A0A1W2P731;A0A1W2P805;B7ZN95;C7TQ57;C7TQ58;C7TQ59;C7TQ60;C7TQ61;C7TQ62;F7C376;F8WJL1;Q01815;Q0PCR6;Q5S8D1	88810.9	115855	0.383516	0.383516	30.4517	1.30452	0	0.870902	0.636599	9	0.352031	Mus musculus	;;;;;;;;;;;;;;;;;;;;;;;immune system development,calcium ion transport,cellular calcium ion homeostasis,smooth muscle contraction,positive regulation of cytosolic calcium ion concentration,chemical synaptic transmission,heart development,adult walking behavior,regulation of blood pressure,visual learning,calcium ion regulated exocytosis,regulation of vasoconstriction,insulin secretion,growth horm…	;;;;;;;;;;;;;;;;;;;;;;;voltage-gated calcium channel activity,protein binding,high voltage-gated calcium channel activity,enzyme binding,metal ion binding,alpha-actinin binding,voltage-gated calcium channel activity involved in cardiac muscle cell action potential,voltage-gated calcium channel activity involved in AV node cell action potential,voltage-gated ion channel activity involved in regula…	;;;;;;;;;;;;;;;;;;;;;;;caveolar macromolecular signaling complex,cytoplasm,plasma membrane,voltage-gated calcium channel complex,postsynaptic density,membrane,integral component of membrane,Z disc,T-tubule,neuronal cell body,dendritic shaft,postsynaptic membrane,L-type voltage-gated calcium channel complex;;	tr;tr;tr;tr;tr;tr;tr;tr;tr;tr;tr;tr;tr;tr;tr;tr;tr;tr;tr;tr;tr;tr;tr;sp;tr;tr	10090	1;1;1;1;1;1;1;1;1;1;1;1;1;1;2;1;2;1;2;2;2;1;1;1;1;2	1;1;1;1;1;1;1;1;1;1;1;1;1;1;1;1;1;1;1;1;1;2;2;1;1;1	MusMusculus_pUnKB_2021_0824	>tr|A0A087WPP1|A0A087WPP1_MOUSE Voltage-dependent L-type calcium channel subunit alpha OS=Mus musculus OX=10090 GN=Cacna1c PE=1 SV=1;>tr|A0A087WPZ8|A0A087WPZ8_MOUSE Voltage-dependent L-type calcium channel subunit alpha OS=Mus musculus OX=10090 GN=Cacna1c PE=1 SV=1;>tr|A0A087WQJ4|A0A087WQJ4_MOUSE Voltage-dependent L-type calcium channel subunit alpha OS=Mus musculus OX=10090 GN=Cacna1c PE=1 SV=1;…	6	6
A0A087WPP1;A0A087WPZ8;A0A087WQJ4;A0A087WQT9;A0A087WR02;A0A087WRM3;A0A087WRZ6;A0A087WS40;A0A087WS67;A0A087WSE7;A0A1W2P6T3;A0A1W2P6Z7;A0A1W2P731;A0A1W2P805;B7ZN95;C7TQ57;C7TQ58;C7TQ59;C7TQ60;C7TQ61;C7TQ62;F7C376;F8WJL1;Q01815;Q0PCR6;Q5S8D1	Cacna1c	A0A087WPP1;A0A087WPZ8;A0A087WQJ4;A0A087WQT9;A0A087WR02;A0A087WRM3;A0A087WRZ6;A0A087WS40;A0A087WS67;A0A087WSE7;A0A1W2P6T3;A0A1W2P6Z7;A0A1W2P731;A0A1W2P805;B7ZN95;C7TQ57;C7TQ58;C7TQ59;C7TQ60;C7TQ61;C7TQ62;F7C376;F8WJL1;Q01815;Q0PCR6;Q5S8D1	A0A087WPP1_MOUSE;A0A087WPZ8_MOUSE;A0A087WQJ4_MOUSE;A0A087WQT9_MOUSE;A0A087WR02_MOUSE;A0A087WRM3_MOUSE;A0A087WRZ6_MOUSE;A0A087WS40_MOUSE;A0A087WS67_MOUSE;A0A087WSE7_MOUSE;A0A1W2P6T3_MOUSE;A0A1W2P6Z7_MOUSE;A0A1W2P731_MOUSE;A0A1W2P805_MOUSE;B7ZN95_MOUSE;C7TQ57_MOUSE;C7TQ58_MOUSE;C7TQ59_MOUSE;C7TQ60_MOUSE;C7TQ61_MOUSE;C7TQ62_MOUSE;F7C376_MOUSE;F8WJL1_MOUSE;CAC1C_MOUSE;Q0PCR6_MOUSE;Q5S8D1_MOUSE	Voltage-dependent L-type calcium channel subunit alpha;Voltage-dependent L-type calcium channel subunit alpha;Voltage-dependent L-type calcium channel subunit alpha;Voltage-dependent L-type calcium channel subunit alpha;Voltage-dependent L-type calcium channel subunit alpha;Voltage-dependent L-type calcium channel subunit alpha;Voltage-dependent L-type calcium channel subunit alpha;Voltage-depend…	TRUE	Q175 / TYROBP-KO	Q175	TYROBP-KO	10	A0A087WPP1;A0A087WPZ8;A0A087WQJ4;A0A087WQT9;A0A087WR02;A0A087WRM3;A0A087WRZ6;A0A087WS40;A0A087WS67;A0A087WSE7;A0A1W2P6T3;A0A1W2P6Z7;A0A1W2P731;A0A1W2P805;B7ZN95;C7TQ57;C7TQ58;C7TQ59;C7TQ60;C7TQ61;C7TQ62;F7C376;F8WJL1;Q01815;Q0PCR6;Q5S8D1	104673	87564	-0.257482	0.257482	-16.3453	0.836547	0	0.159856	0.272449	9	0.203112	Mus musculus	;;;;;;;;;;;;;;;;;;;;;;;immune system development,calcium ion transport,cellular calcium ion homeostasis,smooth muscle contraction,positive regulation of cytosolic calcium ion concentration,chemical synaptic transmission,heart development,adult walking behavior,regulation of blood pressure,visual learning,calcium ion regulated exocytosis,regulation of vasoconstriction,insulin secretion,growth horm…	;;;;;;;;;;;;;;;;;;;;;;;voltage-gated calcium channel activity,protein binding,high voltage-gated calcium channel activity,enzyme binding,metal ion binding,alpha-actinin binding,voltage-gated calcium channel activity involved in cardiac muscle cell action potential,voltage-gated calcium channel activity involved in AV node cell action potential,voltage-gated ion channel activity involved in regula…	;;;;;;;;;;;;;;;;;;;;;;;caveolar macromolecular signaling complex,cytoplasm,plasma membrane,voltage-gated calcium channel complex,postsynaptic density,membrane,integral component of membrane,Z disc,T-tubule,neuronal cell body,dendritic shaft,postsynaptic membrane,L-type voltage-gated calcium channel complex;;	tr;tr;tr;tr;tr;tr;tr;tr;tr;tr;tr;tr;tr;tr;tr;tr;tr;tr;tr;tr;tr;tr;tr;sp;tr;tr	10090	1;1;1;1;1;1;1;1;1;1;1;1;1;1;2;1;2;1;2;2;2;1;1;1;1;2	1;1;1;1;1;1;1;1;1;1;1;1;1;1;1;1;1;1;1;1;1;2;2;1;1;1	MusMusculus_pUnKB_2021_0824	>tr|A0A087WPP1|A0A087WPP1_MOUSE Voltage-dependent L-type calcium channel subunit alpha OS=Mus musculus OX=10090 GN=Cacna1c PE=1 SV=1;>tr|A0A087WPZ8|A0A087WPZ8_MOUSE Voltage-dependent L-type calcium channel subunit alpha OS=Mus musculus OX=10090 GN=Cacna1c PE=1 SV=1;>tr|A0A087WQJ4|A0A087WQJ4_MOUSE Voltage-dependent L-type calcium channel subunit alpha OS=Mus musculus OX=10090 GN=Cacna1c PE=1 SV=1;…	6	6
A0A087WPP1;A0A087WPZ8;A0A087WQJ4;A0A087WQT9;A0A087WR02;A0A087WRM3;A0A087WRZ6;A0A087WS40;A0A087WS67;A0A087WSE7;A0A1W2P6T3;A0A1W2P6Z7;A0A1W2P731;A0A1W2P805;B7ZN95;C7TQ57;C7TQ58;C7TQ59;C7TQ60;C7TQ61;C7TQ62;F7C376;F8WJL1;Q01815;Q0PCR6;Q5S8D1	Cacna1c	A0A087WPP1;A0A087WPZ8;A0A087WQJ4;A0A087WQT9;A0A087WR02;A0A087WRM3;A0A087WRZ6;A0A087WS40;A0A087WS67;A0A087WSE7;A0A1W2P6T3;A0A1W2P6Z7;A0A1W2P731;A0A1W2P805;B7ZN95;C7TQ57;C7TQ58;C7TQ59;C7TQ60;C7TQ61;C7TQ62;F7C376;F8WJL1;Q01815;Q0PCR6;Q5S8D1	A0A087WPP1_MOUSE;A0A087WPZ8_MOUSE;A0A087WQJ4_MOUSE;A0A087WQT9_MOUSE;A0A087WR02_MOUSE;A0A087WRM3_MOUSE;A0A087WRZ6_MOUSE;A0A087WS40_MOUSE;A0A087WS67_MOUSE;A0A087WSE7_MOUSE;A0A1W2P6T3_MOUSE;A0A1W2P6Z7_MOUSE;A0A1W2P731_MOUSE;A0A1W2P805_MOUSE;B7ZN95_MOUSE;C7TQ57_MOUSE;C7TQ58_MOUSE;C7TQ59_MOUSE;C7TQ60_MOUSE;C7TQ61_MOUSE;C7TQ62_MOUSE;F7C376_MOUSE;F8WJL1_MOUSE;CAC1C_MOUSE;Q0PCR6_MOUSE;Q5S8D1_MOUSE	Voltage-dependent L-type calcium channel subunit alpha;Voltage-dependent L-type calcium channel subunit alpha;Voltage-dependent L-type calcium channel subunit alpha;Voltage-dependent L-type calcium channel subunit alpha;Voltage-dependent L-type calcium channel subunit alpha;Voltage-dependent L-type calcium channel subunit alpha;Voltage-dependent L-type calcium channel subunit alpha;Voltage-depend…	TRUE	Q175_TYROBP-KO / TYROBP-KO	Q175_TYROBP-KO	TYROBP-KO	10	A0A087WPP1;A0A087WPZ8;A0A087WQJ4;A0A087WQT9;A0A087WR02;A0A087WRM3;A0A087WRZ6;A0A087WS40;A0A087WS67;A0A087WSE7;A0A1W2P6T3;A0A1W2P6Z7;A0A1W2P731;A0A1W2P805;B7ZN95;C7TQ57;C7TQ58;C7TQ59;C7TQ60;C7TQ61;C7TQ62;F7C376;F8WJL1;Q01815;Q0PCR6;Q5S8D1	104673	115855	0.146432	0.146432	10.6829	1.10683	0	0.929461	0.646979	9	0.297155	Mus musculus	;;;;;;;;;;;;;;;;;;;;;;;immune system development,calcium ion transport,cellular calcium ion homeostasis,smooth muscle contraction,positive regulation of cytosolic calcium ion concentration,chemical synaptic transmission,heart development,adult walking behavior,regulation of blood pressure,visual learning,calcium ion regulated exocytosis,regulation of vasoconstriction,insulin secretion,growth horm…	;;;;;;;;;;;;;;;;;;;;;;;voltage-gated calcium channel activity,protein binding,high voltage-gated calcium channel activity,enzyme binding,metal ion binding,alpha-actinin binding,voltage-gated calcium channel activity involved in cardiac muscle cell action potential,voltage-gated calcium channel activity involved in AV node cell action potential,voltage-gated ion channel activity involved in regula…	;;;;;;;;;;;;;;;;;;;;;;;caveolar macromolecular signaling complex,cytoplasm,plasma membrane,voltage-gated calcium channel complex,postsynaptic density,membrane,integral component of membrane,Z disc,T-tubule,neuronal cell body,dendritic shaft,postsynaptic membrane,L-type voltage-gated calcium channel complex;;	tr;tr;tr;tr;tr;tr;tr;tr;tr;tr;tr;tr;tr;tr;tr;tr;tr;tr;tr;tr;tr;tr;tr;sp;tr;tr	10090	1;1;1;1;1;1;1;1;1;1;1;1;1;1;2;1;2;1;2;2;2;1;1;1;1;2	1;1;1;1;1;1;1;1;1;1;1;1;1;1;1;1;1;1;1;1;1;2;2;1;1;1	MusMusculus_pUnKB_2021_0824	>tr|A0A087WPP1|A0A087WPP1_MOUSE Voltage-dependent L-type calcium channel subunit alpha OS=Mus musculus OX=10090 GN=Cacna1c PE=1 SV=1;>tr|A0A087WPZ8|A0A087WPZ8_MOUSE Voltage-dependent L-type calcium channel subunit alpha OS=Mus musculus OX=10090 GN=Cacna1c PE=1 SV=1;>tr|A0A087WQJ4|A0A087WQJ4_MOUSE Voltage-dependent L-type calcium channel subunit alpha OS=Mus musculus OX=10090 GN=Cacna1c PE=1 SV=1;…	6	6
A0A087WPP1;A0A087WPZ8;A0A087WQJ4;A0A087WQT9;A0A087WR02;A0A087WRM3;A0A087WRZ6;A0A087WS40;A0A087WS67;A0A087WSE7;A0A1W2P6T3;A0A1W2P6Z7;A0A1W2P731;A0A1W2P805;B7ZN95;C7TQ57;C7TQ58;C7TQ59;C7TQ60;C7TQ61;C7TQ62;F7C376;F8WJL1;Q01815;Q0PCR6;Q5S8D1	Cacna1c	A0A087WPP1;A0A087WPZ8;A0A087WQJ4;A0A087WQT9;A0A087WR02;A0A087WRM3;A0A087WRZ6;A0A087WS40;A0A087WS67;A0A087WSE7;A0A1W2P6T3;A0A1W2P6Z7;A0A1W2P731;A0A1W2P805;B7ZN95;C7TQ57;C7TQ58;C7TQ59;C7TQ60;C7TQ61;C7TQ62;F7C376;F8WJL1;Q01815;Q0PCR6;Q5S8D1	A0A087WPP1_MOUSE;A0A087WPZ8_MOUSE;A0A087WQJ4_MOUSE;A0A087WQT9_MOUSE;A0A087WR02_MOUSE;A0A087WRM3_MOUSE;A0A087WRZ6_MOUSE;A0A087WS40_MOUSE;A0A087WS67_MOUSE;A0A087WSE7_MOUSE;A0A1W2P6T3_MOUSE;A0A1W2P6Z7_MOUSE;A0A1W2P731_MOUSE;A0A1W2P805_MOUSE;B7ZN95_MOUSE;C7TQ57_MOUSE;C7TQ58_MOUSE;C7TQ59_MOUSE;C7TQ60_MOUSE;C7TQ61_MOUSE;C7TQ62_MOUSE;F7C376_MOUSE;F8WJL1_MOUSE;CAC1C_MOUSE;Q0PCR6_MOUSE;Q5S8D1_MOUSE	Voltage-dependent L-type calcium channel subunit alpha;Voltage-dependent L-type calcium channel subunit alpha;Voltage-dependent L-type calcium channel subunit alpha;Voltage-dependent L-type calcium channel subunit alpha;Voltage-dependent L-type calcium channel subunit alpha;Voltage-dependent L-type calcium channel subunit alpha;Voltage-dependent L-type calcium channel subunit alpha;Voltage-depend…	TRUE	Q175_TYROBP-KO / Q175	Q175_TYROBP-KO	Q175	12	A0A087WPP1;A0A087WPZ8;A0A087WQJ4;A0A087WQT9;A0A087WR02;A0A087WRM3;A0A087WRZ6;A0A087WS40;A0A087WS67;A0A087WSE7;A0A1W2P6T3;A0A1W2P6Z7;A0A1W2P731;A0A1W2P805;B7ZN95;C7TQ57;C7TQ58;C7TQ59;C7TQ60;C7TQ61;C7TQ62;F7C376;F8WJL1;Q01815;Q0PCR6;Q5S8D1	87564	115855	0.403913	0.403913	32.3092	1.32309	0	0.372192	0.673854	11	0.327153	Mus musculus	;;;;;;;;;;;;;;;;;;;;;;;immune system development,calcium ion transport,cellular calcium ion homeostasis,smooth muscle contraction,positive regulation of cytosolic calcium ion concentration,chemical synaptic transmission,heart development,adult walking behavior,regulation of blood pressure,visual learning,calcium ion regulated exocytosis,regulation of vasoconstriction,insulin secretion,growth horm…	;;;;;;;;;;;;;;;;;;;;;;;voltage-gated calcium channel activity,protein binding,high voltage-gated calcium channel activity,enzyme binding,metal ion binding,alpha-actinin binding,voltage-gated calcium channel activity involved in cardiac muscle cell action potential,voltage-gated calcium channel activity involved in AV node cell action potential,voltage-gated ion channel activity involved in regula…	;;;;;;;;;;;;;;;;;;;;;;;caveolar macromolecular signaling complex,cytoplasm,plasma membrane,voltage-gated calcium channel complex,postsynaptic density,membrane,integral component of membrane,Z disc,T-tubule,neuronal cell body,dendritic shaft,postsynaptic membrane,L-type voltage-gated calcium channel complex;;	tr;tr;tr;tr;tr;tr;tr;tr;tr;tr;tr;tr;tr;tr;tr;tr;tr;tr;tr;tr;tr;tr;tr;sp;tr;tr	10090	1;1;1;1;1;1;1;1;1;1;1;1;1;1;2;1;2;1;2;2;2;1;1;1;1;2	1;1;1;1;1;1;1;1;1;1;1;1;1;1;1;1;1;1;1;1;1;2;2;1;1;1	MusMusculus_pUnKB_2021_0824	>tr|A0A087WPP1|A0A087WPP1_MOUSE Voltage-dependent L-type calcium channel subunit alpha OS=Mus musculus OX=10090 GN=Cacna1c PE=1 SV=1;>tr|A0A087WPZ8|A0A087WPZ8_MOUSE Voltage-dependent L-type calcium channel subunit alpha OS=Mus musculus OX=10090 GN=Cacna1c PE=1 SV=1;>tr|A0A087WQJ4|A0A087WQJ4_MOUSE Voltage-dependent L-type calcium channel subunit alpha OS=Mus musculus OX=10090 GN=Cacna1c PE=1 SV=1;…	6	6
A0A087WPP8;P62484;Q6AXD2;Q6AXH6	Abi2	A0A087WPP8;P62484;Q6AXD2;Q6AXH6	A0A087WPP8_MOUSE;ABI2_MOUSE;Q6AXD2_MOUSE;Q6AXH6_MOUSE	Abl interactor 2;Abl interactor 2;Abi2 protein;Abi2 protein	TRUE	TYROBP-KO / WT	TYROBP-KO	WT	45	A0A087WPP8;P62484;Q6AXD2;Q6AXH6	1.26979e+06	1.30504e+06	0.0395016	0.0395016	2.77587	1.02776	0	0.752518	0.814484	44	0.448537	Mus musculus	;learning or memory,dendrite development,cell migration,Rac protein signal transduction,peptidyl-tyrosine phosphorylation,camera-type eye development,positive regulation of Arp2/3 complex-mediated actin nucleation;;	;SH3 domain binding,ubiquitin protein ligase binding,protein complex binding,proline-rich region binding,Rac GTPase binding;;	;cytosol,cytoskeleton,cell-cell adherens junction,lamellipodium,filopodium,dendrite,SCAR complex;;	tr;sp;tr;tr	10090	1	1	MusMusculus_pUnKB_2021_0824	>tr|A0A087WPP8|A0A087WPP8_MOUSE Abl interactor 2 OS=Mus musculus OX=10090 GN=Abi2 PE=1 SV=1;>sp|P62484|ABI2_MOUSE Abl interactor 2 OS=Mus musculus OX=10090 GN=Abi2 PE=1 SV=1;>tr|Q6AXD2|Q6AXD2_MOUSE Abi2 protein OS=Mus musculus OX=10090 GN=Abi2 PE=1 SV=1;>tr|Q6AXH6|Q6AXH6_MOUSE Abi2 protein OS=Mus musculus OX=10090 GN=Abi2 PE=1 SV=1	10	13
A0A087WPP8;P62484;Q6AXD2;Q6AXH6	Abi2	A0A087WPP8;P62484;Q6AXD2;Q6AXH6	A0A087WPP8_MOUSE;ABI2_MOUSE;Q6AXD2_MOUSE;Q6AXH6_MOUSE	Abl interactor 2;Abl interactor 2;Abi2 protein;Abi2 protein	TRUE	Q175 / WT	Q175	WT	45	A0A087WPP8;P62484;Q6AXD2;Q6AXH6	1.26979e+06	1.19015e+06	-0.0934495	0.0934495	-6.2721	0.937279	0	0.224686	0.320209	44	0.419249	Mus musculus	;learning or memory,dendrite development,cell migration,Rac protein signal transduction,peptidyl-tyrosine phosphorylation,camera-type eye development,positive regulation of Arp2/3 complex-mediated actin nucleation;;	;SH3 domain binding,ubiquitin protein ligase binding,protein complex binding,proline-rich region binding,Rac GTPase binding;;	;cytosol,cytoskeleton,cell-cell adherens junction,lamellipodium,filopodium,dendrite,SCAR complex;;	tr;sp;tr;tr	10090	1	1	MusMusculus_pUnKB_2021_0824	>tr|A0A087WPP8|A0A087WPP8_MOUSE Abl interactor 2 OS=Mus musculus OX=10090 GN=Abi2 PE=1 SV=1;>sp|P62484|ABI2_MOUSE Abl interactor 2 OS=Mus musculus OX=10090 GN=Abi2 PE=1 SV=1;>tr|Q6AXD2|Q6AXD2_MOUSE Abi2 protein OS=Mus musculus OX=10090 GN=Abi2 PE=1 SV=1;>tr|Q6AXH6|Q6AXH6_MOUSE Abi2 protein OS=Mus musculus OX=10090 GN=Abi2 PE=1 SV=1	10	13
A0A087WPP8;P62484;Q6AXD2;Q6AXH6	Abi2	A0A087WPP8;P62484;Q6AXD2;Q6AXH6	A0A087WPP8_MOUSE;ABI2_MOUSE;Q6AXD2_MOUSE;Q6AXH6_MOUSE	Abl interactor 2;Abl interactor 2;Abi2 protein;Abi2 protein	TRUE	Q175_TYROBP-KO / WT	Q175_TYROBP-KO	WT	45	A0A087WPP8;P62484;Q6AXD2;Q6AXH6	1.26979e+06	1.2085e+06	-0.0713705	0.0713705	-4.82665	0.951733	0	0.977327	0.660451	44	0.100504	Mus musculus	;learning or memory,dendrite development,cell migration,Rac protein signal transduction,peptidyl-tyrosine phosphorylation,camera-type eye development,positive regulation of Arp2/3 complex-mediated actin nucleation;;	;SH3 domain binding,ubiquitin protein ligase binding,protein complex binding,proline-rich region binding,Rac GTPase binding;;	;cytosol,cytoskeleton,cell-cell adherens junction,lamellipodium,filopodium,dendrite,SCAR complex;;	tr;sp;tr;tr	10090	1	1	MusMusculus_pUnKB_2021_0824	>tr|A0A087WPP8|A0A087WPP8_MOUSE Abl interactor 2 OS=Mus musculus OX=10090 GN=Abi2 PE=1 SV=1;>sp|P62484|ABI2_MOUSE Abl interactor 2 OS=Mus musculus OX=10090 GN=Abi2 PE=1 SV=1;>tr|Q6AXD2|Q6AXD2_MOUSE Abi2 protein OS=Mus musculus OX=10090 GN=Abi2 PE=1 SV=1;>tr|Q6AXH6|Q6AXH6_MOUSE Abi2 protein OS=Mus musculus OX=10090 GN=Abi2 PE=1 SV=1	10	13
A0A087WPP8;P62484;Q6AXD2;Q6AXH6	Abi2	A0A087WPP8;P62484;Q6AXD2;Q6AXH6	A0A087WPP8_MOUSE;ABI2_MOUSE;Q6AXD2_MOUSE;Q6AXH6_MOUSE	Abl interactor 2;Abl interactor 2;Abi2 protein;Abi2 protein	TRUE	Q175 / TYROBP-KO	Q175	TYROBP-KO	45	A0A087WPP8;P62484;Q6AXD2;Q6AXH6	1.30504e+06	1.19015e+06	-0.132951	0.132951	-8.8036	0.911964	0	0.394609	0.429133	44	0.434998	Mus musculus	;learning or memory,dendrite development,cell migration,Rac protein signal transduction,peptidyl-tyrosine phosphorylation,camera-type eye development,positive regulation of Arp2/3 complex-mediated actin nucleation;;	;SH3 domain binding,ubiquitin protein ligase binding,protein complex binding,proline-rich region binding,Rac GTPase binding;;	;cytosol,cytoskeleton,cell-cell adherens junction,lamellipodium,filopodium,dendrite,SCAR complex;;	tr;sp;tr;tr	10090	1	1	MusMusculus_pUnKB_2021_0824	>tr|A0A087WPP8|A0A087WPP8_MOUSE Abl interactor 2 OS=Mus musculus OX=10090 GN=Abi2 PE=1 SV=1;>sp|P62484|ABI2_MOUSE Abl interactor 2 OS=Mus musculus OX=10090 GN=Abi2 PE=1 SV=1;>tr|Q6AXD2|Q6AXD2_MOUSE Abi2 protein OS=Mus musculus OX=10090 GN=Abi2 PE=1 SV=1;>tr|Q6AXH6|Q6AXH6_MOUSE Abi2 protein OS=Mus musculus OX=10090 GN=Abi2 PE=1 SV=1	10	13
A0A087WPP8;P62484;Q6AXD2;Q6AXH6	Abi2	A0A087WPP8;P62484;Q6AXD2;Q6AXH6	A0A087WPP8_MOUSE;ABI2_MOUSE;Q6AXD2_MOUSE;Q6AXH6_MOUSE	Abl interactor 2;Abl interactor 2;Abi2 protein;Abi2 protein	TRUE	Q175_TYROBP-KO / TYROBP-KO	Q175_TYROBP-KO	TYROBP-KO	45	A0A087WPP8;P62484;Q6AXD2;Q6AXH6	1.30504e+06	1.2085e+06	-0.110872	0.110872	-7.39719	0.926028	0	0.782324	0.602832	44	0.501631	Mus musculus	;learning or memory,dendrite development,cell migration,Rac protein signal transduction,peptidyl-tyrosine phosphorylation,camera-type eye development,positive regulation of Arp2/3 complex-mediated actin nucleation;;	;SH3 domain binding,ubiquitin protein ligase binding,protein complex binding,proline-rich region binding,Rac GTPase binding;;	;cytosol,cytoskeleton,cell-cell adherens junction,lamellipodium,filopodium,dendrite,SCAR complex;;	tr;sp;tr;tr	10090	1	1	MusMusculus_pUnKB_2021_0824	>tr|A0A087WPP8|A0A087WPP8_MOUSE Abl interactor 2 OS=Mus musculus OX=10090 GN=Abi2 PE=1 SV=1;>sp|P62484|ABI2_MOUSE Abl interactor 2 OS=Mus musculus OX=10090 GN=Abi2 PE=1 SV=1;>tr|Q6AXD2|Q6AXD2_MOUSE Abi2 protein OS=Mus musculus OX=10090 GN=Abi2 PE=1 SV=1;>tr|Q6AXH6|Q6AXH6_MOUSE Abi2 protein OS=Mus musculus OX=10090 GN=Abi2 PE=1 SV=1	10	13
A0A087WPP8;P62484;Q6AXD2;Q6AXH6	Abi2	A0A087WPP8;P62484;Q6AXD2;Q6AXH6	A0A087WPP8_MOUSE;ABI2_MOUSE;Q6AXD2_MOUSE;Q6AXH6_MOUSE	Abl interactor 2;Abl interactor 2;Abi2 protein;Abi2 protein	TRUE	Q175_TYROBP-KO / Q175	Q175_TYROBP-KO	Q175	54	A0A087WPP8;P62484;Q6AXD2;Q6AXH6	1.19015e+06	1.2085e+06	0.022079	0.022079	1.54217	1.01542	0	0.304905	0.643828	53	0.357173	Mus musculus	;learning or memory,dendrite development,cell migration,Rac protein signal transduction,peptidyl-tyrosine phosphorylation,camera-type eye development,positive regulation of Arp2/3 complex-mediated actin nucleation;;	;SH3 domain binding,ubiquitin protein ligase binding,protein complex binding,proline-rich region binding,Rac GTPase binding;;	;cytosol,cytoskeleton,cell-cell adherens junction,lamellipodium,filopodium,dendrite,SCAR complex;;	tr;sp;tr;tr	10090	1	1	MusMusculus_pUnKB_2021_0824	>tr|A0A087WPP8|A0A087WPP8_MOUSE Abl interactor 2 OS=Mus musculus OX=10090 GN=Abi2 PE=1 SV=1;>sp|P62484|ABI2_MOUSE Abl interactor 2 OS=Mus musculus OX=10090 GN=Abi2 PE=1 SV=1;>tr|Q6AXD2|Q6AXD2_MOUSE Abi2 protein OS=Mus musculus OX=10090 GN=Abi2 PE=1 SV=1;>tr|Q6AXH6|Q6AXH6_MOUSE Abi2 protein OS=Mus musculus OX=10090 GN=Abi2 PE=1 SV=1	10	13
A0A087WPX3	Nfasc	A0A087WPX3	A0A087WPX3_MOUSE	Neurofascin	TRUE	TYROBP-KO / WT	TYROBP-KO	WT	255	A0A087WPX3	5.37088e+06	5254026	-0.0317353	0.0317353	-2.1757	0.978243	0	0.517412	0.757521	254	0.15473	Mus musculus				tr	10090	1	1	MusMusculus_pUnKB_2021_0824	>tr|A0A087WPX3|A0A087WPX3_MOUSE Neurofascin OS=Mus musculus OX=10090 GN=Nfasc PE=1 SV=1	37	56
A0A087WPX3	Nfasc	A0A087WPX3	A0A087WPX3_MOUSE	Neurofascin	TRUE	Q175 / WT	Q175	WT	255	A0A087WPX3	5.37088e+06	5.52264e+06	0.0401985	0.0401985	2.82553	1.02826	0	0.639421	0.525857	254	0.163249	Mus musculus				tr	10090	1	1	MusMusculus_pUnKB_2021_0824	>tr|A0A087WPX3|A0A087WPX3_MOUSE Neurofascin OS=Mus musculus OX=10090 GN=Nfasc PE=1 SV=1	37	56
A0A087WPX3	Nfasc	A0A087WPX3	A0A087WPX3_MOUSE	Neurofascin	TRUE	Q175_TYROBP-KO / WT	Q175_TYROBP-KO	WT	255	A0A087WPX3	5.37088e+06	5490743	0.0318428	0.0318428	2.23171	1.02232	0	0.33637	0.415537	254	0.104916	Mus musculus				tr	10090	1	1	MusMusculus_pUnKB_2021_0824	>tr|A0A087WPX3|A0A087WPX3_MOUSE Neurofascin OS=Mus musculus OX=10090 GN=Nfasc PE=1 SV=1	37	56
A0A087WPX3	Nfasc	A0A087WPX3	A0A087WPX3_MOUSE	Neurofascin	TRUE	Q175 / TYROBP-KO	Q175	TYROBP-KO	255	A0A087WPX3	5254026	5.52264e+06	0.0719338	0.0719338	5.11247	1.05112	0	0.829739	0.606807	254	0.11023	Mus musculus				tr	10090	1	1	MusMusculus_pUnKB_2021_0824	>tr|A0A087WPX3|A0A087WPX3_MOUSE Neurofascin OS=Mus musculus OX=10090 GN=Nfasc PE=1 SV=1	37	56
A0A087WPX3	Nfasc	A0A087WPX3	A0A087WPX3_MOUSE	Neurofascin	TRUE	Q175_TYROBP-KO / TYROBP-KO	Q175_TYROBP-KO	TYROBP-KO	255	A0A087WPX3	5254026	5490743	0.063578	0.063578	4.50544	1.04505	0	0.995217	0.665192	254	0.12505	Mus musculus				tr	10090	1	1	MusMusculus_pUnKB_2021_0824	>tr|A0A087WPX3|A0A087WPX3_MOUSE Neurofascin OS=Mus musculus OX=10090 GN=Nfasc PE=1 SV=1	37	56
A0A087WPX3	Nfasc	A0A087WPX3	A0A087WPX3_MOUSE	Neurofascin	TRUE	Q175_TYROBP-KO / Q175	Q175_TYROBP-KO	Q175	306	A0A087WPX3	5.52264e+06	5490743	-0.00835579	0.00835579	-0.577505	0.994225	0	0.439828	0.693336	305	0.14919	Mus musculus				tr	10090	1	1	MusMusculus_pUnKB_2021_0824	>tr|A0A087WPX3|A0A087WPX3_MOUSE Neurofascin OS=Mus musculus OX=10090 GN=Nfasc PE=1 SV=1	37	56
A0A087WQ86;A0A087WRP5;B2RWY0;E9QM99;Q8BZN6	Dock10	A0A087WQ86;A0A087WRP5;B2RWY0;E9QM99;Q8BZN6	A0A087WQ86_MOUSE;A0A087WRP5_MOUSE;B2RWY0_MOUSE;E9QM99_MOUSE;DOC10_MOUSE	Dedicator of cytokinesis protein 10;Dedicator of cytokinesis protein 10;Dock10 protein;Dedicator of cytokinesis protein 10;Dedicator of cytokinesis protein 10	TRUE	TYROBP-KO / WT	TYROBP-KO	WT	35	A0A087WQ86;A0A087WRP5;B2RWY0;E9QM99;Q8BZN6	346927	331144	-0.067174	0.067174	-4.54941	0.954506	0	0.611165	0.786703	34	0.154194	Mus musculus	;;;;B cell homeostasis,marginal zone B cell differentiation,small GTPase mediated signal transduction,regulation of cell migration,positive regulation of GTPase activity,dendritic spine morphogenesis	;;;;guanyl-nucleotide exchange factor activity,Rho guanyl-nucleotide exchange factor activity,Rho GTPase binding	;;;;nucleus,cytoplasm,membrane,dendritic spine,extracellular exosome	tr;tr;tr;tr;sp	10090	1;1;2;1;1	1;1;1;1;3	MusMusculus_pUnKB_2021_0824	>tr|A0A087WQ86|A0A087WQ86_MOUSE Dedicator of cytokinesis protein 10 OS=Mus musculus OX=10090 GN=Dock10 PE=1 SV=1;>tr|A0A087WRP5|A0A087WRP5_MOUSE Dedicator of cytokinesis protein 10 OS=Mus musculus OX=10090 GN=Dock10 PE=1 SV=1;>tr|B2RWY0|B2RWY0_MOUSE Dock10 protein OS=Mus musculus OX=10090 GN=Dock10 PE=2 SV=1;>tr|E9QM99|E9QM99_MOUSE Dedicator of cytokinesis protein 10 OS=Mus musculus OX=10090 GN=D…	9	9
A0A087WQ86;A0A087WRP5;B2RWY0;E9QM99;Q8BZN6	Dock10	A0A087WQ86;A0A087WRP5;B2RWY0;E9QM99;Q8BZN6	A0A087WQ86_MOUSE;A0A087WRP5_MOUSE;B2RWY0_MOUSE;E9QM99_MOUSE;DOC10_MOUSE	Dedicator of cytokinesis protein 10;Dedicator of cytokinesis protein 10;Dock10 protein;Dedicator of cytokinesis protein 10;Dedicator of cytokinesis protein 10	TRUE	Q175 / WT	Q175	WT	35	A0A087WQ86;A0A087WRP5;B2RWY0;E9QM99;Q8BZN6	346927	302356	-0.198384	0.198384	-12.8473	0.871527	0	0.0783626	0.182399	34	0.115392	Mus musculus	;;;;B cell homeostasis,marginal zone B cell differentiation,small GTPase mediated signal transduction,regulation of cell migration,positive regulation of GTPase activity,dendritic spine morphogenesis	;;;;guanyl-nucleotide exchange factor activity,Rho guanyl-nucleotide exchange factor activity,Rho GTPase binding	;;;;nucleus,cytoplasm,membrane,dendritic spine,extracellular exosome	tr;tr;tr;tr;sp	10090	1;1;2;1;1	1;1;1;1;3	MusMusculus_pUnKB_2021_0824	>tr|A0A087WQ86|A0A087WQ86_MOUSE Dedicator of cytokinesis protein 10 OS=Mus musculus OX=10090 GN=Dock10 PE=1 SV=1;>tr|A0A087WRP5|A0A087WRP5_MOUSE Dedicator of cytokinesis protein 10 OS=Mus musculus OX=10090 GN=Dock10 PE=1 SV=1;>tr|B2RWY0|B2RWY0_MOUSE Dock10 protein OS=Mus musculus OX=10090 GN=Dock10 PE=2 SV=1;>tr|E9QM99|E9QM99_MOUSE Dedicator of cytokinesis protein 10 OS=Mus musculus OX=10090 GN=D…	9	9
A0A087WQ86;A0A087WRP5;B2RWY0;E9QM99;Q8BZN6	Dock10	A0A087WQ86;A0A087WRP5;B2RWY0;E9QM99;Q8BZN6	A0A087WQ86_MOUSE;A0A087WRP5_MOUSE;B2RWY0_MOUSE;E9QM99_MOUSE;DOC10_MOUSE	Dedicator of cytokinesis protein 10;Dedicator of cytokinesis protein 10;Dock10 protein;Dedicator of cytokinesis protein 10;Dedicator of cytokinesis protein 10	TRUE	Q175_TYROBP-KO / WT	Q175_TYROBP-KO	WT	35	A0A087WQ86;A0A087WRP5;B2RWY0;E9QM99;Q8BZN6	346927	270707	-0.357899	0.357899	-21.97	0.7803	0	0.00137598	0.0143222	34	0.117357	Mus musculus	;;;;B cell homeostasis,marginal zone B cell differentiation,small GTPase mediated signal transduction,regulation of cell migration,positive regulation of GTPase activity,dendritic spine morphogenesis	;;;;guanyl-nucleotide exchange factor activity,Rho guanyl-nucleotide exchange factor activity,Rho GTPase binding	;;;;nucleus,cytoplasm,membrane,dendritic spine,extracellular exosome	tr;tr;tr;tr;sp	10090	1;1;2;1;1	1;1;1;1;3	MusMusculus_pUnKB_2021_0824	>tr|A0A087WQ86|A0A087WQ86_MOUSE Dedicator of cytokinesis protein 10 OS=Mus musculus OX=10090 GN=Dock10 PE=1 SV=1;>tr|A0A087WRP5|A0A087WRP5_MOUSE Dedicator of cytokinesis protein 10 OS=Mus musculus OX=10090 GN=Dock10 PE=1 SV=1;>tr|B2RWY0|B2RWY0_MOUSE Dock10 protein OS=Mus musculus OX=10090 GN=Dock10 PE=2 SV=1;>tr|E9QM99|E9QM99_MOUSE Dedicator of cytokinesis protein 10 OS=Mus musculus OX=10090 GN=D…	9	9
A0A087WQ86;A0A087WRP5;B2RWY0;E9QM99;Q8BZN6	Dock10	A0A087WQ86;A0A087WRP5;B2RWY0;E9QM99;Q8BZN6	A0A087WQ86_MOUSE;A0A087WRP5_MOUSE;B2RWY0_MOUSE;E9QM99_MOUSE;DOC10_MOUSE	Dedicator of cytokinesis protein 10;Dedicator of cytokinesis protein 10;Dock10 protein;Dedicator of cytokinesis protein 10;Dedicator of cytokinesis protein 10	TRUE	Q175 / TYROBP-KO	Q175	TYROBP-KO	35	A0A087WQ86;A0A087WRP5;B2RWY0;E9QM99;Q8BZN6	331144	302356	-0.13121	0.13121	-8.69344	0.913066	0	0.396613	0.429285	34	0.15177	Mus musculus	;;;;B cell homeostasis,marginal zone B cell differentiation,small GTPase mediated signal transduction,regulation of cell migration,positive regulation of GTPase activity,dendritic spine morphogenesis	;;;;guanyl-nucleotide exchange factor activity,Rho guanyl-nucleotide exchange factor activity,Rho GTPase binding	;;;;nucleus,cytoplasm,membrane,dendritic spine,extracellular exosome	tr;tr;tr;tr;sp	10090	1;1;2;1;1	1;1;1;1;3	MusMusculus_pUnKB_2021_0824	>tr|A0A087WQ86|A0A087WQ86_MOUSE Dedicator of cytokinesis protein 10 OS=Mus musculus OX=10090 GN=Dock10 PE=1 SV=1;>tr|A0A087WRP5|A0A087WRP5_MOUSE Dedicator of cytokinesis protein 10 OS=Mus musculus OX=10090 GN=Dock10 PE=1 SV=1;>tr|B2RWY0|B2RWY0_MOUSE Dock10 protein OS=Mus musculus OX=10090 GN=Dock10 PE=2 SV=1;>tr|E9QM99|E9QM99_MOUSE Dedicator of cytokinesis protein 10 OS=Mus musculus OX=10090 GN=D…	9	9
A0A087WQ86;A0A087WRP5;B2RWY0;E9QM99;Q8BZN6	Dock10	A0A087WQ86;A0A087WRP5;B2RWY0;E9QM99;Q8BZN6	A0A087WQ86_MOUSE;A0A087WRP5_MOUSE;B2RWY0_MOUSE;E9QM99_MOUSE;DOC10_MOUSE	Dedicator of cytokinesis protein 10;Dedicator of cytokinesis protein 10;Dock10 protein;Dedicator of cytokinesis protein 10;Dedicator of cytokinesis protein 10	TRUE	Q175_TYROBP-KO / TYROBP-KO	Q175_TYROBP-KO	TYROBP-KO	35	A0A087WQ86;A0A087WRP5;B2RWY0;E9QM99;Q8BZN6	331144	270707	-0.290725	0.290725	-18.2509	0.817491	0	0.0263165	0.106237	34	0.142009	Mus musculus	;;;;B cell homeostasis,marginal zone B cell differentiation,small GTPase mediated signal transduction,regulation of cell migration,positive regulation of GTPase activity,dendritic spine morphogenesis	;;;;guanyl-nucleotide exchange factor activity,Rho guanyl-nucleotide exchange factor activity,Rho GTPase binding	;;;;nucleus,cytoplasm,membrane,dendritic spine,extracellular exosome	tr;tr;tr;tr;sp	10090	1;1;2;1;1	1;1;1;1;3	MusMusculus_pUnKB_2021_0824	>tr|A0A087WQ86|A0A087WQ86_MOUSE Dedicator of cytokinesis protein 10 OS=Mus musculus OX=10090 GN=Dock10 PE=1 SV=1;>tr|A0A087WRP5|A0A087WRP5_MOUSE Dedicator of cytokinesis protein 10 OS=Mus musculus OX=10090 GN=Dock10 PE=1 SV=1;>tr|B2RWY0|B2RWY0_MOUSE Dock10 protein OS=Mus musculus OX=10090 GN=Dock10 PE=2 SV=1;>tr|E9QM99|E9QM99_MOUSE Dedicator of cytokinesis protein 10 OS=Mus musculus OX=10090 GN=D…	9	9
A0A087WQ86;A0A087WRP5;B2RWY0;E9QM99;Q8BZN6	Dock10	A0A087WQ86;A0A087WRP5;B2RWY0;E9QM99;Q8BZN6	A0A087WQ86_MOUSE;A0A087WRP5_MOUSE;B2RWY0_MOUSE;E9QM99_MOUSE;DOC10_MOUSE	Dedicator of cytokinesis protein 10;Dedicator of cytokinesis protein 10;Dock10 protein;Dedicator of cytokinesis protein 10;Dedicator of cytokinesis protein 10	TRUE	Q175_TYROBP-KO / Q175	Q175_TYROBP-KO	Q175	42	A0A087WQ86;A0A087WRP5;B2RWY0;E9QM99;Q8BZN6	302356	270707	-0.159515	0.159515	-10.4674	0.895326	0	0.22691	0.593662	41	0.108677	Mus musculus	;;;;B cell homeostasis,marginal zone B cell differentiation,small GTPase mediated signal transduction,regulation of cell migration,positive regulation of GTPase activity,dendritic spine morphogenesis	;;;;guanyl-nucleotide exchange factor activity,Rho guanyl-nucleotide exchange factor activity,Rho GTPase binding	;;;;nucleus,cytoplasm,membrane,dendritic spine,extracellular exosome	tr;tr;tr;tr;sp	10090	1;1;2;1;1	1;1;1;1;3	MusMusculus_pUnKB_2021_0824	>tr|A0A087WQ86|A0A087WQ86_MOUSE Dedicator of cytokinesis protein 10 OS=Mus musculus OX=10090 GN=Dock10 PE=1 SV=1;>tr|A0A087WRP5|A0A087WRP5_MOUSE Dedicator of cytokinesis protein 10 OS=Mus musculus OX=10090 GN=Dock10 PE=1 SV=1;>tr|B2RWY0|B2RWY0_MOUSE Dock10 protein OS=Mus musculus OX=10090 GN=Dock10 PE=2 SV=1;>tr|E9QM99|E9QM99_MOUSE Dedicator of cytokinesis protein 10 OS=Mus musculus OX=10090 GN=D…	9	9
A0A087WQ94;A0A087WQM0;A0A087WQS0;A0A087WRU0;A0A1D5RM59;A0A6I8MWZ2;E9Q0S6	Tns1	A0A087WQ94;A0A087WQM0;A0A087WQS0;A0A087WRU0;A0A1D5RM59;A0A6I8MWZ2;E9Q0S6	A0A087WQ94_MOUSE;A0A087WQM0_MOUSE;A0A087WQS0_MOUSE;A0A087WRU0_MOUSE;A0A1D5RM59_MOUSE;A0A6I8MWZ2_MOUSE;E9Q0S6_MOUSE	Tensin 1 (Fragment);Tensin 1;Tensin 1;Tensin 1 (Fragment);Tensin 1;Tensin 1;Tensin 1	TRUE	TYROBP-KO / WT	TYROBP-KO	WT	10	A0A087WQ94;A0A087WQM0;A0A087WQS0;A0A087WRU0;A0A1D5RM59;A0A6I8MWZ2;E9Q0S6	42025.9	54227.7	0.367751	0.367751	29.0339	1.29034	0	0.463292	0.738308	9	0.373735	Mus musculus	;;;;;;cell-substrate junction assembly,fibroblast migration,intracellular signal transduction	;;;;;;RNA binding,actin binding	;;;;;;intracellular,focal adhesion,cell-substrate junction	tr	10090	1	1	MusMusculus_pUnKB_2021_0824	>tr|A0A087WQ94|A0A087WQ94_MOUSE Tensin 1 (Fragment) OS=Mus musculus OX=10090 GN=Tns1 PE=1 SV=1;>tr|A0A087WQM0|A0A087WQM0_MOUSE Tensin 1 OS=Mus musculus OX=10090 GN=Tns1 PE=1 SV=1;>tr|A0A087WQS0|A0A087WQS0_MOUSE Tensin 1 OS=Mus musculus OX=10090 GN=Tns1 PE=1 SV=1;>tr|A0A087WRU0|A0A087WRU0_MOUSE Tensin 1 (Fragment) OS=Mus musculus OX=10090 GN=Tns1 PE=1 SV=1;>tr|A0A1D5RM59|A0A1D5RM59_MOUSE Tensin 1 …	3	3
A0A087WQ94;A0A087WQM0;A0A087WQS0;A0A087WRU0;A0A1D5RM59;A0A6I8MWZ2;E9Q0S6	Tns1	A0A087WQ94;A0A087WQM0;A0A087WQS0;A0A087WRU0;A0A1D5RM59;A0A6I8MWZ2;E9Q0S6	A0A087WQ94_MOUSE;A0A087WQM0_MOUSE;A0A087WQS0_MOUSE;A0A087WRU0_MOUSE;A0A1D5RM59_MOUSE;A0A6I8MWZ2_MOUSE;E9Q0S6_MOUSE	Tensin 1 (Fragment);Tensin 1;Tensin 1;Tensin 1 (Fragment);Tensin 1;Tensin 1;Tensin 1	TRUE	Q175 / WT	Q175	WT	10	A0A087WQ94;A0A087WQM0;A0A087WQS0;A0A087WRU0;A0A1D5RM59;A0A6I8MWZ2;E9Q0S6	42025.9	54470	0.374184	0.374184	29.6106	1.29611	0	0.289687	0.363373	9	0.271068	Mus musculus	;;;;;;cell-substrate junction assembly,fibroblast migration,intracellular signal transduction	;;;;;;RNA binding,actin binding	;;;;;;intracellular,focal adhesion,cell-substrate junction	tr	10090	1	1	MusMusculus_pUnKB_2021_0824	>tr|A0A087WQ94|A0A087WQ94_MOUSE Tensin 1 (Fragment) OS=Mus musculus OX=10090 GN=Tns1 PE=1 SV=1;>tr|A0A087WQM0|A0A087WQM0_MOUSE Tensin 1 OS=Mus musculus OX=10090 GN=Tns1 PE=1 SV=1;>tr|A0A087WQS0|A0A087WQS0_MOUSE Tensin 1 OS=Mus musculus OX=10090 GN=Tns1 PE=1 SV=1;>tr|A0A087WRU0|A0A087WRU0_MOUSE Tensin 1 (Fragment) OS=Mus musculus OX=10090 GN=Tns1 PE=1 SV=1;>tr|A0A1D5RM59|A0A1D5RM59_MOUSE Tensin 1 …	3	3
A0A087WQ94;A0A087WQM0;A0A087WQS0;A0A087WRU0;A0A1D5RM59;A0A6I8MWZ2;E9Q0S6	Tns1	A0A087WQ94;A0A087WQM0;A0A087WQS0;A0A087WRU0;A0A1D5RM59;A0A6I8MWZ2;E9Q0S6	A0A087WQ94_MOUSE;A0A087WQM0_MOUSE;A0A087WQS0_MOUSE;A0A087WRU0_MOUSE;A0A1D5RM59_MOUSE;A0A6I8MWZ2_MOUSE;E9Q0S6_MOUSE	Tensin 1 (Fragment);Tensin 1;Tensin 1;Tensin 1 (Fragment);Tensin 1;Tensin 1;Tensin 1	TRUE	Q175_TYROBP-KO / WT	Q175_TYROBP-KO	WT	10	A0A087WQ94;A0A087WQM0;A0A087WQS0;A0A087WRU0;A0A1D5RM59;A0A6I8MWZ2;E9Q0S6	42025.9	44342.1	0.0773967	0.0773967	5.51124	1.05511	0	0.854676	0.633291	9	0.386173	Mus musculus	;;;;;;cell-substrate junction assembly,fibroblast migration,intracellular signal transduction	;;;;;;RNA binding,actin binding	;;;;;;intracellular,focal adhesion,cell-substrate junction	tr	10090	1	1	MusMusculus_pUnKB_2021_0824	>tr|A0A087WQ94|A0A087WQ94_MOUSE Tensin 1 (Fragment) OS=Mus musculus OX=10090 GN=Tns1 PE=1 SV=1;>tr|A0A087WQM0|A0A087WQM0_MOUSE Tensin 1 OS=Mus musculus OX=10090 GN=Tns1 PE=1 SV=1;>tr|A0A087WQS0|A0A087WQS0_MOUSE Tensin 1 OS=Mus musculus OX=10090 GN=Tns1 PE=1 SV=1;>tr|A0A087WRU0|A0A087WRU0_MOUSE Tensin 1 (Fragment) OS=Mus musculus OX=10090 GN=Tns1 PE=1 SV=1;>tr|A0A1D5RM59|A0A1D5RM59_MOUSE Tensin 1 …	3	3
A0A087WQ94;A0A087WQM0;A0A087WQS0;A0A087WRU0;A0A1D5RM59;A0A6I8MWZ2;E9Q0S6	Tns1	A0A087WQ94;A0A087WQM0;A0A087WQS0;A0A087WRU0;A0A1D5RM59;A0A6I8MWZ2;E9Q0S6	A0A087WQ94_MOUSE;A0A087WQM0_MOUSE;A0A087WQS0_MOUSE;A0A087WRU0_MOUSE;A0A1D5RM59_MOUSE;A0A6I8MWZ2_MOUSE;E9Q0S6_MOUSE	Tensin 1 (Fragment);Tensin 1;Tensin 1;Tensin 1 (Fragment);Tensin 1;Tensin 1;Tensin 1	TRUE	Q175 / TYROBP-KO	Q175	TYROBP-KO	10	A0A087WQ94;A0A087WQM0;A0A087WQS0;A0A087WRU0;A0A1D5RM59;A0A6I8MWZ2;E9Q0S6	54227.7	54470	0.00643336	0.00643336	0.446922	1.00447	0	0.951465	0.641515	9	0.296032	Mus musculus	;;;;;;cell-substrate junction assembly,fibroblast migration,intracellular signal transduction	;;;;;;RNA binding,actin binding	;;;;;;intracellular,focal adhesion,cell-substrate junction	tr	10090	1	1	MusMusculus_pUnKB_2021_0824	>tr|A0A087WQ94|A0A087WQ94_MOUSE Tensin 1 (Fragment) OS=Mus musculus OX=10090 GN=Tns1 PE=1 SV=1;>tr|A0A087WQM0|A0A087WQM0_MOUSE Tensin 1 OS=Mus musculus OX=10090 GN=Tns1 PE=1 SV=1;>tr|A0A087WQS0|A0A087WQS0_MOUSE Tensin 1 OS=Mus musculus OX=10090 GN=Tns1 PE=1 SV=1;>tr|A0A087WRU0|A0A087WRU0_MOUSE Tensin 1 (Fragment) OS=Mus musculus OX=10090 GN=Tns1 PE=1 SV=1;>tr|A0A1D5RM59|A0A1D5RM59_MOUSE Tensin 1 …	3	3
A0A087WQ94;A0A087WQM0;A0A087WQS0;A0A087WRU0;A0A1D5RM59;A0A6I8MWZ2;E9Q0S6	Tns1	A0A087WQ94;A0A087WQM0;A0A087WQS0;A0A087WRU0;A0A1D5RM59;A0A6I8MWZ2;E9Q0S6	A0A087WQ94_MOUSE;A0A087WQM0_MOUSE;A0A087WQS0_MOUSE;A0A087WRU0_MOUSE;A0A1D5RM59_MOUSE;A0A6I8MWZ2_MOUSE;E9Q0S6_MOUSE	Tensin 1 (Fragment);Tensin 1;Tensin 1;Tensin 1 (Fragment);Tensin 1;Tensin 1;Tensin 1	TRUE	Q175_TYROBP-KO / TYROBP-KO	Q175_TYROBP-KO	TYROBP-KO	10	A0A087WQ94;A0A087WQM0;A0A087WQS0;A0A087WRU0;A0A1D5RM59;A0A6I8MWZ2;E9Q0S6	54227.7	44342.1	-0.290354	0.290354	-18.2299	0.817701	0	0.570776	0.533474	9	0.610264	Mus musculus	;;;;;;cell-substrate junction assembly,fibroblast migration,intracellular signal transduction	;;;;;;RNA binding,actin binding	;;;;;;intracellular,focal adhesion,cell-substrate junction	tr	10090	1	1	MusMusculus_pUnKB_2021_0824	>tr|A0A087WQ94|A0A087WQ94_MOUSE Tensin 1 (Fragment) OS=Mus musculus OX=10090 GN=Tns1 PE=1 SV=1;>tr|A0A087WQM0|A0A087WQM0_MOUSE Tensin 1 OS=Mus musculus OX=10090 GN=Tns1 PE=1 SV=1;>tr|A0A087WQS0|A0A087WQS0_MOUSE Tensin 1 OS=Mus musculus OX=10090 GN=Tns1 PE=1 SV=1;>tr|A0A087WRU0|A0A087WRU0_MOUSE Tensin 1 (Fragment) OS=Mus musculus OX=10090 GN=Tns1 PE=1 SV=1;>tr|A0A1D5RM59|A0A1D5RM59_MOUSE Tensin 1 …	3	3
A0A087WQ94;A0A087WQM0;A0A087WQS0;A0A087WRU0;A0A1D5RM59;A0A6I8MWZ2;E9Q0S6	Tns1	A0A087WQ94;A0A087WQM0;A0A087WQS0;A0A087WRU0;A0A1D5RM59;A0A6I8MWZ2;E9Q0S6	A0A087WQ94_MOUSE;A0A087WQM0_MOUSE;A0A087WQS0_MOUSE;A0A087WRU0_MOUSE;A0A1D5RM59_MOUSE;A0A6I8MWZ2_MOUSE;E9Q0S6_MOUSE	Tensin 1 (Fragment);Tensin 1;Tensin 1;Tensin 1 (Fragment);Tensin 1;Tensin 1;Tensin 1	TRUE	Q175_TYROBP-KO / Q175	Q175_TYROBP-KO	Q175	12	A0A087WQ94;A0A087WQM0;A0A087WQS0;A0A087WRU0;A0A1D5RM59;A0A6I8MWZ2;E9Q0S6	54470	44342.1	-0.296787	0.296787	-18.5937	0.814063	0	0.314634	0.647504	11	0.479283	Mus musculus	;;;;;;cell-substrate junction assembly,fibroblast migration,intracellular signal transduction	;;;;;;RNA binding,actin binding	;;;;;;intracellular,focal adhesion,cell-substrate junction	tr	10090	1	1	MusMusculus_pUnKB_2021_0824	>tr|A0A087WQ94|A0A087WQ94_MOUSE Tensin 1 (Fragment) OS=Mus musculus OX=10090 GN=Tns1 PE=1 SV=1;>tr|A0A087WQM0|A0A087WQM0_MOUSE Tensin 1 OS=Mus musculus OX=10090 GN=Tns1 PE=1 SV=1;>tr|A0A087WQS0|A0A087WQS0_MOUSE Tensin 1 OS=Mus musculus OX=10090 GN=Tns1 PE=1 SV=1;>tr|A0A087WRU0|A0A087WRU0_MOUSE Tensin 1 (Fragment) OS=Mus musculus OX=10090 GN=Tns1 PE=1 SV=1;>tr|A0A1D5RM59|A0A1D5RM59_MOUSE Tensin 1 …	3	3
A0A087WQE8;E9Q9G6;E9QAN4;G3UW47;P33173;Q6P5H4;Q6TA13	Kif1a	A0A087WQE8;E9Q9G6;E9QAN4;G3UW47;P33173;Q6P5H4;Q6TA13	A0A087WQE8_MOUSE;E9Q9G6_MOUSE;E9QAN4_MOUSE;G3UW47_MOUSE;KIF1A_MOUSE;Q6P5H4_MOUSE;Q6TA13_MOUSE	Kinesin-like protein KIF1A;Kinesin-like protein KIF1A;Kinesin-like protein KIF1A;Kinesin-like protein KIF1A;Kinesin-like protein KIF1A;Kif1a protein;Kinesin-like protein KIF1A	TRUE	TYROBP-KO / WT	TYROBP-KO	WT	190	A0A087WQE8;E9Q9G6;E9QAN4;G3UW47;P33173;Q6P5H4;Q6TA13	724210	716486	-0.0154691	0.0154691	-1.06651	0.989335	0	0.569053	0.773732	189	0.072469	Mus musculus	;;;;microtubule-based movement,cytoskeleton-dependent intracellular transport;;	;;;;microtubule motor activity,ATP binding,microtubule binding,ATPase activity,identical protein binding;;	;;;;cytoplasm,kinesin complex,microtubule,neuron projection,neuronal cell body;;	tr;tr;tr;tr;sp;tr;tr	10090	1;1;1;1;1;2;1	1;1;1;1;2;1;1	MusMusculus_pUnKB_2021_0824	>tr|A0A087WQE8|A0A087WQE8_MOUSE Kinesin-like protein KIF1A OS=Mus musculus OX=10090 GN=Kif1a PE=1 SV=1;>tr|E9Q9G6|E9Q9G6_MOUSE Kinesin-like protein KIF1A OS=Mus musculus OX=10090 GN=Kif1a PE=1 SV=1;>tr|E9QAN4|E9QAN4_MOUSE Kinesin-like protein KIF1A OS=Mus musculus OX=10090 GN=Kif1a PE=1 SV=1;>tr|G3UW47|G3UW47_MOUSE Kinesin-like protein KIF1A OS=Mus musculus OX=10090 GN=Kif1a PE=1 SV=1;>sp|P33173|…	37	46
A0A087WQE8;E9Q9G6;E9QAN4;G3UW47;P33173;Q6P5H4;Q6TA13	Kif1a	A0A087WQE8;E9Q9G6;E9QAN4;G3UW47;P33173;Q6P5H4;Q6TA13	A0A087WQE8_MOUSE;E9Q9G6_MOUSE;E9QAN4_MOUSE;G3UW47_MOUSE;KIF1A_MOUSE;Q6P5H4_MOUSE;Q6TA13_MOUSE	Kinesin-like protein KIF1A;Kinesin-like protein KIF1A;Kinesin-like protein KIF1A;Kinesin-like protein KIF1A;Kinesin-like protein KIF1A;Kif1a protein;Kinesin-like protein KIF1A	TRUE	Q175 / WT	Q175	WT	190	A0A087WQE8;E9Q9G6;E9QAN4;G3UW47;P33173;Q6P5H4;Q6TA13	724210	716259	-0.0159272	0.0159272	-1.09792	0.989021	0	0.978379	0.635225	189	0.0734749	Mus musculus	;;;;microtubule-based movement,cytoskeleton-dependent intracellular transport;;	;;;;microtubule motor activity,ATP binding,microtubule binding,ATPase activity,identical protein binding;;	;;;;cytoplasm,kinesin complex,microtubule,neuron projection,neuronal cell body;;	tr;tr;tr;tr;sp;tr;tr	10090	1;1;1;1;1;2;1	1;1;1;1;2;1;1	MusMusculus_pUnKB_2021_0824	>tr|A0A087WQE8|A0A087WQE8_MOUSE Kinesin-like protein KIF1A OS=Mus musculus OX=10090 GN=Kif1a PE=1 SV=1;>tr|E9Q9G6|E9Q9G6_MOUSE Kinesin-like protein KIF1A OS=Mus musculus OX=10090 GN=Kif1a PE=1 SV=1;>tr|E9QAN4|E9QAN4_MOUSE Kinesin-like protein KIF1A OS=Mus musculus OX=10090 GN=Kif1a PE=1 SV=1;>tr|G3UW47|G3UW47_MOUSE Kinesin-like protein KIF1A OS=Mus musculus OX=10090 GN=Kif1a PE=1 SV=1;>sp|P33173|…	37	46
A0A087WQE8;E9Q9G6;E9QAN4;G3UW47;P33173;Q6P5H4;Q6TA13	Kif1a	A0A087WQE8;E9Q9G6;E9QAN4;G3UW47;P33173;Q6P5H4;Q6TA13	A0A087WQE8_MOUSE;E9Q9G6_MOUSE;E9QAN4_MOUSE;G3UW47_MOUSE;KIF1A_MOUSE;Q6P5H4_MOUSE;Q6TA13_MOUSE	Kinesin-like protein KIF1A;Kinesin-like protein KIF1A;Kinesin-like protein KIF1A;Kinesin-like protein KIF1A;Kinesin-like protein KIF1A;Kif1a protein;Kinesin-like protein KIF1A	TRUE	Q175_TYROBP-KO / WT	Q175_TYROBP-KO	WT	190	A0A087WQE8;E9Q9G6;E9QAN4;G3UW47;P33173;Q6P5H4;Q6TA13	724210	723739	-0.000937959	0.000937959	-0.0649932	0.99935	0	0.578787	0.534726	189	0.113596	Mus musculus	;;;;microtubule-based movement,cytoskeleton-dependent intracellular transport;;	;;;;microtubule motor activity,ATP binding,microtubule binding,ATPase activity,identical protein binding;;	;;;;cytoplasm,kinesin complex,microtubule,neuron projection,neuronal cell body;;	tr;tr;tr;tr;sp;tr;tr	10090	1;1;1;1;1;2;1	1;1;1;1;2;1;1	MusMusculus_pUnKB_2021_0824	>tr|A0A087WQE8|A0A087WQE8_MOUSE Kinesin-like protein KIF1A OS=Mus musculus OX=10090 GN=Kif1a PE=1 SV=1;>tr|E9Q9G6|E9Q9G6_MOUSE Kinesin-like protein KIF1A OS=Mus musculus OX=10090 GN=Kif1a PE=1 SV=1;>tr|E9QAN4|E9QAN4_MOUSE Kinesin-like protein KIF1A OS=Mus musculus OX=10090 GN=Kif1a PE=1 SV=1;>tr|G3UW47|G3UW47_MOUSE Kinesin-like protein KIF1A OS=Mus musculus OX=10090 GN=Kif1a PE=1 SV=1;>sp|P33173|…	37	46
A0A087WQE8;E9Q9G6;E9QAN4;G3UW47;P33173;Q6P5H4;Q6TA13	Kif1a	A0A087WQE8;E9Q9G6;E9QAN4;G3UW47;P33173;Q6P5H4;Q6TA13	A0A087WQE8_MOUSE;E9Q9G6_MOUSE;E9QAN4_MOUSE;G3UW47_MOUSE;KIF1A_MOUSE;Q6P5H4_MOUSE;Q6TA13_MOUSE	Kinesin-like protein KIF1A;Kinesin-like protein KIF1A;Kinesin-like protein KIF1A;Kinesin-like protein KIF1A;Kinesin-like protein KIF1A;Kif1a protein;Kinesin-like protein KIF1A	TRUE	Q175 / TYROBP-KO	Q175	TYROBP-KO	190	A0A087WQE8;E9Q9G6;E9QAN4;G3UW47;P33173;Q6P5H4;Q6TA13	716486	716259	-0.00045816	0.00045816	-0.0317522	0.999682	0	0.565817	0.513042	189	0.0683994	Mus musculus	;;;;microtubule-based movement,cytoskeleton-dependent intracellular transport;;	;;;;microtubule motor activity,ATP binding,microtubule binding,ATPase activity,identical protein binding;;	;;;;cytoplasm,kinesin complex,microtubule,neuron projection,neuronal cell body;;	tr;tr;tr;tr;sp;tr;tr	10090	1;1;1;1;1;2;1	1;1;1;1;2;1;1	MusMusculus_pUnKB_2021_0824	>tr|A0A087WQE8|A0A087WQE8_MOUSE Kinesin-like protein KIF1A OS=Mus musculus OX=10090 GN=Kif1a PE=1 SV=1;>tr|E9Q9G6|E9Q9G6_MOUSE Kinesin-like protein KIF1A OS=Mus musculus OX=10090 GN=Kif1a PE=1 SV=1;>tr|E9QAN4|E9QAN4_MOUSE Kinesin-like protein KIF1A OS=Mus musculus OX=10090 GN=Kif1a PE=1 SV=1;>tr|G3UW47|G3UW47_MOUSE Kinesin-like protein KIF1A OS=Mus musculus OX=10090 GN=Kif1a PE=1 SV=1;>sp|P33173|…	37	46
A0A087WQE8;E9Q9G6;E9QAN4;G3UW47;P33173;Q6P5H4;Q6TA13	Kif1a	A0A087WQE8;E9Q9G6;E9QAN4;G3UW47;P33173;Q6P5H4;Q6TA13	A0A087WQE8_MOUSE;E9Q9G6_MOUSE;E9QAN4_MOUSE;G3UW47_MOUSE;KIF1A_MOUSE;Q6P5H4_MOUSE;Q6TA13_MOUSE	Kinesin-like protein KIF1A;Kinesin-like protein KIF1A;Kinesin-like protein KIF1A;Kinesin-like protein KIF1A;Kinesin-like protein KIF1A;Kif1a protein;Kinesin-like protein KIF1A	TRUE	Q175_TYROBP-KO / TYROBP-KO	Q175_TYROBP-KO	TYROBP-KO	190	A0A087WQE8;E9Q9G6;E9QAN4;G3UW47;P33173;Q6P5H4;Q6TA13	716486	723739	0.0145311	0.0145311	1.01231	1.01012	0	0.846916	0.623144	189	0.112939	Mus musculus	;;;;microtubule-based movement,cytoskeleton-dependent intracellular transport;;	;;;;microtubule motor activity,ATP binding,microtubule binding,ATPase activity,identical protein binding;;	;;;;cytoplasm,kinesin complex,microtubule,neuron projection,neuronal cell body;;	tr;tr;tr;tr;sp;tr;tr	10090	1;1;1;1;1;2;1	1;1;1;1;2;1;1	MusMusculus_pUnKB_2021_0824	>tr|A0A087WQE8|A0A087WQE8_MOUSE Kinesin-like protein KIF1A OS=Mus musculus OX=10090 GN=Kif1a PE=1 SV=1;>tr|E9Q9G6|E9Q9G6_MOUSE Kinesin-like protein KIF1A OS=Mus musculus OX=10090 GN=Kif1a PE=1 SV=1;>tr|E9QAN4|E9QAN4_MOUSE Kinesin-like protein KIF1A OS=Mus musculus OX=10090 GN=Kif1a PE=1 SV=1;>tr|G3UW47|G3UW47_MOUSE Kinesin-like protein KIF1A OS=Mus musculus OX=10090 GN=Kif1a PE=1 SV=1;>sp|P33173|…	37	46
A0A087WQE8;E9Q9G6;E9QAN4;G3UW47;P33173;Q6P5H4;Q6TA13	Kif1a	A0A087WQE8;E9Q9G6;E9QAN4;G3UW47;P33173;Q6P5H4;Q6TA13	A0A087WQE8_MOUSE;E9Q9G6_MOUSE;E9QAN4_MOUSE;G3UW47_MOUSE;KIF1A_MOUSE;Q6P5H4_MOUSE;Q6TA13_MOUSE	Kinesin-like protein KIF1A;Kinesin-like protein KIF1A;Kinesin-like protein KIF1A;Kinesin-like protein KIF1A;Kinesin-like protein KIF1A;Kif1a protein;Kinesin-like protein KIF1A	TRUE	Q175_TYROBP-KO / Q175	Q175_TYROBP-KO	Q175	228	A0A087WQE8;E9Q9G6;E9QAN4;G3UW47;P33173;Q6P5H4;Q6TA13	716259	723739	0.0149893	0.0149893	1.04439	1.01044	0	0.947372	0.82936	227	0.0993588	Mus musculus	;;;;microtubule-based movement,cytoskeleton-dependent intracellular transport;;	;;;;microtubule motor activity,ATP binding,microtubule binding,ATPase activity,identical protein binding;;	;;;;cytoplasm,kinesin complex,microtubule,neuron projection,neuronal cell body;;	tr;tr;tr;tr;sp;tr;tr	10090	1;1;1;1;1;2;1	1;1;1;1;2;1;1	MusMusculus_pUnKB_2021_0824	>tr|A0A087WQE8|A0A087WQE8_MOUSE Kinesin-like protein KIF1A OS=Mus musculus OX=10090 GN=Kif1a PE=1 SV=1;>tr|E9Q9G6|E9Q9G6_MOUSE Kinesin-like protein KIF1A OS=Mus musculus OX=10090 GN=Kif1a PE=1 SV=1;>tr|E9QAN4|E9QAN4_MOUSE Kinesin-like protein KIF1A OS=Mus musculus OX=10090 GN=Kif1a PE=1 SV=1;>tr|G3UW47|G3UW47_MOUSE Kinesin-like protein KIF1A OS=Mus musculus OX=10090 GN=Kif1a PE=1 SV=1;>sp|P33173|…	37	46
A0A087WQF0	Plppr2	A0A087WQF0	A0A087WQF0_MOUSE	Phospholipid phosphatase-related protein type 2	TRUE	TYROBP-KO / WT	TYROBP-KO	WT	15	A0A087WQF0	498937	412960	-0.272853	0.272853	-17.2319	0.827681	0	0.566663	0.773732	14	0.21878	Mus musculus				tr	10090	1	1	MusMusculus_pUnKB_2021_0824	>tr|A0A087WQF0|A0A087WQF0_MOUSE Phospholipid phosphatase-related protein type 2 OS=Mus musculus OX=10090 GN=Plppr2 PE=1 SV=1	3	4
A0A087WQF0	Plppr2	A0A087WQF0	A0A087WQF0_MOUSE	Phospholipid phosphatase-related protein type 2	TRUE	Q175 / WT	Q175	WT	15	A0A087WQF0	498937	626805	0.329161	0.329161	25.6282	1.25628	0	0.0485191	0.137934	14	0.233796	Mus musculus				tr	10090	1	1	MusMusculus_pUnKB_2021_0824	>tr|A0A087WQF0|A0A087WQF0_MOUSE Phospholipid phosphatase-related protein type 2 OS=Mus musculus OX=10090 GN=Plppr2 PE=1 SV=1	3	4
A0A087WQF0	Plppr2	A0A087WQF0	A0A087WQF0_MOUSE	Phospholipid phosphatase-related protein type 2	TRUE	Q175_TYROBP-KO / WT	Q175_TYROBP-KO	WT	15	A0A087WQF0	498937	546725	0.131958	0.131958	9.578	1.09578	0	0.0852349	0.209741	14	0.157775	Mus musculus				tr	10090	1	1	MusMusculus_pUnKB_2021_0824	>tr|A0A087WQF0|A0A087WQF0_MOUSE Phospholipid phosphatase-related protein type 2 OS=Mus musculus OX=10090 GN=Plppr2 PE=1 SV=1	3	4
A0A087WQF0	Plppr2	A0A087WQF0	A0A087WQF0_MOUSE	Phospholipid phosphatase-related protein type 2	TRUE	Q175 / TYROBP-KO	Q175	TYROBP-KO	15	A0A087WQF0	412960	626805	0.602014	0.602014	51.7834	1.51783	0	6.11566e-05	0.00092732	14	0.112943	Mus musculus				tr	10090	1	1	MusMusculus_pUnKB_2021_0824	>tr|A0A087WQF0|A0A087WQF0_MOUSE Phospholipid phosphatase-related protein type 2 OS=Mus musculus OX=10090 GN=Plppr2 PE=1 SV=1	3	4
A0A087WQF0	Plppr2	A0A087WQF0	A0A087WQF0_MOUSE	Phospholipid phosphatase-related protein type 2	TRUE	Q175_TYROBP-KO / TYROBP-KO	Q175_TYROBP-KO	TYROBP-KO	15	A0A087WQF0	412960	546725	0.404811	0.404811	32.3916	1.32392	0	0.00514171	0.0342277	14	0.127196	Mus musculus				tr	10090	1	1	MusMusculus_pUnKB_2021_0824	>tr|A0A087WQF0|A0A087WQF0_MOUSE Phospholipid phosphatase-related protein type 2 OS=Mus musculus OX=10090 GN=Plppr2 PE=1 SV=1	3	4
A0A087WQF0	Plppr2	A0A087WQF0	A0A087WQF0_MOUSE	Phospholipid phosphatase-related protein type 2	TRUE	Q175_TYROBP-KO / Q175	Q175_TYROBP-KO	Q175	18	A0A087WQF0	626805	546725	-0.197203	0.197203	-12.776	0.87224	0	0.0307155	0.361956	17	0.113963	Mus musculus				tr	10090	1	1	MusMusculus_pUnKB_2021_0824	>tr|A0A087WQF0|A0A087WQF0_MOUSE Phospholipid phosphatase-related protein type 2 OS=Mus musculus OX=10090 GN=Plppr2 PE=1 SV=1	3	4
A0A087WQS2;Q9CQC6	Bzw1	A0A087WQS2;Q9CQC6	A0A087WQS2_MOUSE;BZW1_MOUSE	Basic leucine zipper and W2 domain-containing protein 1	TRUE	TYROBP-KO / WT	TYROBP-KO	WT	25	A0A087WQS2;Q9CQC6	305746	315649	0.0459873	0.0459873	3.23895	1.03239	0	0.304985	0.696512	24	0.102961	Mus musculus	;transcription, DNA-templated,regulation of transcription, DNA-templated	;RNA binding,cadherin binding	;cytoplasm,membrane	tr;sp	10090	1	1	MusMusculus_pUnKB_2021_0824	>tr|A0A087WQS2|A0A087WQS2_MOUSE Basic leucine zipper and W2 domain-containing protein 1 OS=Mus musculus OX=10090 GN=Bzw1 PE=1 SV=1;>sp|Q9CQC6|BZW1_MOUSE Basic leucine zipper and W2 domain-containing protein 1 OS=Mus musculus OX=10090 GN=Bzw1 PE=1 SV=1	5	5
A0A087WQS2;Q9CQC6	Bzw1	A0A087WQS2;Q9CQC6	A0A087WQS2_MOUSE;BZW1_MOUSE	Basic leucine zipper and W2 domain-containing protein 1	TRUE	Q175 / WT	Q175	WT	25	A0A087WQS2;Q9CQC6	305746	330541	0.112493	0.112493	8.10951	1.0811	0	0.072207	0.175195	24	0.0996645	Mus musculus	;transcription, DNA-templated,regulation of transcription, DNA-templated	;RNA binding,cadherin binding	;cytoplasm,membrane	tr;sp	10090	1	1	MusMusculus_pUnKB_2021_0824	>tr|A0A087WQS2|A0A087WQS2_MOUSE Basic leucine zipper and W2 domain-containing protein 1 OS=Mus musculus OX=10090 GN=Bzw1 PE=1 SV=1;>sp|Q9CQC6|BZW1_MOUSE Basic leucine zipper and W2 domain-containing protein 1 OS=Mus musculus OX=10090 GN=Bzw1 PE=1 SV=1	5	5
A0A087WQS2;Q9CQC6	Bzw1	A0A087WQS2;Q9CQC6	A0A087WQS2_MOUSE;BZW1_MOUSE	Basic leucine zipper and W2 domain-containing protein 1	TRUE	Q175_TYROBP-KO / WT	Q175_TYROBP-KO	WT	25	A0A087WQS2;Q9CQC6	305746	315826	0.0467922	0.0467922	3.29656	1.03297	0	0.143244	0.278103	24	0.103876	Mus musculus	;transcription, DNA-templated,regulation of transcription, DNA-templated	;RNA binding,cadherin binding	;cytoplasm,membrane	tr;sp	10090	1	1	MusMusculus_pUnKB_2021_0824	>tr|A0A087WQS2|A0A087WQS2_MOUSE Basic leucine zipper and W2 domain-containing protein 1 OS=Mus musculus OX=10090 GN=Bzw1 PE=1 SV=1;>sp|Q9CQC6|BZW1_MOUSE Basic leucine zipper and W2 domain-containing protein 1 OS=Mus musculus OX=10090 GN=Bzw1 PE=1 SV=1	5	5
A0A087WQS2;Q9CQC6	Bzw1	A0A087WQS2;Q9CQC6	A0A087WQS2_MOUSE;BZW1_MOUSE	Basic leucine zipper and W2 domain-containing protein 1	TRUE	Q175 / TYROBP-KO	Q175	TYROBP-KO	25	A0A087WQS2;Q9CQC6	315649	330541	0.066506	0.066506	4.71775	1.04718	0	0.00290849	0.0201357	24	0.0239938	Mus musculus	;transcription, DNA-templated,regulation of transcription, DNA-templated	;RNA binding,cadherin binding	;cytoplasm,membrane	tr;sp	10090	1	1	MusMusculus_pUnKB_2021_0824	>tr|A0A087WQS2|A0A087WQS2_MOUSE Basic leucine zipper and W2 domain-containing protein 1 OS=Mus musculus OX=10090 GN=Bzw1 PE=1 SV=1;>sp|Q9CQC6|BZW1_MOUSE Basic leucine zipper and W2 domain-containing protein 1 OS=Mus musculus OX=10090 GN=Bzw1 PE=1 SV=1	5	5
A0A087WQS2;Q9CQC6	Bzw1	A0A087WQS2;Q9CQC6	A0A087WQS2_MOUSE;BZW1_MOUSE	Basic leucine zipper and W2 domain-containing protein 1	TRUE	Q175_TYROBP-KO / TYROBP-KO	Q175_TYROBP-KO	TYROBP-KO	25	A0A087WQS2;Q9CQC6	315649	315826	0.000804908	0.000804908	0.0558076	1.00056	0	0.00902221	0.0510506	24	0.0173465	Mus musculus	;transcription, DNA-templated,regulation of transcription, DNA-templated	;RNA binding,cadherin binding	;cytoplasm,membrane	tr;sp	10090	1	1	MusMusculus_pUnKB_2021_0824	>tr|A0A087WQS2|A0A087WQS2_MOUSE Basic leucine zipper and W2 domain-containing protein 1 OS=Mus musculus OX=10090 GN=Bzw1 PE=1 SV=1;>sp|Q9CQC6|BZW1_MOUSE Basic leucine zipper and W2 domain-containing protein 1 OS=Mus musculus OX=10090 GN=Bzw1 PE=1 SV=1	5	5
A0A087WQS2;Q9CQC6	Bzw1	A0A087WQS2;Q9CQC6	A0A087WQS2_MOUSE;BZW1_MOUSE	Basic leucine zipper and W2 domain-containing protein 1	TRUE	Q175_TYROBP-KO / Q175	Q175_TYROBP-KO	Q175	30	A0A087WQS2;Q9CQC6	330541	315826	-0.0657011	0.0657011	-4.45192	0.955481	0	0.208659	0.576863	29	0.128008	Mus musculus	;transcription, DNA-templated,regulation of transcription, DNA-templated	;RNA binding,cadherin binding	;cytoplasm,membrane	tr;sp	10090	1	1	MusMusculus_pUnKB_2021_0824	>tr|A0A087WQS2|A0A087WQS2_MOUSE Basic leucine zipper and W2 domain-containing protein 1 OS=Mus musculus OX=10090 GN=Bzw1 PE=1 SV=1;>sp|Q9CQC6|BZW1_MOUSE Basic leucine zipper and W2 domain-containing protein 1 OS=Mus musculus OX=10090 GN=Bzw1 PE=1 SV=1	5	5
A0A087WRE5;Q6P3D0	Nudt16	A0A087WRE5;Q6P3D0	A0A087WRE5_MOUSE;NUD16_MOUSE	U8 snoRNA-decapping enzyme (Fragment);U8 snoRNA-decapping enzyme	TRUE	TYROBP-KO / WT	TYROBP-KO	WT	25	A0A087WRE5;Q6P3D0	181713	184520	0.0221127	0.0221127	1.54454	1.01545	0	0.57864	0.778336	24	0.0377796	Mus musculus	;adenosine to inosine editing,mRNA catabolic process,proteolysis,positive regulation of cell proliferation,snoRNA catabolic process,dephosphorylation,dITP catabolic process,IDP catabolic process,chromosome organization,positive regulation of cell cycle process,XDP catabolic process,negative regulation of rRNA processing,positive regulation of double-strand break repair	;magnesium ion binding,mRNA binding,GTP binding,metalloexopeptidase activity,manganese ion binding,snoRNA binding,dITP diphosphatase activity,identical protein binding,protein homodimerization activity,m7G(5')pppN diphosphatase activity,cobalt ion binding,dIDP diphosphatase activity,nucleotide phosphatase activity, acting on free nucleotides,XTP binding,ITP binding,IDP phosphatase activity	;nucleus,nucleoplasm,nucleolus,cytoplasm	tr;sp	10090	1	1	MusMusculus_pUnKB_2021_0824	>tr|A0A087WRE5|A0A087WRE5_MOUSE U8 snoRNA-decapping enzyme (Fragment) OS=Mus musculus OX=10090 GN=Nudt16 PE=1 SV=1;>sp|Q6P3D0|NUD16_MOUSE U8 snoRNA-decapping enzyme OS=Mus musculus OX=10090 GN=Nudt16 PE=1 SV=1	5	5
A0A087WRE5;Q6P3D0	Nudt16	A0A087WRE5;Q6P3D0	A0A087WRE5_MOUSE;NUD16_MOUSE	U8 snoRNA-decapping enzyme (Fragment);U8 snoRNA-decapping enzyme	TRUE	Q175 / WT	Q175	WT	25	A0A087WRE5;Q6P3D0	181713	185064	0.0263613	0.0263613	1.84402	1.01844	0	0.661802	0.535275	24	0.138068	Mus musculus	;adenosine to inosine editing,mRNA catabolic process,proteolysis,positive regulation of cell proliferation,snoRNA catabolic process,dephosphorylation,dITP catabolic process,IDP catabolic process,chromosome organization,positive regulation of cell cycle process,XDP catabolic process,negative regulation of rRNA processing,positive regulation of double-strand break repair	;magnesium ion binding,mRNA binding,GTP binding,metalloexopeptidase activity,manganese ion binding,snoRNA binding,dITP diphosphatase activity,identical protein binding,protein homodimerization activity,m7G(5')pppN diphosphatase activity,cobalt ion binding,dIDP diphosphatase activity,nucleotide phosphatase activity, acting on free nucleotides,XTP binding,ITP binding,IDP phosphatase activity	;nucleus,nucleoplasm,nucleolus,cytoplasm	tr;sp	10090	1	1	MusMusculus_pUnKB_2021_0824	>tr|A0A087WRE5|A0A087WRE5_MOUSE U8 snoRNA-decapping enzyme (Fragment) OS=Mus musculus OX=10090 GN=Nudt16 PE=1 SV=1;>sp|Q6P3D0|NUD16_MOUSE U8 snoRNA-decapping enzyme OS=Mus musculus OX=10090 GN=Nudt16 PE=1 SV=1	5	5
A0A087WRE5;Q6P3D0	Nudt16	A0A087WRE5;Q6P3D0	A0A087WRE5_MOUSE;NUD16_MOUSE	U8 snoRNA-decapping enzyme (Fragment);U8 snoRNA-decapping enzyme	TRUE	Q175_TYROBP-KO / WT	Q175_TYROBP-KO	WT	25	A0A087WRE5;Q6P3D0	181713	173032	-0.0706234	0.0706234	-4.77736	0.952226	0	0.991583	0.664324	24	0.0453293	Mus musculus	;adenosine to inosine editing,mRNA catabolic process,proteolysis,positive regulation of cell proliferation,snoRNA catabolic process,dephosphorylation,dITP catabolic process,IDP catabolic process,chromosome organization,positive regulation of cell cycle process,XDP catabolic process,negative regulation of rRNA processing,positive regulation of double-strand break repair	;magnesium ion binding,mRNA binding,GTP binding,metalloexopeptidase activity,manganese ion binding,snoRNA binding,dITP diphosphatase activity,identical protein binding,protein homodimerization activity,m7G(5')pppN diphosphatase activity,cobalt ion binding,dIDP diphosphatase activity,nucleotide phosphatase activity, acting on free nucleotides,XTP binding,ITP binding,IDP phosphatase activity	;nucleus,nucleoplasm,nucleolus,cytoplasm	tr;sp	10090	1	1	MusMusculus_pUnKB_2021_0824	>tr|A0A087WRE5|A0A087WRE5_MOUSE U8 snoRNA-decapping enzyme (Fragment) OS=Mus musculus OX=10090 GN=Nudt16 PE=1 SV=1;>sp|Q6P3D0|NUD16_MOUSE U8 snoRNA-decapping enzyme OS=Mus musculus OX=10090 GN=Nudt16 PE=1 SV=1	5	5
A0A087WRE5;Q6P3D0	Nudt16	A0A087WRE5;Q6P3D0	A0A087WRE5_MOUSE;NUD16_MOUSE	U8 snoRNA-decapping enzyme (Fragment);U8 snoRNA-decapping enzyme	TRUE	Q175 / TYROBP-KO	Q175	TYROBP-KO	25	A0A087WRE5;Q6P3D0	184520	185064	0.00424855	0.00424855	0.294921	1.00295	0	0.538019	0.501863	24	0.131925	Mus musculus	;adenosine to inosine editing,mRNA catabolic process,proteolysis,positive regulation of cell proliferation,snoRNA catabolic process,dephosphorylation,dITP catabolic process,IDP catabolic process,chromosome organization,positive regulation of cell cycle process,XDP catabolic process,negative regulation of rRNA processing,positive regulation of double-strand break repair	;magnesium ion binding,mRNA binding,GTP binding,metalloexopeptidase activity,manganese ion binding,snoRNA binding,dITP diphosphatase activity,identical protein binding,protein homodimerization activity,m7G(5')pppN diphosphatase activity,cobalt ion binding,dIDP diphosphatase activity,nucleotide phosphatase activity, acting on free nucleotides,XTP binding,ITP binding,IDP phosphatase activity	;nucleus,nucleoplasm,nucleolus,cytoplasm	tr;sp	10090	1	1	MusMusculus_pUnKB_2021_0824	>tr|A0A087WRE5|A0A087WRE5_MOUSE U8 snoRNA-decapping enzyme (Fragment) OS=Mus musculus OX=10090 GN=Nudt16 PE=1 SV=1;>sp|Q6P3D0|NUD16_MOUSE U8 snoRNA-decapping enzyme OS=Mus musculus OX=10090 GN=Nudt16 PE=1 SV=1	5	5
A0A087WRE5;Q6P3D0	Nudt16	A0A087WRE5;Q6P3D0	A0A087WRE5_MOUSE;NUD16_MOUSE	U8 snoRNA-decapping enzyme (Fragment);U8 snoRNA-decapping enzyme	TRUE	Q175_TYROBP-KO / TYROBP-KO	Q175_TYROBP-KO	TYROBP-KO	25	A0A087WRE5;Q6P3D0	184520	173032	-0.0927362	0.0927362	-6.22574	0.937743	0	0.552723	0.525434	24	0.0361276	Mus musculus	;adenosine to inosine editing,mRNA catabolic process,proteolysis,positive regulation of cell proliferation,snoRNA catabolic process,dephosphorylation,dITP catabolic process,IDP catabolic process,chromosome organization,positive regulation of cell cycle process,XDP catabolic process,negative regulation of rRNA processing,positive regulation of double-strand break repair	;magnesium ion binding,mRNA binding,GTP binding,metalloexopeptidase activity,manganese ion binding,snoRNA binding,dITP diphosphatase activity,identical protein binding,protein homodimerization activity,m7G(5')pppN diphosphatase activity,cobalt ion binding,dIDP diphosphatase activity,nucleotide phosphatase activity, acting on free nucleotides,XTP binding,ITP binding,IDP phosphatase activity	;nucleus,nucleoplasm,nucleolus,cytoplasm	tr;sp	10090	1	1	MusMusculus_pUnKB_2021_0824	>tr|A0A087WRE5|A0A087WRE5_MOUSE U8 snoRNA-decapping enzyme (Fragment) OS=Mus musculus OX=10090 GN=Nudt16 PE=1 SV=1;>sp|Q6P3D0|NUD16_MOUSE U8 snoRNA-decapping enzyme OS=Mus musculus OX=10090 GN=Nudt16 PE=1 SV=1	5	5
A0A087WRE5;Q6P3D0	Nudt16	A0A087WRE5;Q6P3D0	A0A087WRE5_MOUSE;NUD16_MOUSE	U8 snoRNA-decapping enzyme (Fragment);U8 snoRNA-decapping enzyme	TRUE	Q175_TYROBP-KO / Q175	Q175_TYROBP-KO	Q175	30	A0A087WRE5;Q6P3D0	185064	173032	-0.0969847	0.0969847	-6.50149	0.934985	0	0.563654	0.73994	29	0.15476	Mus musculus	;adenosine to inosine editing,mRNA catabolic process,proteolysis,positive regulation of cell proliferation,snoRNA catabolic process,dephosphorylation,dITP catabolic process,IDP catabolic process,chromosome organization,positive regulation of cell cycle process,XDP catabolic process,negative regulation of rRNA processing,positive regulation of double-strand break repair	;magnesium ion binding,mRNA binding,GTP binding,metalloexopeptidase activity,manganese ion binding,snoRNA binding,dITP diphosphatase activity,identical protein binding,protein homodimerization activity,m7G(5')pppN diphosphatase activity,cobalt ion binding,dIDP diphosphatase activity,nucleotide phosphatase activity, acting on free nucleotides,XTP binding,ITP binding,IDP phosphatase activity	;nucleus,nucleoplasm,nucleolus,cytoplasm	tr;sp	10090	1	1	MusMusculus_pUnKB_2021_0824	>tr|A0A087WRE5|A0A087WRE5_MOUSE U8 snoRNA-decapping enzyme (Fragment) OS=Mus musculus OX=10090 GN=Nudt16 PE=1 SV=1;>sp|Q6P3D0|NUD16_MOUSE U8 snoRNA-decapping enzyme OS=Mus musculus OX=10090 GN=Nudt16 PE=1 SV=1	5	5
A0A087WRF2;Q8BXK8	Agap1	A0A087WRF2;Q8BXK8	A0A087WRF2_MOUSE;AGAP1_MOUSE	Arf-GAP with GTPase, ANK repeat and PH domain-containing protein 1;Arf-GAP with GTPase, ANK repeat and PH domain-containing protein 1	TRUE	TYROBP-KO / WT	TYROBP-KO	WT	35	A0A087WRF2;Q8BXK8	277652	266392	-0.0597294	0.0597294	-4.05559	0.959444	0	0.554875	0.771883	34	0.0652021	Mus musculus	;protein transport,positive regulation of GTPase activity	;GTPase activity,GTPase activator activity,GTP binding,phospholipid binding,metal ion binding	;cytosol	tr;sp	10090	1	1	MusMusculus_pUnKB_2021_0824	>tr|A0A087WRF2|A0A087WRF2_MOUSE Arf-GAP with GTPase, ANK repeat and PH domain-containing protein 1 OS=Mus musculus OX=10090 GN=Agap1 PE=1 SV=1;>sp|Q8BXK8|AGAP1_MOUSE Arf-GAP with GTPase, ANK repeat and PH domain-containing protein 1 OS=Mus musculus OX=10090 GN=Agap1 PE=1 SV=1	7	7
A0A087WRF2;Q8BXK8	Agap1	A0A087WRF2;Q8BXK8	A0A087WRF2_MOUSE;AGAP1_MOUSE	Arf-GAP with GTPase, ANK repeat and PH domain-containing protein 1;Arf-GAP with GTPase, ANK repeat and PH domain-containing protein 1	TRUE	Q175 / WT	Q175	WT	35	A0A087WRF2;Q8BXK8	277652	260880	-0.0898914	0.0898914	-6.04065	0.939593	0	0.796961	0.580152	34	0.0875683	Mus musculus	;protein transport,positive regulation of GTPase activity	;GTPase activity,GTPase activator activity,GTP binding,phospholipid binding,metal ion binding	;cytosol	tr;sp	10090	1	1	MusMusculus_pUnKB_2021_0824	>tr|A0A087WRF2|A0A087WRF2_MOUSE Arf-GAP with GTPase, ANK repeat and PH domain-containing protein 1 OS=Mus musculus OX=10090 GN=Agap1 PE=1 SV=1;>sp|Q8BXK8|AGAP1_MOUSE Arf-GAP with GTPase, ANK repeat and PH domain-containing protein 1 OS=Mus musculus OX=10090 GN=Agap1 PE=1 SV=1	7	7
A0A087WRF2;Q8BXK8	Agap1	A0A087WRF2;Q8BXK8	A0A087WRF2_MOUSE;AGAP1_MOUSE	Arf-GAP with GTPase, ANK repeat and PH domain-containing protein 1;Arf-GAP with GTPase, ANK repeat and PH domain-containing protein 1	TRUE	Q175_TYROBP-KO / WT	Q175_TYROBP-KO	WT	35	A0A087WRF2;Q8BXK8	277652	277512	-0.000727956	0.000727956	-0.0504453	0.999496	0	0.631336	0.552506	34	0.113491	Mus musculus	;protein transport,positive regulation of GTPase activity	;GTPase activity,GTPase activator activity,GTP binding,phospholipid binding,metal ion binding	;cytosol	tr;sp	10090	1	1	MusMusculus_pUnKB_2021_0824	>tr|A0A087WRF2|A0A087WRF2_MOUSE Arf-GAP with GTPase, ANK repeat and PH domain-containing protein 1 OS=Mus musculus OX=10090 GN=Agap1 PE=1 SV=1;>sp|Q8BXK8|AGAP1_MOUSE Arf-GAP with GTPase, ANK repeat and PH domain-containing protein 1 OS=Mus musculus OX=10090 GN=Agap1 PE=1 SV=1	7	7
A0A087WRF2;Q8BXK8	Agap1	A0A087WRF2;Q8BXK8	A0A087WRF2_MOUSE;AGAP1_MOUSE	Arf-GAP with GTPase, ANK repeat and PH domain-containing protein 1;Arf-GAP with GTPase, ANK repeat and PH domain-containing protein 1	TRUE	Q175 / TYROBP-KO	Q175	TYROBP-KO	35	A0A087WRF2;Q8BXK8	266392	260880	-0.030162	0.030162	-2.06897	0.97931	0	0.473398	0.470866	34	0.0849522	Mus musculus	;protein transport,positive regulation of GTPase activity	;GTPase activity,GTPase activator activity,GTP binding,phospholipid binding,metal ion binding	;cytosol	tr;sp	10090	1	1	MusMusculus_pUnKB_2021_0824	>tr|A0A087WRF2|A0A087WRF2_MOUSE Arf-GAP with GTPase, ANK repeat and PH domain-containing protein 1 OS=Mus musculus OX=10090 GN=Agap1 PE=1 SV=1;>sp|Q8BXK8|AGAP1_MOUSE Arf-GAP with GTPase, ANK repeat and PH domain-containing protein 1 OS=Mus musculus OX=10090 GN=Agap1 PE=1 SV=1	7	7
A0A087WRF2;Q8BXK8	Agap1	A0A087WRF2;Q8BXK8	A0A087WRF2_MOUSE;AGAP1_MOUSE	Arf-GAP with GTPase, ANK repeat and PH domain-containing protein 1;Arf-GAP with GTPase, ANK repeat and PH domain-containing protein 1	TRUE	Q175_TYROBP-KO / TYROBP-KO	Q175_TYROBP-KO	TYROBP-KO	35	A0A087WRF2;Q8BXK8	266392	277512	0.0590014	0.0590014	4.17445	1.04174	0	0.82771	0.617312	34	0.0732681	Mus musculus	;protein transport,positive regulation of GTPase activity	;GTPase activity,GTPase activator activity,GTP binding,phospholipid binding,metal ion binding	;cytosol	tr;sp	10090	1	1	MusMusculus_pUnKB_2021_0824	>tr|A0A087WRF2|A0A087WRF2_MOUSE Arf-GAP with GTPase, ANK repeat and PH domain-containing protein 1 OS=Mus musculus OX=10090 GN=Agap1 PE=1 SV=1;>sp|Q8BXK8|AGAP1_MOUSE Arf-GAP with GTPase, ANK repeat and PH domain-containing protein 1 OS=Mus musculus OX=10090 GN=Agap1 PE=1 SV=1	7	7
A0A087WRF2;Q8BXK8	Agap1	A0A087WRF2;Q8BXK8	A0A087WRF2_MOUSE;AGAP1_MOUSE	Arf-GAP with GTPase, ANK repeat and PH domain-containing protein 1;Arf-GAP with GTPase, ANK repeat and PH domain-containing protein 1	TRUE	Q175_TYROBP-KO / Q175	Q175_TYROBP-KO	Q175	42	A0A087WRF2;Q8BXK8	260880	277512	0.0891634	0.0891634	6.37532	1.06375	0	0.700313	0.781243	41	0.0923553	Mus musculus	;protein transport,positive regulation of GTPase activity	;GTPase activity,GTPase activator activity,GTP binding,phospholipid binding,metal ion binding	;cytosol	tr;sp	10090	1	1	MusMusculus_pUnKB_2021_0824	>tr|A0A087WRF2|A0A087WRF2_MOUSE Arf-GAP with GTPase, ANK repeat and PH domain-containing protein 1 OS=Mus musculus OX=10090 GN=Agap1 PE=1 SV=1;>sp|Q8BXK8|AGAP1_MOUSE Arf-GAP with GTPase, ANK repeat and PH domain-containing protein 1 OS=Mus musculus OX=10090 GN=Agap1 PE=1 SV=1	7	7
A0A087WRG0;A0A087WRM7;B2Z892;B2Z893;Q6GTL7;Q8CDS6	Pfkfb2;Pfkfb2;Pfkfb2;Pfkfb2;Pfkfb2;	A0A087WRG0;A0A087WRM7;B2Z892;B2Z893;Q6GTL7;Q8CDS6	A0A087WRG0_MOUSE;A0A087WRM7_MOUSE;B2Z892_MOUSE;B2Z893_MOUSE;Q6GTL7_MOUSE;Q8CDS6_MOUSE	6-phosphofructo-2-kinase	TRUE	TYROBP-KO / WT	TYROBP-KO	WT	15	A0A087WRG0;A0A087WRM7;B2Z892;B2Z893;Q6GTL7;Q8CDS6	78220.4	63039.6	-0.311287	0.311287	-19.4078	0.805922	0	0.665811	0.797407	14	0.229266	Mus musculus	;;;;;	;;;;;	;;;;;	tr	10090	1;1;1;1;1;2	1	MusMusculus_pUnKB_2021_0824	>tr|A0A087WRG0|A0A087WRG0_MOUSE 6-phosphofructo-2-kinase OS=Mus musculus OX=10090 GN=Pfkfb2 PE=1 SV=1;>tr|A0A087WRM7|A0A087WRM7_MOUSE 6-phosphofructo-2-kinase OS=Mus musculus OX=10090 GN=Pfkfb2 PE=1 SV=1;>tr|B2Z892|B2Z892_MOUSE 6-phosphofructo-2-kinase OS=Mus musculus OX=10090 GN=Pfkfb2 PE=1 SV=1;>tr|B2Z893|B2Z893_MOUSE 6-phosphofructo-2-kinase OS=Mus musculus OX=10090 GN=Pfkfb2 PE=1 SV=1;>tr|Q6G…	8	8
A0A087WRG0;A0A087WRM7;B2Z892;B2Z893;Q6GTL7;Q8CDS6	Pfkfb2;Pfkfb2;Pfkfb2;Pfkfb2;Pfkfb2;	A0A087WRG0;A0A087WRM7;B2Z892;B2Z893;Q6GTL7;Q8CDS6	A0A087WRG0_MOUSE;A0A087WRM7_MOUSE;B2Z892_MOUSE;B2Z893_MOUSE;Q6GTL7_MOUSE;Q8CDS6_MOUSE	6-phosphofructo-2-kinase	TRUE	Q175 / WT	Q175	WT	15	A0A087WRG0;A0A087WRM7;B2Z892;B2Z893;Q6GTL7;Q8CDS6	78220.4	83546.8	0.0950388	0.0950388	6.80941	1.06809	0	0.730012	0.556702	14	0.25719	Mus musculus	;;;;;	;;;;;	;;;;;	tr	10090	1;1;1;1;1;2	1	MusMusculus_pUnKB_2021_0824	>tr|A0A087WRG0|A0A087WRG0_MOUSE 6-phosphofructo-2-kinase OS=Mus musculus OX=10090 GN=Pfkfb2 PE=1 SV=1;>tr|A0A087WRM7|A0A087WRM7_MOUSE 6-phosphofructo-2-kinase OS=Mus musculus OX=10090 GN=Pfkfb2 PE=1 SV=1;>tr|B2Z892|B2Z892_MOUSE 6-phosphofructo-2-kinase OS=Mus musculus OX=10090 GN=Pfkfb2 PE=1 SV=1;>tr|B2Z893|B2Z893_MOUSE 6-phosphofructo-2-kinase OS=Mus musculus OX=10090 GN=Pfkfb2 PE=1 SV=1;>tr|Q6G…	8	8
A0A087WRG0;A0A087WRM7;B2Z892;B2Z893;Q6GTL7;Q8CDS6	Pfkfb2;Pfkfb2;Pfkfb2;Pfkfb2;Pfkfb2;	A0A087WRG0;A0A087WRM7;B2Z892;B2Z893;Q6GTL7;Q8CDS6	A0A087WRG0_MOUSE;A0A087WRM7_MOUSE;B2Z892_MOUSE;B2Z893_MOUSE;Q6GTL7_MOUSE;Q8CDS6_MOUSE	6-phosphofructo-2-kinase	TRUE	Q175_TYROBP-KO / WT	Q175_TYROBP-KO	WT	15	A0A087WRG0;A0A087WRM7;B2Z892;B2Z893;Q6GTL7;Q8CDS6	78220.4	101668	0.378249	0.378249	29.9764	1.29976	0	0.398599	0.44809	14	0.216922	Mus musculus	;;;;;	;;;;;	;;;;;	tr	10090	1;1;1;1;1;2	1	MusMusculus_pUnKB_2021_0824	>tr|A0A087WRG0|A0A087WRG0_MOUSE 6-phosphofructo-2-kinase OS=Mus musculus OX=10090 GN=Pfkfb2 PE=1 SV=1;>tr|A0A087WRM7|A0A087WRM7_MOUSE 6-phosphofructo-2-kinase OS=Mus musculus OX=10090 GN=Pfkfb2 PE=1 SV=1;>tr|B2Z892|B2Z892_MOUSE 6-phosphofructo-2-kinase OS=Mus musculus OX=10090 GN=Pfkfb2 PE=1 SV=1;>tr|B2Z893|B2Z893_MOUSE 6-phosphofructo-2-kinase OS=Mus musculus OX=10090 GN=Pfkfb2 PE=1 SV=1;>tr|Q6G…	8	8
A0A087WRG0;A0A087WRM7;B2Z892;B2Z893;Q6GTL7;Q8CDS6	Pfkfb2;Pfkfb2;Pfkfb2;Pfkfb2;Pfkfb2;	A0A087WRG0;A0A087WRM7;B2Z892;B2Z893;Q6GTL7;Q8CDS6	A0A087WRG0_MOUSE;A0A087WRM7_MOUSE;B2Z892_MOUSE;B2Z893_MOUSE;Q6GTL7_MOUSE;Q8CDS6_MOUSE	6-phosphofructo-2-kinase	TRUE	Q175 / TYROBP-KO	Q175	TYROBP-KO	15	A0A087WRG0;A0A087WRM7;B2Z892;B2Z893;Q6GTL7;Q8CDS6	63039.6	83546.8	0.406326	0.406326	32.5306	1.32531	0	0.562949	0.511745	14	0.323552	Mus musculus	;;;;;	;;;;;	;;;;;	tr	10090	1;1;1;1;1;2	1	MusMusculus_pUnKB_2021_0824	>tr|A0A087WRG0|A0A087WRG0_MOUSE 6-phosphofructo-2-kinase OS=Mus musculus OX=10090 GN=Pfkfb2 PE=1 SV=1;>tr|A0A087WRM7|A0A087WRM7_MOUSE 6-phosphofructo-2-kinase OS=Mus musculus OX=10090 GN=Pfkfb2 PE=1 SV=1;>tr|B2Z892|B2Z892_MOUSE 6-phosphofructo-2-kinase OS=Mus musculus OX=10090 GN=Pfkfb2 PE=1 SV=1;>tr|B2Z893|B2Z893_MOUSE 6-phosphofructo-2-kinase OS=Mus musculus OX=10090 GN=Pfkfb2 PE=1 SV=1;>tr|Q6G…	8	8
A0A087WRG0;A0A087WRM7;B2Z892;B2Z893;Q6GTL7;Q8CDS6	Pfkfb2;Pfkfb2;Pfkfb2;Pfkfb2;Pfkfb2;	A0A087WRG0;A0A087WRM7;B2Z892;B2Z893;Q6GTL7;Q8CDS6	A0A087WRG0_MOUSE;A0A087WRM7_MOUSE;B2Z892_MOUSE;B2Z893_MOUSE;Q6GTL7_MOUSE;Q8CDS6_MOUSE	6-phosphofructo-2-kinase	TRUE	Q175_TYROBP-KO / TYROBP-KO	Q175_TYROBP-KO	TYROBP-KO	15	A0A087WRG0;A0A087WRM7;B2Z892;B2Z893;Q6GTL7;Q8CDS6	63039.6	101668	0.689536	0.689536	61.2765	1.61276	0	0.267885	0.383955	14	0.251393	Mus musculus	;;;;;	;;;;;	;;;;;	tr	10090	1;1;1;1;1;2	1	MusMusculus_pUnKB_2021_0824	>tr|A0A087WRG0|A0A087WRG0_MOUSE 6-phosphofructo-2-kinase OS=Mus musculus OX=10090 GN=Pfkfb2 PE=1 SV=1;>tr|A0A087WRM7|A0A087WRM7_MOUSE 6-phosphofructo-2-kinase OS=Mus musculus OX=10090 GN=Pfkfb2 PE=1 SV=1;>tr|B2Z892|B2Z892_MOUSE 6-phosphofructo-2-kinase OS=Mus musculus OX=10090 GN=Pfkfb2 PE=1 SV=1;>tr|B2Z893|B2Z893_MOUSE 6-phosphofructo-2-kinase OS=Mus musculus OX=10090 GN=Pfkfb2 PE=1 SV=1;>tr|Q6G…	8	8
A0A087WRG0;A0A087WRM7;B2Z892;B2Z893;Q6GTL7;Q8CDS6	Pfkfb2;Pfkfb2;Pfkfb2;Pfkfb2;Pfkfb2;	A0A087WRG0;A0A087WRM7;B2Z892;B2Z893;Q6GTL7;Q8CDS6	A0A087WRG0_MOUSE;A0A087WRM7_MOUSE;B2Z892_MOUSE;B2Z893_MOUSE;Q6GTL7_MOUSE;Q8CDS6_MOUSE	6-phosphofructo-2-kinase	TRUE	Q175_TYROBP-KO / Q175	Q175_TYROBP-KO	Q175	18	A0A087WRG0;A0A087WRM7;B2Z892;B2Z893;Q6GTL7;Q8CDS6	83546.8	101668	0.28321	0.28321	21.69	1.2169	0	0.553729	0.736241	17	0.293591	Mus musculus	;;;;;	;;;;;	;;;;;	tr	10090	1;1;1;1;1;2	1	MusMusculus_pUnKB_2021_0824	>tr|A0A087WRG0|A0A087WRG0_MOUSE 6-phosphofructo-2-kinase OS=Mus musculus OX=10090 GN=Pfkfb2 PE=1 SV=1;>tr|A0A087WRM7|A0A087WRM7_MOUSE 6-phosphofructo-2-kinase OS=Mus musculus OX=10090 GN=Pfkfb2 PE=1 SV=1;>tr|B2Z892|B2Z892_MOUSE 6-phosphofructo-2-kinase OS=Mus musculus OX=10090 GN=Pfkfb2 PE=1 SV=1;>tr|B2Z893|B2Z893_MOUSE 6-phosphofructo-2-kinase OS=Mus musculus OX=10090 GN=Pfkfb2 PE=1 SV=1;>tr|Q6G…	8	8
A0A087WRM2;Q3U0F3;Q91VK4	Itm2c	A0A087WRM2;Q3U0F3;Q91VK4	A0A087WRM2_MOUSE;Q3U0F3_MOUSE;ITM2C_MOUSE	Integral membrane protein 2;Integral membrane protein 2;Integral membrane protein 2C	TRUE	TYROBP-KO / WT	TYROBP-KO	WT	20	A0A087WRM2;Q3U0F3;Q91VK4	286402	302641	0.0795653	0.0795653	5.66996	1.0567	0	0.0148525	0.332008	19	0.0307571	Mus musculus	;;nervous system development,negative regulation of neuron projection development,neuron differentiation,negative regulation of amyloid precursor protein biosynthetic process,positive regulation of extrinsic apoptotic signaling pathway	;;beta-amyloid binding,ATP binding	;;lysosome,lysosomal membrane,Golgi apparatus,plasma membrane,integral component of membrane,perinuclear region of cytoplasm,extracellular exosome	tr;tr;sp	10090	1;2;1	1;1;2	MusMusculus_pUnKB_2021_0824	>tr|A0A087WRM2|A0A087WRM2_MOUSE Integral membrane protein 2 OS=Mus musculus OX=10090 GN=Itm2c PE=1 SV=1;>tr|Q3U0F3|Q3U0F3_MOUSE Integral membrane protein 2 OS=Mus musculus OX=10090 GN=Itm2c PE=2 SV=1;>sp|Q91VK4|ITM2C_MOUSE Integral membrane protein 2C OS=Mus musculus OX=10090 GN=Itm2c PE=1 SV=2	4	4
A0A087WRM2;Q3U0F3;Q91VK4	Itm2c	A0A087WRM2;Q3U0F3;Q91VK4	A0A087WRM2_MOUSE;Q3U0F3_MOUSE;ITM2C_MOUSE	Integral membrane protein 2;Integral membrane protein 2;Integral membrane protein 2C	TRUE	Q175 / WT	Q175	WT	20	A0A087WRM2;Q3U0F3;Q91VK4	286402	302876	0.0806869	0.0806869	5.75214	1.05752	0	0.113004	0.223391	19	0.043351	Mus musculus	;;nervous system development,negative regulation of neuron projection development,neuron differentiation,negative regulation of amyloid precursor protein biosynthetic process,positive regulation of extrinsic apoptotic signaling pathway	;;beta-amyloid binding,ATP binding	;;lysosome,lysosomal membrane,Golgi apparatus,plasma membrane,integral component of membrane,perinuclear region of cytoplasm,extracellular exosome	tr;tr;sp	10090	1;2;1	1;1;2	MusMusculus_pUnKB_2021_0824	>tr|A0A087WRM2|A0A087WRM2_MOUSE Integral membrane protein 2 OS=Mus musculus OX=10090 GN=Itm2c PE=1 SV=1;>tr|Q3U0F3|Q3U0F3_MOUSE Integral membrane protein 2 OS=Mus musculus OX=10090 GN=Itm2c PE=2 SV=1;>sp|Q91VK4|ITM2C_MOUSE Integral membrane protein 2C OS=Mus musculus OX=10090 GN=Itm2c PE=1 SV=2	4	4
A0A087WRM2;Q3U0F3;Q91VK4	Itm2c	A0A087WRM2;Q3U0F3;Q91VK4	A0A087WRM2_MOUSE;Q3U0F3_MOUSE;ITM2C_MOUSE	Integral membrane protein 2;Integral membrane protein 2;Integral membrane protein 2C	TRUE	Q175_TYROBP-KO / WT	Q175_TYROBP-KO	WT	20	A0A087WRM2;Q3U0F3;Q91VK4	286402	302788	0.0802646	0.0802646	5.7212	1.05721	0	0.224774	0.347455	19	0.0397424	Mus musculus	;;nervous system development,negative regulation of neuron projection development,neuron differentiation,negative regulation of amyloid precursor protein biosynthetic process,positive regulation of extrinsic apoptotic signaling pathway	;;beta-amyloid binding,ATP binding	;;lysosome,lysosomal membrane,Golgi apparatus,plasma membrane,integral component of membrane,perinuclear region of cytoplasm,extracellular exosome	tr;tr;sp	10090	1;2;1	1;1;2	MusMusculus_pUnKB_2021_0824	>tr|A0A087WRM2|A0A087WRM2_MOUSE Integral membrane protein 2 OS=Mus musculus OX=10090 GN=Itm2c PE=1 SV=1;>tr|Q3U0F3|Q3U0F3_MOUSE Integral membrane protein 2 OS=Mus musculus OX=10090 GN=Itm2c PE=2 SV=1;>sp|Q91VK4|ITM2C_MOUSE Integral membrane protein 2C OS=Mus musculus OX=10090 GN=Itm2c PE=1 SV=2	4	4
A0A087WRM2;Q3U0F3;Q91VK4	Itm2c	A0A087WRM2;Q3U0F3;Q91VK4	A0A087WRM2_MOUSE;Q3U0F3_MOUSE;ITM2C_MOUSE	Integral membrane protein 2;Integral membrane protein 2;Integral membrane protein 2C	TRUE	Q175 / TYROBP-KO	Q175	TYROBP-KO	20	A0A087WRM2;Q3U0F3;Q91VK4	302641	302876	0.0011216	0.0011216	0.0777737	1.00078	0	0.715893	0.57217	19	0.0279666	Mus musculus	;;nervous system development,negative regulation of neuron projection development,neuron differentiation,negative regulation of amyloid precursor protein biosynthetic process,positive regulation of extrinsic apoptotic signaling pathway	;;beta-amyloid binding,ATP binding	;;lysosome,lysosomal membrane,Golgi apparatus,plasma membrane,integral component of membrane,perinuclear region of cytoplasm,extracellular exosome	tr;tr;sp	10090	1;2;1	1;1;2	MusMusculus_pUnKB_2021_0824	>tr|A0A087WRM2|A0A087WRM2_MOUSE Integral membrane protein 2 OS=Mus musculus OX=10090 GN=Itm2c PE=1 SV=1;>tr|Q3U0F3|Q3U0F3_MOUSE Integral membrane protein 2 OS=Mus musculus OX=10090 GN=Itm2c PE=2 SV=1;>sp|Q91VK4|ITM2C_MOUSE Integral membrane protein 2C OS=Mus musculus OX=10090 GN=Itm2c PE=1 SV=2	4	4
A0A087WRM2;Q3U0F3;Q91VK4	Itm2c	A0A087WRM2;Q3U0F3;Q91VK4	A0A087WRM2_MOUSE;Q3U0F3_MOUSE;ITM2C_MOUSE	Integral membrane protein 2;Integral membrane protein 2;Integral membrane protein 2C	TRUE	Q175_TYROBP-KO / TYROBP-KO	Q175_TYROBP-KO	TYROBP-KO	20	A0A087WRM2;Q3U0F3;Q91VK4	302641	302788	0.00069939	0.00069939	0.0484898	1.00048	0	0.280638	0.390744	19	0.0292567	Mus musculus	;;nervous system development,negative regulation of neuron projection development,neuron differentiation,negative regulation of amyloid precursor protein biosynthetic process,positive regulation of extrinsic apoptotic signaling pathway	;;beta-amyloid binding,ATP binding	;;lysosome,lysosomal membrane,Golgi apparatus,plasma membrane,integral component of membrane,perinuclear region of cytoplasm,extracellular exosome	tr;tr;sp	10090	1;2;1	1;1;2	MusMusculus_pUnKB_2021_0824	>tr|A0A087WRM2|A0A087WRM2_MOUSE Integral membrane protein 2 OS=Mus musculus OX=10090 GN=Itm2c PE=1 SV=1;>tr|Q3U0F3|Q3U0F3_MOUSE Integral membrane protein 2 OS=Mus musculus OX=10090 GN=Itm2c PE=2 SV=1;>sp|Q91VK4|ITM2C_MOUSE Integral membrane protein 2C OS=Mus musculus OX=10090 GN=Itm2c PE=1 SV=2	4	4
A0A087WRM2;Q3U0F3;Q91VK4	Itm2c	A0A087WRM2;Q3U0F3;Q91VK4	A0A087WRM2_MOUSE;Q3U0F3_MOUSE;ITM2C_MOUSE	Integral membrane protein 2;Integral membrane protein 2;Integral membrane protein 2C	TRUE	Q175_TYROBP-KO / Q175	Q175_TYROBP-KO	Q175	24	A0A087WRM2;Q3U0F3;Q91VK4	302876	302788	-0.00042221	0.00042221	-0.0292611	0.999707	0	0.74185	0.789558	23	0.0407532	Mus musculus	;;nervous system development,negative regulation of neuron projection development,neuron differentiation,negative regulation of amyloid precursor protein biosynthetic process,positive regulation of extrinsic apoptotic signaling pathway	;;beta-amyloid binding,ATP binding	;;lysosome,lysosomal membrane,Golgi apparatus,plasma membrane,integral component of membrane,perinuclear region of cytoplasm,extracellular exosome	tr;tr;sp	10090	1;2;1	1;1;2	MusMusculus_pUnKB_2021_0824	>tr|A0A087WRM2|A0A087WRM2_MOUSE Integral membrane protein 2 OS=Mus musculus OX=10090 GN=Itm2c PE=1 SV=1;>tr|Q3U0F3|Q3U0F3_MOUSE Integral membrane protein 2 OS=Mus musculus OX=10090 GN=Itm2c PE=2 SV=1;>sp|Q91VK4|ITM2C_MOUSE Integral membrane protein 2C OS=Mus musculus OX=10090 GN=Itm2c PE=1 SV=2	4	4
A0A087WRY3;Q80XU3	Nucks1	A0A087WRY3;Q80XU3	A0A087WRY3_MOUSE;NUCKS_MOUSE	Nuclear ubiquitous casein and cyclin-dependent kinase substrate 1	TRUE	TYROBP-KO / WT	TYROBP-KO	WT	10	A0A087WRY3;Q80XU3	51158.1	46430.5	-0.13989	0.13989	-9.24118	0.907588	0	0.341458	0.699542	9	0.251995	Mus musculus	;double-strand break repair via homologous recombination,cellular glucose homeostasis,regulation of DNA replication,chromatin organization,regulation of transcription from RNA polymerase II promoter,transcription from RNA polymerase II promoter,release from viral latency,replication fork processing,interstrand cross-link repair,glucose homeostasis,positive regulation by host of viral transcriptio…	;transcriptional activator activity, RNA polymerase II core promoter proximal region sequence-specific binding,chromatin binding,double-stranded DNA binding,single-stranded DNA binding,RNA binding,transcription factor binding	;chromatin,nuclear chromatin,nucleus,nucleolus,cytoplasm	tr;sp	10090	1	1	MusMusculus_pUnKB_2021_0824	>tr|A0A087WRY3|A0A087WRY3_MOUSE Nuclear ubiquitous casein and cyclin-dependent kinase substrate 1 OS=Mus musculus OX=10090 GN=Nucks1 PE=1 SV=1;>sp|Q80XU3|NUCKS_MOUSE Nuclear ubiquitous casein and cyclin-dependent kinase substrate 1 OS=Mus musculus OX=10090 GN=Nucks1 PE=1 SV=1	2	2
A0A087WRY3;Q80XU3	Nucks1	A0A087WRY3;Q80XU3	A0A087WRY3_MOUSE;NUCKS_MOUSE	Nuclear ubiquitous casein and cyclin-dependent kinase substrate 1	TRUE	Q175 / WT	Q175	WT	10	A0A087WRY3;Q80XU3	51158.1	47120.9	-0.118596	0.118596	-7.89162	0.921084	0	0.251106	0.335956	9	0.366176	Mus musculus	;double-strand break repair via homologous recombination,cellular glucose homeostasis,regulation of DNA replication,chromatin organization,regulation of transcription from RNA polymerase II promoter,transcription from RNA polymerase II promoter,release from viral latency,replication fork processing,interstrand cross-link repair,glucose homeostasis,positive regulation by host of viral transcriptio…	;transcriptional activator activity, RNA polymerase II core promoter proximal region sequence-specific binding,chromatin binding,double-stranded DNA binding,single-stranded DNA binding,RNA binding,transcription factor binding	;chromatin,nuclear chromatin,nucleus,nucleolus,cytoplasm	tr;sp	10090	1	1	MusMusculus_pUnKB_2021_0824	>tr|A0A087WRY3|A0A087WRY3_MOUSE Nuclear ubiquitous casein and cyclin-dependent kinase substrate 1 OS=Mus musculus OX=10090 GN=Nucks1 PE=1 SV=1;>sp|Q80XU3|NUCKS_MOUSE Nuclear ubiquitous casein and cyclin-dependent kinase substrate 1 OS=Mus musculus OX=10090 GN=Nucks1 PE=1 SV=1	2	2
A0A087WRY3;Q80XU3	Nucks1	A0A087WRY3;Q80XU3	A0A087WRY3_MOUSE;NUCKS_MOUSE	Nuclear ubiquitous casein and cyclin-dependent kinase substrate 1	TRUE	Q175_TYROBP-KO / WT	Q175_TYROBP-KO	WT	10	A0A087WRY3;Q80XU3	51158.1	41742.6	-0.293444	0.293444	-18.4048	0.815952	0	0.163008	0.29897	9	0.179236	Mus musculus	;double-strand break repair via homologous recombination,cellular glucose homeostasis,regulation of DNA replication,chromatin organization,regulation of transcription from RNA polymerase II promoter,transcription from RNA polymerase II promoter,release from viral latency,replication fork processing,interstrand cross-link repair,glucose homeostasis,positive regulation by host of viral transcriptio…	;transcriptional activator activity, RNA polymerase II core promoter proximal region sequence-specific binding,chromatin binding,double-stranded DNA binding,single-stranded DNA binding,RNA binding,transcription factor binding	;chromatin,nuclear chromatin,nucleus,nucleolus,cytoplasm	tr;sp	10090	1	1	MusMusculus_pUnKB_2021_0824	>tr|A0A087WRY3|A0A087WRY3_MOUSE Nuclear ubiquitous casein and cyclin-dependent kinase substrate 1 OS=Mus musculus OX=10090 GN=Nucks1 PE=1 SV=1;>sp|Q80XU3|NUCKS_MOUSE Nuclear ubiquitous casein and cyclin-dependent kinase substrate 1 OS=Mus musculus OX=10090 GN=Nucks1 PE=1 SV=1	2	2
A0A087WRY3;Q80XU3	Nucks1	A0A087WRY3;Q80XU3	A0A087WRY3_MOUSE;NUCKS_MOUSE	Nuclear ubiquitous casein and cyclin-dependent kinase substrate 1	TRUE	Q175 / TYROBP-KO	Q175	TYROBP-KO	10	A0A087WRY3;Q80XU3	46430.5	47120.9	0.0212945	0.0212945	1.48697	1.01487	0	0.582012	0.520195	9	0.342958	Mus musculus	;double-strand break repair via homologous recombination,cellular glucose homeostasis,regulation of DNA replication,chromatin organization,regulation of transcription from RNA polymerase II promoter,transcription from RNA polymerase II promoter,release from viral latency,replication fork processing,interstrand cross-link repair,glucose homeostasis,positive regulation by host of viral transcriptio…	;transcriptional activator activity, RNA polymerase II core promoter proximal region sequence-specific binding,chromatin binding,double-stranded DNA binding,single-stranded DNA binding,RNA binding,transcription factor binding	;chromatin,nuclear chromatin,nucleus,nucleolus,cytoplasm	tr;sp	10090	1	1	MusMusculus_pUnKB_2021_0824	>tr|A0A087WRY3|A0A087WRY3_MOUSE Nuclear ubiquitous casein and cyclin-dependent kinase substrate 1 OS=Mus musculus OX=10090 GN=Nucks1 PE=1 SV=1;>sp|Q80XU3|NUCKS_MOUSE Nuclear ubiquitous casein and cyclin-dependent kinase substrate 1 OS=Mus musculus OX=10090 GN=Nucks1 PE=1 SV=1	2	2
A0A087WRY3;Q80XU3	Nucks1	A0A087WRY3;Q80XU3	A0A087WRY3_MOUSE;NUCKS_MOUSE	Nuclear ubiquitous casein and cyclin-dependent kinase substrate 1	TRUE	Q175_TYROBP-KO / TYROBP-KO	Q175_TYROBP-KO	TYROBP-KO	10	A0A087WRY3;Q80XU3	46430.5	41742.6	-0.153554	0.153554	-10.0967	0.899033	0	0.937694	0.648705	9	0.236017	Mus musculus	;double-strand break repair via homologous recombination,cellular glucose homeostasis,regulation of DNA replication,chromatin organization,regulation of transcription from RNA polymerase II promoter,transcription from RNA polymerase II promoter,release from viral latency,replication fork processing,interstrand cross-link repair,glucose homeostasis,positive regulation by host of viral transcriptio…	;transcriptional activator activity, RNA polymerase II core promoter proximal region sequence-specific binding,chromatin binding,double-stranded DNA binding,single-stranded DNA binding,RNA binding,transcription factor binding	;chromatin,nuclear chromatin,nucleus,nucleolus,cytoplasm	tr;sp	10090	1	1	MusMusculus_pUnKB_2021_0824	>tr|A0A087WRY3|A0A087WRY3_MOUSE Nuclear ubiquitous casein and cyclin-dependent kinase substrate 1 OS=Mus musculus OX=10090 GN=Nucks1 PE=1 SV=1;>sp|Q80XU3|NUCKS_MOUSE Nuclear ubiquitous casein and cyclin-dependent kinase substrate 1 OS=Mus musculus OX=10090 GN=Nucks1 PE=1 SV=1	2	2
A0A087WRY3;Q80XU3	Nucks1	A0A087WRY3;Q80XU3	A0A087WRY3_MOUSE;NUCKS_MOUSE	Nuclear ubiquitous casein and cyclin-dependent kinase substrate 1	TRUE	Q175_TYROBP-KO / Q175	Q175_TYROBP-KO	Q175	12	A0A087WRY3;Q80XU3	47120.9	41742.6	-0.174848	0.174848	-11.4139	0.885861	0	0.82798	0.809813	11	0.333391	Mus musculus	;double-strand break repair via homologous recombination,cellular glucose homeostasis,regulation of DNA replication,chromatin organization,regulation of transcription from RNA polymerase II promoter,transcription from RNA polymerase II promoter,release from viral latency,replication fork processing,interstrand cross-link repair,glucose homeostasis,positive regulation by host of viral transcriptio…	;transcriptional activator activity, RNA polymerase II core promoter proximal region sequence-specific binding,chromatin binding,double-stranded DNA binding,single-stranded DNA binding,RNA binding,transcription factor binding	;chromatin,nuclear chromatin,nucleus,nucleolus,cytoplasm	tr;sp	10090	1	1	MusMusculus_pUnKB_2021_0824	>tr|A0A087WRY3|A0A087WRY3_MOUSE Nuclear ubiquitous casein and cyclin-dependent kinase substrate 1 OS=Mus musculus OX=10090 GN=Nucks1 PE=1 SV=1;>sp|Q80XU3|NUCKS_MOUSE Nuclear ubiquitous casein and cyclin-dependent kinase substrate 1 OS=Mus musculus OX=10090 GN=Nucks1 PE=1 SV=1	2	2
A0A087WS83;B2RWX7;Q61290	Cacna1e	A0A087WS83;B2RWX7;Q61290	A0A087WS83_MOUSE;B2RWX7_MOUSE;CAC1E_MOUSE	Voltage-dependent R-type calcium channel subunit alpha;Voltage-dependent R-type calcium channel subunit alpha;Voltage-dependent R-type calcium channel subunit alpha-1E	TRUE	TYROBP-KO / WT	TYROBP-KO	WT	115	A0A087WS83;B2RWX7;Q61290	309268	316675	0.0341446	0.0341446	2.39495	1.02395	0	0.689293	0.800085	114	0.0559849	Mus musculus	;;behavioral fear response,regulation of heart rate,calcium ion transport,locomotory behavior,visual learning,transmission of nerve impulse,sensory perception of pain,flagellated sperm motility,regulation of ion transmembrane transport,glucose homeostasis,fear response,response to pain,behavioral response to pain,neurological system process,regulation of insulin secretion involved in cellular res…	;;voltage-gated calcium channel activity,calcium ion binding,high voltage-gated calcium channel activity,protein N-terminus binding	;;voltage-gated calcium channel complex	tr;tr;sp	10090	1;2;1	1	MusMusculus_pUnKB_2021_0824	>tr|A0A087WS83|A0A087WS83_MOUSE Voltage-dependent R-type calcium channel subunit alpha OS=Mus musculus OX=10090 GN=Cacna1e PE=1 SV=1;>tr|B2RWX7|B2RWX7_MOUSE Voltage-dependent R-type calcium channel subunit alpha OS=Mus musculus OX=10090 GN=Cacna1e PE=2 SV=1;>sp|Q61290|CAC1E_MOUSE Voltage-dependent R-type calcium channel subunit alpha-1E OS=Mus musculus OX=10090 GN=Cacna1e PE=1 SV=1	22	23
A0A087WS83;B2RWX7;Q61290	Cacna1e	A0A087WS83;B2RWX7;Q61290	A0A087WS83_MOUSE;B2RWX7_MOUSE;CAC1E_MOUSE	Voltage-dependent R-type calcium channel subunit alpha;Voltage-dependent R-type calcium channel subunit alpha;Voltage-dependent R-type calcium channel subunit alpha-1E	TRUE	Q175 / WT	Q175	WT	115	A0A087WS83;B2RWX7;Q61290	309268	254710	-0.28	0.28	-17.6409	0.823591	0	4.51252e-06	0.00011854	114	0.0632719	Mus musculus	;;behavioral fear response,regulation of heart rate,calcium ion transport,locomotory behavior,visual learning,transmission of nerve impulse,sensory perception of pain,flagellated sperm motility,regulation of ion transmembrane transport,glucose homeostasis,fear response,response to pain,behavioral response to pain,neurological system process,regulation of insulin secretion involved in cellular res…	;;voltage-gated calcium channel activity,calcium ion binding,high voltage-gated calcium channel activity,protein N-terminus binding	;;voltage-gated calcium channel complex	tr;tr;sp	10090	1;2;1	1	MusMusculus_pUnKB_2021_0824	>tr|A0A087WS83|A0A087WS83_MOUSE Voltage-dependent R-type calcium channel subunit alpha OS=Mus musculus OX=10090 GN=Cacna1e PE=1 SV=1;>tr|B2RWX7|B2RWX7_MOUSE Voltage-dependent R-type calcium channel subunit alpha OS=Mus musculus OX=10090 GN=Cacna1e PE=2 SV=1;>sp|Q61290|CAC1E_MOUSE Voltage-dependent R-type calcium channel subunit alpha-1E OS=Mus musculus OX=10090 GN=Cacna1e PE=1 SV=1	22	23
A0A087WS83;B2RWX7;Q61290	Cacna1e	A0A087WS83;B2RWX7;Q61290	A0A087WS83_MOUSE;B2RWX7_MOUSE;CAC1E_MOUSE	Voltage-dependent R-type calcium channel subunit alpha;Voltage-dependent R-type calcium channel subunit alpha;Voltage-dependent R-type calcium channel subunit alpha-1E	TRUE	Q175_TYROBP-KO / WT	Q175_TYROBP-KO	WT	115	A0A087WS83;B2RWX7;Q61290	309268	262330	-0.237472	0.237472	-15.177	0.84823	0	0.000402333	0.00570873	114	0.0661399	Mus musculus	;;behavioral fear response,regulation of heart rate,calcium ion transport,locomotory behavior,visual learning,transmission of nerve impulse,sensory perception of pain,flagellated sperm motility,regulation of ion transmembrane transport,glucose homeostasis,fear response,response to pain,behavioral response to pain,neurological system process,regulation of insulin secretion involved in cellular res…	;;voltage-gated calcium channel activity,calcium ion binding,high voltage-gated calcium channel activity,protein N-terminus binding	;;voltage-gated calcium channel complex	tr;tr;sp	10090	1;2;1	1	MusMusculus_pUnKB_2021_0824	>tr|A0A087WS83|A0A087WS83_MOUSE Voltage-dependent R-type calcium channel subunit alpha OS=Mus musculus OX=10090 GN=Cacna1e PE=1 SV=1;>tr|B2RWX7|B2RWX7_MOUSE Voltage-dependent R-type calcium channel subunit alpha OS=Mus musculus OX=10090 GN=Cacna1e PE=2 SV=1;>sp|Q61290|CAC1E_MOUSE Voltage-dependent R-type calcium channel subunit alpha-1E OS=Mus musculus OX=10090 GN=Cacna1e PE=1 SV=1	22	23
A0A087WS83;B2RWX7;Q61290	Cacna1e	A0A087WS83;B2RWX7;Q61290	A0A087WS83_MOUSE;B2RWX7_MOUSE;CAC1E_MOUSE	Voltage-dependent R-type calcium channel subunit alpha;Voltage-dependent R-type calcium channel subunit alpha;Voltage-dependent R-type calcium channel subunit alpha-1E	TRUE	Q175 / TYROBP-KO	Q175	TYROBP-KO	115	A0A087WS83;B2RWX7;Q61290	316675	254710	-0.314145	0.314145	-19.5672	0.804328	0	5.53421e-07	2.20578e-05	114	0.0616559	Mus musculus	;;behavioral fear response,regulation of heart rate,calcium ion transport,locomotory behavior,visual learning,transmission of nerve impulse,sensory perception of pain,flagellated sperm motility,regulation of ion transmembrane transport,glucose homeostasis,fear response,response to pain,behavioral response to pain,neurological system process,regulation of insulin secretion involved in cellular res…	;;voltage-gated calcium channel activity,calcium ion binding,high voltage-gated calcium channel activity,protein N-terminus binding	;;voltage-gated calcium channel complex	tr;tr;sp	10090	1;2;1	1	MusMusculus_pUnKB_2021_0824	>tr|A0A087WS83|A0A087WS83_MOUSE Voltage-dependent R-type calcium channel subunit alpha OS=Mus musculus OX=10090 GN=Cacna1e PE=1 SV=1;>tr|B2RWX7|B2RWX7_MOUSE Voltage-dependent R-type calcium channel subunit alpha OS=Mus musculus OX=10090 GN=Cacna1e PE=2 SV=1;>sp|Q61290|CAC1E_MOUSE Voltage-dependent R-type calcium channel subunit alpha-1E OS=Mus musculus OX=10090 GN=Cacna1e PE=1 SV=1	22	23
A0A087WS83;B2RWX7;Q61290	Cacna1e	A0A087WS83;B2RWX7;Q61290	A0A087WS83_MOUSE;B2RWX7_MOUSE;CAC1E_MOUSE	Voltage-dependent R-type calcium channel subunit alpha;Voltage-dependent R-type calcium channel subunit alpha;Voltage-dependent R-type calcium channel subunit alpha-1E	TRUE	Q175_TYROBP-KO / TYROBP-KO	Q175_TYROBP-KO	TYROBP-KO	115	A0A087WS83;B2RWX7;Q61290	316675	262330	-0.271617	0.271617	-17.1609	0.828391	0	3.31056e-05	0.000658871	114	0.0609789	Mus musculus	;;behavioral fear response,regulation of heart rate,calcium ion transport,locomotory behavior,visual learning,transmission of nerve impulse,sensory perception of pain,flagellated sperm motility,regulation of ion transmembrane transport,glucose homeostasis,fear response,response to pain,behavioral response to pain,neurological system process,regulation of insulin secretion involved in cellular res…	;;voltage-gated calcium channel activity,calcium ion binding,high voltage-gated calcium channel activity,protein N-terminus binding	;;voltage-gated calcium channel complex	tr;tr;sp	10090	1;2;1	1	MusMusculus_pUnKB_2021_0824	>tr|A0A087WS83|A0A087WS83_MOUSE Voltage-dependent R-type calcium channel subunit alpha OS=Mus musculus OX=10090 GN=Cacna1e PE=1 SV=1;>tr|B2RWX7|B2RWX7_MOUSE Voltage-dependent R-type calcium channel subunit alpha OS=Mus musculus OX=10090 GN=Cacna1e PE=2 SV=1;>sp|Q61290|CAC1E_MOUSE Voltage-dependent R-type calcium channel subunit alpha-1E OS=Mus musculus OX=10090 GN=Cacna1e PE=1 SV=1	22	23
A0A087WS83;B2RWX7;Q61290	Cacna1e	A0A087WS83;B2RWX7;Q61290	A0A087WS83_MOUSE;B2RWX7_MOUSE;CAC1E_MOUSE	Voltage-dependent R-type calcium channel subunit alpha;Voltage-dependent R-type calcium channel subunit alpha;Voltage-dependent R-type calcium channel subunit alpha-1E	TRUE	Q175_TYROBP-KO / Q175	Q175_TYROBP-KO	Q175	138	A0A087WS83;B2RWX7;Q61290	254710	262330	0.042528	0.042528	2.9917	1.02992	0	0.680101	0.776682	137	0.0627702	Mus musculus	;;behavioral fear response,regulation of heart rate,calcium ion transport,locomotory behavior,visual learning,transmission of nerve impulse,sensory perception of pain,flagellated sperm motility,regulation of ion transmembrane transport,glucose homeostasis,fear response,response to pain,behavioral response to pain,neurological system process,regulation of insulin secretion involved in cellular res…	;;voltage-gated calcium channel activity,calcium ion binding,high voltage-gated calcium channel activity,protein N-terminus binding	;;voltage-gated calcium channel complex	tr;tr;sp	10090	1;2;1	1	MusMusculus_pUnKB_2021_0824	>tr|A0A087WS83|A0A087WS83_MOUSE Voltage-dependent R-type calcium channel subunit alpha OS=Mus musculus OX=10090 GN=Cacna1e PE=1 SV=1;>tr|B2RWX7|B2RWX7_MOUSE Voltage-dependent R-type calcium channel subunit alpha OS=Mus musculus OX=10090 GN=Cacna1e PE=2 SV=1;>sp|Q61290|CAC1E_MOUSE Voltage-dependent R-type calcium channel subunit alpha-1E OS=Mus musculus OX=10090 GN=Cacna1e PE=1 SV=1	22	23
A0A087WS96;Q8BG73;Q8C073	Sh3bgrl2	A0A087WS96;Q8BG73;Q8C073	A0A087WS96_MOUSE;SH3L2_MOUSE;Q8C073_MOUSE	SH3 domain-binding glutamic acid-rich-like protein;SH3 domain-binding glutamic acid-rich-like protein 2;SH3 domain-binding glutamic acid-rich-like protein	TRUE	TYROBP-KO / WT	TYROBP-KO	WT	25	A0A087WS96;Q8BG73;Q8C073	1.09997e+06	1.10511e+06	0.0067178	0.0067178	0.466728	1.00467	0	0.990594	0.857299	24	0.0456021	Mus musculus	;biological_process;	;protein binding,SH3 domain binding;	;nucleoplasm,cytoplasm,nuclear membrane,extracellular exosome;	tr;sp;tr	10090	1;1;2	1	MusMusculus_pUnKB_2021_0824	>tr|A0A087WS96|A0A087WS96_MOUSE SH3 domain-binding glutamic acid-rich-like protein OS=Mus musculus OX=10090 GN=Sh3bgrl2 PE=1 SV=1;>sp|Q8BG73|SH3L2_MOUSE SH3 domain-binding glutamic acid-rich-like protein 2 OS=Mus musculus OX=10090 GN=Sh3bgrl2 PE=1 SV=1;>tr|Q8C073|Q8C073_MOUSE SH3 domain-binding glutamic acid-rich-like protein OS=Mus musculus OX=10090 GN=Sh3bgrl2 PE=2 SV=1	5	6
A0A087WS96;Q8BG73;Q8C073	Sh3bgrl2	A0A087WS96;Q8BG73;Q8C073	A0A087WS96_MOUSE;SH3L2_MOUSE;Q8C073_MOUSE	SH3 domain-binding glutamic acid-rich-like protein;SH3 domain-binding glutamic acid-rich-like protein 2;SH3 domain-binding glutamic acid-rich-like protein	TRUE	Q175 / WT	Q175	WT	25	A0A087WS96;Q8BG73;Q8C073	1.09997e+06	1.0605e+06	-0.0527156	0.0527156	-3.58801	0.96412	0	0.0196544	0.0808575	24	0.049069	Mus musculus	;biological_process;	;protein binding,SH3 domain binding;	;nucleoplasm,cytoplasm,nuclear membrane,extracellular exosome;	tr;sp;tr	10090	1;1;2	1	MusMusculus_pUnKB_2021_0824	>tr|A0A087WS96|A0A087WS96_MOUSE SH3 domain-binding glutamic acid-rich-like protein OS=Mus musculus OX=10090 GN=Sh3bgrl2 PE=1 SV=1;>sp|Q8BG73|SH3L2_MOUSE SH3 domain-binding glutamic acid-rich-like protein 2 OS=Mus musculus OX=10090 GN=Sh3bgrl2 PE=1 SV=1;>tr|Q8C073|Q8C073_MOUSE SH3 domain-binding glutamic acid-rich-like protein OS=Mus musculus OX=10090 GN=Sh3bgrl2 PE=2 SV=1	5	6
A0A087WS96;Q8BG73;Q8C073	Sh3bgrl2	A0A087WS96;Q8BG73;Q8C073	A0A087WS96_MOUSE;SH3L2_MOUSE;Q8C073_MOUSE	SH3 domain-binding glutamic acid-rich-like protein;SH3 domain-binding glutamic acid-rich-like protein 2;SH3 domain-binding glutamic acid-rich-like protein	TRUE	Q175_TYROBP-KO / WT	Q175_TYROBP-KO	WT	25	A0A087WS96;Q8BG73;Q8C073	1.09997e+06	1.09343e+06	-0.00859885	0.00859885	-0.594254	0.994057	0	0.793008	0.611094	24	0.0682082	Mus musculus	;biological_process;	;protein binding,SH3 domain binding;	;nucleoplasm,cytoplasm,nuclear membrane,extracellular exosome;	tr;sp;tr	10090	1;1;2	1	MusMusculus_pUnKB_2021_0824	>tr|A0A087WS96|A0A087WS96_MOUSE SH3 domain-binding glutamic acid-rich-like protein OS=Mus musculus OX=10090 GN=Sh3bgrl2 PE=1 SV=1;>sp|Q8BG73|SH3L2_MOUSE SH3 domain-binding glutamic acid-rich-like protein 2 OS=Mus musculus OX=10090 GN=Sh3bgrl2 PE=1 SV=1;>tr|Q8C073|Q8C073_MOUSE SH3 domain-binding glutamic acid-rich-like protein OS=Mus musculus OX=10090 GN=Sh3bgrl2 PE=2 SV=1	5	6
A0A087WS96;Q8BG73;Q8C073	Sh3bgrl2	A0A087WS96;Q8BG73;Q8C073	A0A087WS96_MOUSE;SH3L2_MOUSE;Q8C073_MOUSE	SH3 domain-binding glutamic acid-rich-like protein;SH3 domain-binding glutamic acid-rich-like protein 2;SH3 domain-binding glutamic acid-rich-like protein	TRUE	Q175 / TYROBP-KO	Q175	TYROBP-KO	25	A0A087WS96;Q8BG73;Q8C073	1.10511e+06	1.0605e+06	-0.0594334	0.0594334	-4.03591	0.959641	0	0.0304222	0.103266	24	0.0530881	Mus musculus	;biological_process;	;protein binding,SH3 domain binding;	;nucleoplasm,cytoplasm,nuclear membrane,extracellular exosome;	tr;sp;tr	10090	1;1;2	1	MusMusculus_pUnKB_2021_0824	>tr|A0A087WS96|A0A087WS96_MOUSE SH3 domain-binding glutamic acid-rich-like protein OS=Mus musculus OX=10090 GN=Sh3bgrl2 PE=1 SV=1;>sp|Q8BG73|SH3L2_MOUSE SH3 domain-binding glutamic acid-rich-like protein 2 OS=Mus musculus OX=10090 GN=Sh3bgrl2 PE=1 SV=1;>tr|Q8C073|Q8C073_MOUSE SH3 domain-binding glutamic acid-rich-like protein OS=Mus musculus OX=10090 GN=Sh3bgrl2 PE=2 SV=1	5	6
A0A087WS96;Q8BG73;Q8C073	Sh3bgrl2	A0A087WS96;Q8BG73;Q8C073	A0A087WS96_MOUSE;SH3L2_MOUSE;Q8C073_MOUSE	SH3 domain-binding glutamic acid-rich-like protein;SH3 domain-binding glutamic acid-rich-like protein 2;SH3 domain-binding glutamic acid-rich-like protein	TRUE	Q175_TYROBP-KO / TYROBP-KO	Q175_TYROBP-KO	TYROBP-KO	25	A0A087WS96;Q8BG73;Q8C073	1.10511e+06	1.09343e+06	-0.0153166	0.0153166	-1.05605	0.989439	0	0.80986	0.610054	24	0.0721637	Mus musculus	;biological_process;	;protein binding,SH3 domain binding;	;nucleoplasm,cytoplasm,nuclear membrane,extracellular exosome;	tr;sp;tr	10090	1;1;2	1	MusMusculus_pUnKB_2021_0824	>tr|A0A087WS96|A0A087WS96_MOUSE SH3 domain-binding glutamic acid-rich-like protein OS=Mus musculus OX=10090 GN=Sh3bgrl2 PE=1 SV=1;>sp|Q8BG73|SH3L2_MOUSE SH3 domain-binding glutamic acid-rich-like protein 2 OS=Mus musculus OX=10090 GN=Sh3bgrl2 PE=1 SV=1;>tr|Q8C073|Q8C073_MOUSE SH3 domain-binding glutamic acid-rich-like protein OS=Mus musculus OX=10090 GN=Sh3bgrl2 PE=2 SV=1	5	6
A0A087WS96;Q8BG73;Q8C073	Sh3bgrl2	A0A087WS96;Q8BG73;Q8C073	A0A087WS96_MOUSE;SH3L2_MOUSE;Q8C073_MOUSE	SH3 domain-binding glutamic acid-rich-like protein;SH3 domain-binding glutamic acid-rich-like protein 2;SH3 domain-binding glutamic acid-rich-like protein	TRUE	Q175_TYROBP-KO / Q175	Q175_TYROBP-KO	Q175	30	A0A087WS96;Q8BG73;Q8C073	1.0605e+06	1.09343e+06	0.0441167	0.0441167	3.10517	1.03105	0	0.165224	0.540731	29	0.0439283	Mus musculus	;biological_process;	;protein binding,SH3 domain binding;	;nucleoplasm,cytoplasm,nuclear membrane,extracellular exosome;	tr;sp;tr	10090	1;1;2	1	MusMusculus_pUnKB_2021_0824	>tr|A0A087WS96|A0A087WS96_MOUSE SH3 domain-binding glutamic acid-rich-like protein OS=Mus musculus OX=10090 GN=Sh3bgrl2 PE=1 SV=1;>sp|Q8BG73|SH3L2_MOUSE SH3 domain-binding glutamic acid-rich-like protein 2 OS=Mus musculus OX=10090 GN=Sh3bgrl2 PE=1 SV=1;>tr|Q8C073|Q8C073_MOUSE SH3 domain-binding glutamic acid-rich-like protein OS=Mus musculus OX=10090 GN=Sh3bgrl2 PE=2 SV=1	5	6
A0A087WSE3;E9QQ25;Q62407	Speg	A0A087WSE3;E9QQ25;Q62407	A0A087WSE3_MOUSE;E9QQ25_MOUSE;SPEG_MOUSE	Striated muscle-specific serine/threonine-protein kinase (Fragment);Striated muscle-specific serine/threonine-protein kinase;Striated muscle-specific serine/threonine-protein kinase	TRUE	TYROBP-KO / WT	TYROBP-KO	WT	25	A0A087WSE3;E9QQ25;Q62407	291652	283870	-0.0390173	0.0390173	-2.66823	0.973318	0	0.286666	0.69437	24	0.149967	Mus musculus	;;in utero embryonic development,protein phosphorylation,cardiac muscle cell development,respiratory system development,cardiovascular system development	;;protein serine/threonine kinase activity,ATP binding	;;nucleus	tr;tr;sp	10090	1	1;1;2	MusMusculus_pUnKB_2021_0824	>tr|A0A087WSE3|A0A087WSE3_MOUSE Striated muscle-specific serine/threonine-protein kinase (Fragment) OS=Mus musculus OX=10090 GN=Speg PE=1 SV=1;>tr|E9QQ25|E9QQ25_MOUSE Striated muscle-specific serine/threonine-protein kinase OS=Mus musculus OX=10090 GN=Speg PE=1 SV=1;>sp|Q62407|SPEG_MOUSE Striated muscle-specific serine/threonine-protein kinase OS=Mus musculus OX=10090 GN=Speg PE=1 SV=2	6	6
A0A087WSE3;E9QQ25;Q62407	Speg	A0A087WSE3;E9QQ25;Q62407	A0A087WSE3_MOUSE;E9QQ25_MOUSE;SPEG_MOUSE	Striated muscle-specific serine/threonine-protein kinase (Fragment);Striated muscle-specific serine/threonine-protein kinase;Striated muscle-specific serine/threonine-protein kinase	TRUE	Q175 / WT	Q175	WT	25	A0A087WSE3;E9QQ25;Q62407	291652	270480	-0.108727	0.108727	-7.25942	0.927406	0	0.248491	0.334752	24	0.0982682	Mus musculus	;;in utero embryonic development,protein phosphorylation,cardiac muscle cell development,respiratory system development,cardiovascular system development	;;protein serine/threonine kinase activity,ATP binding	;;nucleus	tr;tr;sp	10090	1	1;1;2	MusMusculus_pUnKB_2021_0824	>tr|A0A087WSE3|A0A087WSE3_MOUSE Striated muscle-specific serine/threonine-protein kinase (Fragment) OS=Mus musculus OX=10090 GN=Speg PE=1 SV=1;>tr|E9QQ25|E9QQ25_MOUSE Striated muscle-specific serine/threonine-protein kinase OS=Mus musculus OX=10090 GN=Speg PE=1 SV=1;>sp|Q62407|SPEG_MOUSE Striated muscle-specific serine/threonine-protein kinase OS=Mus musculus OX=10090 GN=Speg PE=1 SV=2	6	6
A0A087WSE3;E9QQ25;Q62407	Speg	A0A087WSE3;E9QQ25;Q62407	A0A087WSE3_MOUSE;E9QQ25_MOUSE;SPEG_MOUSE	Striated muscle-specific serine/threonine-protein kinase (Fragment);Striated muscle-specific serine/threonine-protein kinase;Striated muscle-specific serine/threonine-protein kinase	TRUE	Q175_TYROBP-KO / WT	Q175_TYROBP-KO	WT	25	A0A087WSE3;E9QQ25;Q62407	291652	280321	-0.0571687	0.0571687	-3.88514	0.961149	0	0.579201	0.534751	24	0.192354	Mus musculus	;;in utero embryonic development,protein phosphorylation,cardiac muscle cell development,respiratory system development,cardiovascular system development	;;protein serine/threonine kinase activity,ATP binding	;;nucleus	tr;tr;sp	10090	1	1;1;2	MusMusculus_pUnKB_2021_0824	>tr|A0A087WSE3|A0A087WSE3_MOUSE Striated muscle-specific serine/threonine-protein kinase (Fragment) OS=Mus musculus OX=10090 GN=Speg PE=1 SV=1;>tr|E9QQ25|E9QQ25_MOUSE Striated muscle-specific serine/threonine-protein kinase OS=Mus musculus OX=10090 GN=Speg PE=1 SV=1;>sp|Q62407|SPEG_MOUSE Striated muscle-specific serine/threonine-protein kinase OS=Mus musculus OX=10090 GN=Speg PE=1 SV=2	6	6
A0A087WSE3;E9QQ25;Q62407	Speg	A0A087WSE3;E9QQ25;Q62407	A0A087WSE3_MOUSE;E9QQ25_MOUSE;SPEG_MOUSE	Striated muscle-specific serine/threonine-protein kinase (Fragment);Striated muscle-specific serine/threonine-protein kinase;Striated muscle-specific serine/threonine-protein kinase	TRUE	Q175 / TYROBP-KO	Q175	TYROBP-KO	25	A0A087WSE3;E9QQ25;Q62407	283870	270480	-0.06971	0.06971	-4.71705	0.95283	0	0.75785	0.585795	24	0.151327	Mus musculus	;;in utero embryonic development,protein phosphorylation,cardiac muscle cell development,respiratory system development,cardiovascular system development	;;protein serine/threonine kinase activity,ATP binding	;;nucleus	tr;tr;sp	10090	1	1;1;2	MusMusculus_pUnKB_2021_0824	>tr|A0A087WSE3|A0A087WSE3_MOUSE Striated muscle-specific serine/threonine-protein kinase (Fragment) OS=Mus musculus OX=10090 GN=Speg PE=1 SV=1;>tr|E9QQ25|E9QQ25_MOUSE Striated muscle-specific serine/threonine-protein kinase OS=Mus musculus OX=10090 GN=Speg PE=1 SV=1;>sp|Q62407|SPEG_MOUSE Striated muscle-specific serine/threonine-protein kinase OS=Mus musculus OX=10090 GN=Speg PE=1 SV=2	6	6
A0A087WSE3;E9QQ25;Q62407	Speg	A0A087WSE3;E9QQ25;Q62407	A0A087WSE3_MOUSE;E9QQ25_MOUSE;SPEG_MOUSE	Striated muscle-specific serine/threonine-protein kinase (Fragment);Striated muscle-specific serine/threonine-protein kinase;Striated muscle-specific serine/threonine-protein kinase	TRUE	Q175_TYROBP-KO / TYROBP-KO	Q175_TYROBP-KO	TYROBP-KO	25	A0A087WSE3;E9QQ25;Q62407	283870	280321	-0.0181514	0.0181514	-1.25028	0.987497	0	0.750736	0.5927	24	0.172013	Mus musculus	;;in utero embryonic development,protein phosphorylation,cardiac muscle cell development,respiratory system development,cardiovascular system development	;;protein serine/threonine kinase activity,ATP binding	;;nucleus	tr;tr;sp	10090	1	1;1;2	MusMusculus_pUnKB_2021_0824	>tr|A0A087WSE3|A0A087WSE3_MOUSE Striated muscle-specific serine/threonine-protein kinase (Fragment) OS=Mus musculus OX=10090 GN=Speg PE=1 SV=1;>tr|E9QQ25|E9QQ25_MOUSE Striated muscle-specific serine/threonine-protein kinase OS=Mus musculus OX=10090 GN=Speg PE=1 SV=1;>sp|Q62407|SPEG_MOUSE Striated muscle-specific serine/threonine-protein kinase OS=Mus musculus OX=10090 GN=Speg PE=1 SV=2	6	6
A0A087WSE3;E9QQ25;Q62407	Speg	A0A087WSE3;E9QQ25;Q62407	A0A087WSE3_MOUSE;E9QQ25_MOUSE;SPEG_MOUSE	Striated muscle-specific serine/threonine-protein kinase (Fragment);Striated muscle-specific serine/threonine-protein kinase;Striated muscle-specific serine/threonine-protein kinase	TRUE	Q175_TYROBP-KO / Q175	Q175_TYROBP-KO	Q175	30	A0A087WSE3;E9QQ25;Q62407	270480	280321	0.0515586	0.0515586	3.6384	1.03638	0	0.926482	0.826238	29	0.14845	Mus musculus	;;in utero embryonic development,protein phosphorylation,cardiac muscle cell development,respiratory system development,cardiovascular system development	;;protein serine/threonine kinase activity,ATP binding	;;nucleus	tr;tr;sp	10090	1	1;1;2	MusMusculus_pUnKB_2021_0824	>tr|A0A087WSE3|A0A087WSE3_MOUSE Striated muscle-specific serine/threonine-protein kinase (Fragment) OS=Mus musculus OX=10090 GN=Speg PE=1 SV=1;>tr|E9QQ25|E9QQ25_MOUSE Striated muscle-specific serine/threonine-protein kinase OS=Mus musculus OX=10090 GN=Speg PE=1 SV=1;>sp|Q62407|SPEG_MOUSE Striated muscle-specific serine/threonine-protein kinase OS=Mus musculus OX=10090 GN=Speg PE=1 SV=2	6	6
A0A087WSP5;P42225;Q3TW11;Q8C3V4;Q8C497;Q8C8M3;Q99K94;Q9D323	Stat1	A0A087WSP5;P42225;Q3TW11;Q8C3V4;Q8C497;Q8C8M3;Q99K94;Q9D323	A0A087WSP5_MOUSE;STAT1_MOUSE;Q3TW11_MOUSE;Q8C3V4_MOUSE;Q8C497_MOUSE;Q8C8M3_MOUSE;Q99K94_MOUSE;Q9D323_MOUSE	Signal transducer and activator of transcription;Signal transducer and activator of transcription 1;Signal transducer and activator of transcription;Signal transducer and activator of transcription;Signal transducer and activator of transcription;Signal transducer and activator of transcription;Signal transducer and activator of transcription;Signal transducer and activator of transcription	TRUE	TYROBP-KO / WT	TYROBP-KO	WT	15	A0A087WSP5;P42225;Q3TW11;Q8C3V4;Q8C497;Q8C8M3;Q99K94;Q9D323	110496	167035	0.596158	0.596158	51.1685	1.51169	0	0.561147	0.7727	14	0.242455	Mus musculus	;negative regulation of transcription from RNA polymerase II promoter,negative regulation of endothelial cell proliferation,positive regulation of mesenchymal cell proliferation,positive regulation of defense response to virus by host,negative regulation of mesenchymal to epithelial transition involved in metanephros morphogenesis,transcription, DNA-templated,apoptotic process,activation of cyste…	;RNA polymerase II core promoter proximal region sequence-specific DNA binding,RNA polymerase II core promoter sequence-specific DNA binding,transcription factor activity, RNA polymerase II core promoter sequence-specific,core promoter binding,double-stranded DNA binding,transcription factor activity, sequence-specific DNA binding,signal transducer activity,tumor necrosis factor receptor binding,…	;nuclear chromatin,nucleus,nucleoplasm,nucleolus,cytoplasm,cytosol,axon,dendrite,protein complex,perinuclear region of cytoplasm;;;;;;	tr;sp;tr;tr;tr;tr;tr;tr	10090	1;1;2;1;2;2;1;2	1	MusMusculus_pUnKB_2021_0824	>tr|A0A087WSP5|A0A087WSP5_MOUSE Signal transducer and activator of transcription OS=Mus musculus OX=10090 GN=Stat1 PE=1 SV=1;>sp|P42225|STAT1_MOUSE Signal transducer and activator of transcription 1 OS=Mus musculus OX=10090 GN=Stat1 PE=1 SV=1;>tr|Q3TW11|Q3TW11_MOUSE Signal transducer and activator of transcription OS=Mus musculus OX=10090 GN=Stat1 PE=2 SV=1;>tr|Q8C3V4|Q8C3V4_MOUSE Signal transduc…	6	6
A0A087WSP5;P42225;Q3TW11;Q8C3V4;Q8C497;Q8C8M3;Q99K94;Q9D323	Stat1	A0A087WSP5;P42225;Q3TW11;Q8C3V4;Q8C497;Q8C8M3;Q99K94;Q9D323	A0A087WSP5_MOUSE;STAT1_MOUSE;Q3TW11_MOUSE;Q8C3V4_MOUSE;Q8C497_MOUSE;Q8C8M3_MOUSE;Q99K94_MOUSE;Q9D323_MOUSE	Signal transducer and activator of transcription;Signal transducer and activator of transcription 1;Signal transducer and activator of transcription;Signal transducer and activator of transcription;Signal transducer and activator of transcription;Signal transducer and activator of transcription;Signal transducer and activator of transcription;Signal transducer and activator of transcription	TRUE	Q175 / WT	Q175	WT	15	A0A087WSP5;P42225;Q3TW11;Q8C3V4;Q8C497;Q8C8M3;Q99K94;Q9D323	110496	123223	0.157278	0.157278	11.5181	1.11518	0	0.708798	0.549364	14	0.319638	Mus musculus	;negative regulation of transcription from RNA polymerase II promoter,negative regulation of endothelial cell proliferation,positive regulation of mesenchymal cell proliferation,positive regulation of defense response to virus by host,negative regulation of mesenchymal to epithelial transition involved in metanephros morphogenesis,transcription, DNA-templated,apoptotic process,activation of cyste…	;RNA polymerase II core promoter proximal region sequence-specific DNA binding,RNA polymerase II core promoter sequence-specific DNA binding,transcription factor activity, RNA polymerase II core promoter sequence-specific,core promoter binding,double-stranded DNA binding,transcription factor activity, sequence-specific DNA binding,signal transducer activity,tumor necrosis factor receptor binding,…	;nuclear chromatin,nucleus,nucleoplasm,nucleolus,cytoplasm,cytosol,axon,dendrite,protein complex,perinuclear region of cytoplasm;;;;;;	tr;sp;tr;tr;tr;tr;tr;tr	10090	1;1;2;1;2;2;1;2	1	MusMusculus_pUnKB_2021_0824	>tr|A0A087WSP5|A0A087WSP5_MOUSE Signal transducer and activator of transcription OS=Mus musculus OX=10090 GN=Stat1 PE=1 SV=1;>sp|P42225|STAT1_MOUSE Signal transducer and activator of transcription 1 OS=Mus musculus OX=10090 GN=Stat1 PE=1 SV=1;>tr|Q3TW11|Q3TW11_MOUSE Signal transducer and activator of transcription OS=Mus musculus OX=10090 GN=Stat1 PE=2 SV=1;>tr|Q8C3V4|Q8C3V4_MOUSE Signal transduc…	6	6
A0A087WSP5;P42225;Q3TW11;Q8C3V4;Q8C497;Q8C8M3;Q99K94;Q9D323	Stat1	A0A087WSP5;P42225;Q3TW11;Q8C3V4;Q8C497;Q8C8M3;Q99K94;Q9D323	A0A087WSP5_MOUSE;STAT1_MOUSE;Q3TW11_MOUSE;Q8C3V4_MOUSE;Q8C497_MOUSE;Q8C8M3_MOUSE;Q99K94_MOUSE;Q9D323_MOUSE	Signal transducer and activator of transcription;Signal transducer and activator of transcription 1;Signal transducer and activator of transcription;Signal transducer and activator of transcription;Signal transducer and activator of transcription;Signal transducer and activator of transcription;Signal transducer and activator of transcription;Signal transducer and activator of transcription	TRUE	Q175_TYROBP-KO / WT	Q175_TYROBP-KO	WT	15	A0A087WSP5;P42225;Q3TW11;Q8C3V4;Q8C497;Q8C8M3;Q99K94;Q9D323	110496	126878	0.199452	0.199452	14.8262	1.14826	0	0.0964746	0.224414	14	0.158511	Mus musculus	;negative regulation of transcription from RNA polymerase II promoter,negative regulation of endothelial cell proliferation,positive regulation of mesenchymal cell proliferation,positive regulation of defense response to virus by host,negative regulation of mesenchymal to epithelial transition involved in metanephros morphogenesis,transcription, DNA-templated,apoptotic process,activation of cyste…	;RNA polymerase II core promoter proximal region sequence-specific DNA binding,RNA polymerase II core promoter sequence-specific DNA binding,transcription factor activity, RNA polymerase II core promoter sequence-specific,core promoter binding,double-stranded DNA binding,transcription factor activity, sequence-specific DNA binding,signal transducer activity,tumor necrosis factor receptor binding,…	;nuclear chromatin,nucleus,nucleoplasm,nucleolus,cytoplasm,cytosol,axon,dendrite,protein complex,perinuclear region of cytoplasm;;;;;;	tr;sp;tr;tr;tr;tr;tr;tr	10090	1;1;2;1;2;2;1;2	1	MusMusculus_pUnKB_2021_0824	>tr|A0A087WSP5|A0A087WSP5_MOUSE Signal transducer and activator of transcription OS=Mus musculus OX=10090 GN=Stat1 PE=1 SV=1;>sp|P42225|STAT1_MOUSE Signal transducer and activator of transcription 1 OS=Mus musculus OX=10090 GN=Stat1 PE=1 SV=1;>tr|Q3TW11|Q3TW11_MOUSE Signal transducer and activator of transcription OS=Mus musculus OX=10090 GN=Stat1 PE=2 SV=1;>tr|Q8C3V4|Q8C3V4_MOUSE Signal transduc…	6	6
A0A087WSP5;P42225;Q3TW11;Q8C3V4;Q8C497;Q8C8M3;Q99K94;Q9D323	Stat1	A0A087WSP5;P42225;Q3TW11;Q8C3V4;Q8C497;Q8C8M3;Q99K94;Q9D323	A0A087WSP5_MOUSE;STAT1_MOUSE;Q3TW11_MOUSE;Q8C3V4_MOUSE;Q8C497_MOUSE;Q8C8M3_MOUSE;Q99K94_MOUSE;Q9D323_MOUSE	Signal transducer and activator of transcription;Signal transducer and activator of transcription 1;Signal transducer and activator of transcription;Signal transducer and activator of transcription;Signal transducer and activator of transcription;Signal transducer and activator of transcription;Signal transducer and activator of transcription;Signal transducer and activator of transcription	TRUE	Q175 / TYROBP-KO	Q175	TYROBP-KO	15	A0A087WSP5;P42225;Q3TW11;Q8C3V4;Q8C497;Q8C8M3;Q99K94;Q9D323	167035	123223	-0.43888	0.43888	-26.2293	0.737707	0	0.942397	0.639523	14	0.305703	Mus musculus	;negative regulation of transcription from RNA polymerase II promoter,negative regulation of endothelial cell proliferation,positive regulation of mesenchymal cell proliferation,positive regulation of defense response to virus by host,negative regulation of mesenchymal to epithelial transition involved in metanephros morphogenesis,transcription, DNA-templated,apoptotic process,activation of cyste…	;RNA polymerase II core promoter proximal region sequence-specific DNA binding,RNA polymerase II core promoter sequence-specific DNA binding,transcription factor activity, RNA polymerase II core promoter sequence-specific,core promoter binding,double-stranded DNA binding,transcription factor activity, sequence-specific DNA binding,signal transducer activity,tumor necrosis factor receptor binding,…	;nuclear chromatin,nucleus,nucleoplasm,nucleolus,cytoplasm,cytosol,axon,dendrite,protein complex,perinuclear region of cytoplasm;;;;;;	tr;sp;tr;tr;tr;tr;tr;tr	10090	1;1;2;1;2;2;1;2	1	MusMusculus_pUnKB_2021_0824	>tr|A0A087WSP5|A0A087WSP5_MOUSE Signal transducer and activator of transcription OS=Mus musculus OX=10090 GN=Stat1 PE=1 SV=1;>sp|P42225|STAT1_MOUSE Signal transducer and activator of transcription 1 OS=Mus musculus OX=10090 GN=Stat1 PE=1 SV=1;>tr|Q3TW11|Q3TW11_MOUSE Signal transducer and activator of transcription OS=Mus musculus OX=10090 GN=Stat1 PE=2 SV=1;>tr|Q8C3V4|Q8C3V4_MOUSE Signal transduc…	6	6
A0A087WSP5;P42225;Q3TW11;Q8C3V4;Q8C497;Q8C8M3;Q99K94;Q9D323	Stat1	A0A087WSP5;P42225;Q3TW11;Q8C3V4;Q8C497;Q8C8M3;Q99K94;Q9D323	A0A087WSP5_MOUSE;STAT1_MOUSE;Q3TW11_MOUSE;Q8C3V4_MOUSE;Q8C497_MOUSE;Q8C8M3_MOUSE;Q99K94_MOUSE;Q9D323_MOUSE	Signal transducer and activator of transcription;Signal transducer and activator of transcription 1;Signal transducer and activator of transcription;Signal transducer and activator of transcription;Signal transducer and activator of transcription;Signal transducer and activator of transcription;Signal transducer and activator of transcription;Signal transducer and activator of transcription	TRUE	Q175_TYROBP-KO / TYROBP-KO	Q175_TYROBP-KO	TYROBP-KO	15	A0A087WSP5;P42225;Q3TW11;Q8C3V4;Q8C497;Q8C8M3;Q99K94;Q9D323	167035	126878	-0.396706	0.396706	-24.0409	0.759591	0	0.587299	0.540264	14	0.248337	Mus musculus	;negative regulation of transcription from RNA polymerase II promoter,negative regulation of endothelial cell proliferation,positive regulation of mesenchymal cell proliferation,positive regulation of defense response to virus by host,negative regulation of mesenchymal to epithelial transition involved in metanephros morphogenesis,transcription, DNA-templated,apoptotic process,activation of cyste…	;RNA polymerase II core promoter proximal region sequence-specific DNA binding,RNA polymerase II core promoter sequence-specific DNA binding,transcription factor activity, RNA polymerase II core promoter sequence-specific,core promoter binding,double-stranded DNA binding,transcription factor activity, sequence-specific DNA binding,signal transducer activity,tumor necrosis factor receptor binding,…	;nuclear chromatin,nucleus,nucleoplasm,nucleolus,cytoplasm,cytosol,axon,dendrite,protein complex,perinuclear region of cytoplasm;;;;;;	tr;sp;tr;tr;tr;tr;tr;tr	10090	1;1;2;1;2;2;1;2	1	MusMusculus_pUnKB_2021_0824	>tr|A0A087WSP5|A0A087WSP5_MOUSE Signal transducer and activator of transcription OS=Mus musculus OX=10090 GN=Stat1 PE=1 SV=1;>sp|P42225|STAT1_MOUSE Signal transducer and activator of transcription 1 OS=Mus musculus OX=10090 GN=Stat1 PE=1 SV=1;>tr|Q3TW11|Q3TW11_MOUSE Signal transducer and activator of transcription OS=Mus musculus OX=10090 GN=Stat1 PE=2 SV=1;>tr|Q8C3V4|Q8C3V4_MOUSE Signal transduc…	6	6
A0A087WSP5;P42225;Q3TW11;Q8C3V4;Q8C497;Q8C8M3;Q99K94;Q9D323	Stat1	A0A087WSP5;P42225;Q3TW11;Q8C3V4;Q8C497;Q8C8M3;Q99K94;Q9D323	A0A087WSP5_MOUSE;STAT1_MOUSE;Q3TW11_MOUSE;Q8C3V4_MOUSE;Q8C497_MOUSE;Q8C8M3_MOUSE;Q99K94_MOUSE;Q9D323_MOUSE	Signal transducer and activator of transcription;Signal transducer and activator of transcription 1;Signal transducer and activator of transcription;Signal transducer and activator of transcription;Signal transducer and activator of transcription;Signal transducer and activator of transcription;Signal transducer and activator of transcription;Signal transducer and activator of transcription	TRUE	Q175_TYROBP-KO / Q175	Q175_TYROBP-KO	Q175	18	A0A087WSP5;P42225;Q3TW11;Q8C3V4;Q8C497;Q8C8M3;Q99K94;Q9D323	123223	126878	0.0421744	0.0421744	2.96646	1.02966	0	0.30526	0.643828	17	0.274286	Mus musculus	;negative regulation of transcription from RNA polymerase II promoter,negative regulation of endothelial cell proliferation,positive regulation of mesenchymal cell proliferation,positive regulation of defense response to virus by host,negative regulation of mesenchymal to epithelial transition involved in metanephros morphogenesis,transcription, DNA-templated,apoptotic process,activation of cyste…	;RNA polymerase II core promoter proximal region sequence-specific DNA binding,RNA polymerase II core promoter sequence-specific DNA binding,transcription factor activity, RNA polymerase II core promoter sequence-specific,core promoter binding,double-stranded DNA binding,transcription factor activity, sequence-specific DNA binding,signal transducer activity,tumor necrosis factor receptor binding,…	;nuclear chromatin,nucleus,nucleoplasm,nucleolus,cytoplasm,cytosol,axon,dendrite,protein complex,perinuclear region of cytoplasm;;;;;;	tr;sp;tr;tr;tr;tr;tr;tr	10090	1;1;2;1;2;2;1;2	1	MusMusculus_pUnKB_2021_0824	>tr|A0A087WSP5|A0A087WSP5_MOUSE Signal transducer and activator of transcription OS=Mus musculus OX=10090 GN=Stat1 PE=1 SV=1;>sp|P42225|STAT1_MOUSE Signal transducer and activator of transcription 1 OS=Mus musculus OX=10090 GN=Stat1 PE=1 SV=1;>tr|Q3TW11|Q3TW11_MOUSE Signal transducer and activator of transcription OS=Mus musculus OX=10090 GN=Stat1 PE=2 SV=1;>tr|Q8C3V4|Q8C3V4_MOUSE Signal transduc…	6	6
A0A087WSS1	Relch	A0A087WSS1	A0A087WSS1_MOUSE	RAB11-binding protein RELCH	TRUE	TYROBP-KO / WT	TYROBP-KO	WT	140	A0A087WSS1	420015	428216	0.0278966	0.0278966	1.95246	1.01952	0	0.990063	0.857041	139	0.0511281	Mus musculus				tr	10090	1	1	MusMusculus_pUnKB_2021_0824	>tr|A0A087WSS1|A0A087WSS1_MOUSE RAB11-binding protein RELCH OS=Mus musculus OX=10090 GN=Relch PE=1 SV=1	25	28
A0A087WSS1	Relch	A0A087WSS1	A0A087WSS1_MOUSE	RAB11-binding protein RELCH	TRUE	Q175 / WT	Q175	WT	140	A0A087WSS1	420015	402118	-0.0628197	0.0628197	-4.26089	0.957391	0	0.494547	0.467902	139	0.0573211	Mus musculus				tr	10090	1	1	MusMusculus_pUnKB_2021_0824	>tr|A0A087WSS1|A0A087WSS1_MOUSE RAB11-binding protein RELCH OS=Mus musculus OX=10090 GN=Relch PE=1 SV=1	25	28
A0A087WSS1	Relch	A0A087WSS1	A0A087WSS1_MOUSE	RAB11-binding protein RELCH	TRUE	Q175_TYROBP-KO / WT	Q175_TYROBP-KO	WT	140	A0A087WSS1	420015	405154	-0.0519685	0.0519685	-3.53807	0.964619	0	0.172274	0.307079	139	0.0561534	Mus musculus				tr	10090	1	1	MusMusculus_pUnKB_2021_0824	>tr|A0A087WSS1|A0A087WSS1_MOUSE RAB11-binding protein RELCH OS=Mus musculus OX=10090 GN=Relch PE=1 SV=1	25	28
A0A087WSS1	Relch	A0A087WSS1	A0A087WSS1_MOUSE	RAB11-binding protein RELCH	TRUE	Q175 / TYROBP-KO	Q175	TYROBP-KO	140	A0A087WSS1	428216	402118	-0.0907163	0.0907163	-6.09436	0.939056	0	0.472094	0.470576	139	0.0535632	Mus musculus				tr	10090	1	1	MusMusculus_pUnKB_2021_0824	>tr|A0A087WSS1|A0A087WSS1_MOUSE RAB11-binding protein RELCH OS=Mus musculus OX=10090 GN=Relch PE=1 SV=1	25	28
A0A087WSS1	Relch	A0A087WSS1	A0A087WSS1_MOUSE	RAB11-binding protein RELCH	TRUE	Q175_TYROBP-KO / TYROBP-KO	Q175_TYROBP-KO	TYROBP-KO	140	A0A087WSS1	428216	405154	-0.0798651	0.0798651	-5.38539	0.946146	0	0.140169	0.283325	139	0.051498	Mus musculus				tr	10090	1	1	MusMusculus_pUnKB_2021_0824	>tr|A0A087WSS1|A0A087WSS1_MOUSE RAB11-binding protein RELCH OS=Mus musculus OX=10090 GN=Relch PE=1 SV=1	25	28
A0A087WSS1	Relch	A0A087WSS1	A0A087WSS1_MOUSE	RAB11-binding protein RELCH	TRUE	Q175_TYROBP-KO / Q175	Q175_TYROBP-KO	Q175	168	A0A087WSS1	402118	405154	0.0108512	0.0108512	0.754986	1.00755	0	0.754044	0.793241	167	0.0537826	Mus musculus				tr	10090	1	1	MusMusculus_pUnKB_2021_0824	>tr|A0A087WSS1|A0A087WSS1_MOUSE RAB11-binding protein RELCH OS=Mus musculus OX=10090 GN=Relch PE=1 SV=1	25	28
A0A088DEG1;E9Q1P5	Shank3	A0A088DEG1;E9Q1P5	A0A088DEG1_MOUSE;E9Q1P5_MOUSE	Shank3e splice variant III;SH3 and multiple ankyrin repeat domains protein 3 (Fragment)	TRUE	TYROBP-KO / WT	TYROBP-KO	WT	10	A0A088DEG1;E9Q1P5	76759.6	82977.3	0.112371	0.112371	8.10035	1.081	0	0.0280519	0.428493	9	0.0444144	Mus musculus	;	;	;	tr	10090	2;1	1;8	MusMusculus_pUnKB_2021_0824	>tr|A0A088DEG1|A0A088DEG1_MOUSE Shank3e splice variant III OS=Mus musculus OX=10090 GN=Shank3 PE=2 SV=1;>tr|E9Q1P5|E9Q1P5_MOUSE SH3 and multiple ankyrin repeat domains protein 3 (Fragment) OS=Mus musculus OX=10090 GN=Shank3 PE=1 SV=8	2	2
A0A088DEG1;E9Q1P5	Shank3	A0A088DEG1;E9Q1P5	A0A088DEG1_MOUSE;E9Q1P5_MOUSE	Shank3e splice variant III;SH3 and multiple ankyrin repeat domains protein 3 (Fragment)	TRUE	Q175 / WT	Q175	WT	10	A0A088DEG1;E9Q1P5	76759.6	68683.6	-0.160381	0.160381	-10.5212	0.894788	0	0.0641087	0.162472	9	0.130626	Mus musculus	;	;	;	tr	10090	2;1	1;8	MusMusculus_pUnKB_2021_0824	>tr|A0A088DEG1|A0A088DEG1_MOUSE Shank3e splice variant III OS=Mus musculus OX=10090 GN=Shank3 PE=2 SV=1;>tr|E9Q1P5|E9Q1P5_MOUSE SH3 and multiple ankyrin repeat domains protein 3 (Fragment) OS=Mus musculus OX=10090 GN=Shank3 PE=1 SV=8	2	2
A0A088DEG1;E9Q1P5	Shank3	A0A088DEG1;E9Q1P5	A0A088DEG1_MOUSE;E9Q1P5_MOUSE	Shank3e splice variant III;SH3 and multiple ankyrin repeat domains protein 3 (Fragment)	TRUE	Q175_TYROBP-KO / WT	Q175_TYROBP-KO	WT	10	A0A088DEG1;E9Q1P5	76759.6	77497.3	0.0137989	0.0137989	0.961057	1.00961	0	0.49034	0.495377	9	0.191012	Mus musculus	;	;	;	tr	10090	2;1	1;8	MusMusculus_pUnKB_2021_0824	>tr|A0A088DEG1|A0A088DEG1_MOUSE Shank3e splice variant III OS=Mus musculus OX=10090 GN=Shank3 PE=2 SV=1;>tr|E9Q1P5|E9Q1P5_MOUSE SH3 and multiple ankyrin repeat domains protein 3 (Fragment) OS=Mus musculus OX=10090 GN=Shank3 PE=1 SV=8	2	2
A0A088DEG1;E9Q1P5	Shank3	A0A088DEG1;E9Q1P5	A0A088DEG1_MOUSE;E9Q1P5_MOUSE	Shank3e splice variant III;SH3 and multiple ankyrin repeat domains protein 3 (Fragment)	TRUE	Q175 / TYROBP-KO	Q175	TYROBP-KO	10	A0A088DEG1;E9Q1P5	82977.3	68683.6	-0.272753	0.272753	-17.2261	0.827739	0	0.0358244	0.113703	9	0.158964	Mus musculus	;	;	;	tr	10090	2;1	1;8	MusMusculus_pUnKB_2021_0824	>tr|A0A088DEG1|A0A088DEG1_MOUSE Shank3e splice variant III OS=Mus musculus OX=10090 GN=Shank3 PE=2 SV=1;>tr|E9Q1P5|E9Q1P5_MOUSE SH3 and multiple ankyrin repeat domains protein 3 (Fragment) OS=Mus musculus OX=10090 GN=Shank3 PE=1 SV=8	2	2
A0A088DEG1;E9Q1P5	Shank3	A0A088DEG1;E9Q1P5	A0A088DEG1_MOUSE;E9Q1P5_MOUSE	Shank3e splice variant III;SH3 and multiple ankyrin repeat domains protein 3 (Fragment)	TRUE	Q175_TYROBP-KO / TYROBP-KO	Q175_TYROBP-KO	TYROBP-KO	10	A0A088DEG1;E9Q1P5	82977.3	77497.3	-0.0985722	0.0985722	-6.60432	0.933957	0	0.252398	0.373521	9	0.207	Mus musculus	;	;	;	tr	10090	2;1	1;8	MusMusculus_pUnKB_2021_0824	>tr|A0A088DEG1|A0A088DEG1_MOUSE Shank3e splice variant III OS=Mus musculus OX=10090 GN=Shank3 PE=2 SV=1;>tr|E9Q1P5|E9Q1P5_MOUSE SH3 and multiple ankyrin repeat domains protein 3 (Fragment) OS=Mus musculus OX=10090 GN=Shank3 PE=1 SV=8	2	2
A0A088DEG1;E9Q1P5	Shank3	A0A088DEG1;E9Q1P5	A0A088DEG1_MOUSE;E9Q1P5_MOUSE	Shank3e splice variant III;SH3 and multiple ankyrin repeat domains protein 3 (Fragment)	TRUE	Q175_TYROBP-KO / Q175	Q175_TYROBP-KO	Q175	12	A0A088DEG1;E9Q1P5	68683.6	77497.3	0.17418	0.17418	12.8323	1.12832	0	0.421923	0.686485	11	0.131708	Mus musculus	;	;	;	tr	10090	2;1	1;8	MusMusculus_pUnKB_2021_0824	>tr|A0A088DEG1|A0A088DEG1_MOUSE Shank3e splice variant III OS=Mus musculus OX=10090 GN=Shank3 PE=2 SV=1;>tr|E9Q1P5|E9Q1P5_MOUSE SH3 and multiple ankyrin repeat domains protein 3 (Fragment) OS=Mus musculus OX=10090 GN=Shank3 PE=1 SV=8	2	2
A0A0A0MQ68;A0A1S6GWJ2;Q60759	Gcdh	A0A0A0MQ68;A0A1S6GWJ2;Q60759	A0A0A0MQ68_MOUSE;A0A1S6GWJ2_MOUSE;GCDH_MOUSE	Glutaryl-CoA dehydrogenase, mitochondrial;Uncharacterized protein;Glutaryl-CoA dehydrogenase, mitochondrial	TRUE	TYROBP-KO / WT	TYROBP-KO	WT	25	A0A0A0MQ68;A0A1S6GWJ2;Q60759	183746	183176	-0.00447891	0.00447891	-0.309973	0.9969	0	0.421399	0.717629	24	0.0748904	Mus musculus	;;tryptophan metabolic process,fatty acid beta-oxidation using acyl-CoA dehydrogenase	;;glutaryl-CoA dehydrogenase activity,flavin adenine dinucleotide binding	;;mitochondrion,mitochondrial inner membrane,mitochondrial matrix	tr;tr;sp	10090	1;2;1	1;1;2	MusMusculus_pUnKB_2021_0824	>tr|A0A0A0MQ68|A0A0A0MQ68_MOUSE Glutaryl-CoA dehydrogenase, mitochondrial OS=Mus musculus OX=10090 GN=Gcdh PE=1 SV=1;>tr|A0A1S6GWJ2|A0A1S6GWJ2_MOUSE Uncharacterized protein OS=Mus musculus OX=10090 GN=Gcdh PE=2 SV=1;>sp|Q60759|GCDH_MOUSE Glutaryl-CoA dehydrogenase, mitochondrial OS=Mus musculus OX=10090 GN=Gcdh PE=1 SV=2	6	6
A0A0A0MQ68;A0A1S6GWJ2;Q60759	Gcdh	A0A0A0MQ68;A0A1S6GWJ2;Q60759	A0A0A0MQ68_MOUSE;A0A1S6GWJ2_MOUSE;GCDH_MOUSE	Glutaryl-CoA dehydrogenase, mitochondrial;Uncharacterized protein;Glutaryl-CoA dehydrogenase, mitochondrial	TRUE	Q175 / WT	Q175	WT	25	A0A0A0MQ68;A0A1S6GWJ2;Q60759	183746	186789	0.0236985	0.0236985	1.65622	1.01656	0	0.359096	0.402785	24	0.101256	Mus musculus	;;tryptophan metabolic process,fatty acid beta-oxidation using acyl-CoA dehydrogenase	;;glutaryl-CoA dehydrogenase activity,flavin adenine dinucleotide binding	;;mitochondrion,mitochondrial inner membrane,mitochondrial matrix	tr;tr;sp	10090	1;2;1	1;1;2	MusMusculus_pUnKB_2021_0824	>tr|A0A0A0MQ68|A0A0A0MQ68_MOUSE Glutaryl-CoA dehydrogenase, mitochondrial OS=Mus musculus OX=10090 GN=Gcdh PE=1 SV=1;>tr|A0A1S6GWJ2|A0A1S6GWJ2_MOUSE Uncharacterized protein OS=Mus musculus OX=10090 GN=Gcdh PE=2 SV=1;>sp|Q60759|GCDH_MOUSE Glutaryl-CoA dehydrogenase, mitochondrial OS=Mus musculus OX=10090 GN=Gcdh PE=1 SV=2	6	6
A0A0A0MQ68;A0A1S6GWJ2;Q60759	Gcdh	A0A0A0MQ68;A0A1S6GWJ2;Q60759	A0A0A0MQ68_MOUSE;A0A1S6GWJ2_MOUSE;GCDH_MOUSE	Glutaryl-CoA dehydrogenase, mitochondrial;Uncharacterized protein;Glutaryl-CoA dehydrogenase, mitochondrial	TRUE	Q175_TYROBP-KO / WT	Q175_TYROBP-KO	WT	25	A0A0A0MQ68;A0A1S6GWJ2;Q60759	183746	203675	0.148555	0.148555	10.8458	1.10846	0	0.0209025	0.0919968	24	0.0790223	Mus musculus	;;tryptophan metabolic process,fatty acid beta-oxidation using acyl-CoA dehydrogenase	;;glutaryl-CoA dehydrogenase activity,flavin adenine dinucleotide binding	;;mitochondrion,mitochondrial inner membrane,mitochondrial matrix	tr;tr;sp	10090	1;2;1	1;1;2	MusMusculus_pUnKB_2021_0824	>tr|A0A0A0MQ68|A0A0A0MQ68_MOUSE Glutaryl-CoA dehydrogenase, mitochondrial OS=Mus musculus OX=10090 GN=Gcdh PE=1 SV=1;>tr|A0A1S6GWJ2|A0A1S6GWJ2_MOUSE Uncharacterized protein OS=Mus musculus OX=10090 GN=Gcdh PE=2 SV=1;>sp|Q60759|GCDH_MOUSE Glutaryl-CoA dehydrogenase, mitochondrial OS=Mus musculus OX=10090 GN=Gcdh PE=1 SV=2	6	6
A0A0A0MQ68;A0A1S6GWJ2;Q60759	Gcdh	A0A0A0MQ68;A0A1S6GWJ2;Q60759	A0A0A0MQ68_MOUSE;A0A1S6GWJ2_MOUSE;GCDH_MOUSE	Glutaryl-CoA dehydrogenase, mitochondrial;Uncharacterized protein;Glutaryl-CoA dehydrogenase, mitochondrial	TRUE	Q175 / TYROBP-KO	Q175	TYROBP-KO	25	A0A0A0MQ68;A0A1S6GWJ2;Q60759	183176	186789	0.0281774	0.0281774	1.9723	1.01972	0	0.0782471	0.180335	24	0.0847798	Mus musculus	;;tryptophan metabolic process,fatty acid beta-oxidation using acyl-CoA dehydrogenase	;;glutaryl-CoA dehydrogenase activity,flavin adenine dinucleotide binding	;;mitochondrion,mitochondrial inner membrane,mitochondrial matrix	tr;tr;sp	10090	1;2;1	1;1;2	MusMusculus_pUnKB_2021_0824	>tr|A0A0A0MQ68|A0A0A0MQ68_MOUSE Glutaryl-CoA dehydrogenase, mitochondrial OS=Mus musculus OX=10090 GN=Gcdh PE=1 SV=1;>tr|A0A1S6GWJ2|A0A1S6GWJ2_MOUSE Uncharacterized protein OS=Mus musculus OX=10090 GN=Gcdh PE=2 SV=1;>sp|Q60759|GCDH_MOUSE Glutaryl-CoA dehydrogenase, mitochondrial OS=Mus musculus OX=10090 GN=Gcdh PE=1 SV=2	6	6
A0A0A0MQ68;A0A1S6GWJ2;Q60759	Gcdh	A0A0A0MQ68;A0A1S6GWJ2;Q60759	A0A0A0MQ68_MOUSE;A0A1S6GWJ2_MOUSE;GCDH_MOUSE	Glutaryl-CoA dehydrogenase, mitochondrial;Uncharacterized protein;Glutaryl-CoA dehydrogenase, mitochondrial	TRUE	Q175_TYROBP-KO / TYROBP-KO	Q175_TYROBP-KO	TYROBP-KO	25	A0A0A0MQ68;A0A1S6GWJ2;Q60759	183176	203675	0.153034	0.153034	11.1905	1.11191	0	0.00301754	0.0236581	24	0.0778006	Mus musculus	;;tryptophan metabolic process,fatty acid beta-oxidation using acyl-CoA dehydrogenase	;;glutaryl-CoA dehydrogenase activity,flavin adenine dinucleotide binding	;;mitochondrion,mitochondrial inner membrane,mitochondrial matrix	tr;tr;sp	10090	1;2;1	1;1;2	MusMusculus_pUnKB_2021_0824	>tr|A0A0A0MQ68|A0A0A0MQ68_MOUSE Glutaryl-CoA dehydrogenase, mitochondrial OS=Mus musculus OX=10090 GN=Gcdh PE=1 SV=1;>tr|A0A1S6GWJ2|A0A1S6GWJ2_MOUSE Uncharacterized protein OS=Mus musculus OX=10090 GN=Gcdh PE=2 SV=1;>sp|Q60759|GCDH_MOUSE Glutaryl-CoA dehydrogenase, mitochondrial OS=Mus musculus OX=10090 GN=Gcdh PE=1 SV=2	6	6
A0A0A0MQ68;A0A1S6GWJ2;Q60759	Gcdh	A0A0A0MQ68;A0A1S6GWJ2;Q60759	A0A0A0MQ68_MOUSE;A0A1S6GWJ2_MOUSE;GCDH_MOUSE	Glutaryl-CoA dehydrogenase, mitochondrial;Uncharacterized protein;Glutaryl-CoA dehydrogenase, mitochondrial	TRUE	Q175_TYROBP-KO / Q175	Q175_TYROBP-KO	Q175	30	A0A0A0MQ68;A0A1S6GWJ2;Q60759	186789	203675	0.124856	0.124856	9.0399	1.0904	0	0.212475	0.579993	29	0.0706875	Mus musculus	;;tryptophan metabolic process,fatty acid beta-oxidation using acyl-CoA dehydrogenase	;;glutaryl-CoA dehydrogenase activity,flavin adenine dinucleotide binding	;;mitochondrion,mitochondrial inner membrane,mitochondrial matrix	tr;tr;sp	10090	1;2;1	1;1;2	MusMusculus_pUnKB_2021_0824	>tr|A0A0A0MQ68|A0A0A0MQ68_MOUSE Glutaryl-CoA dehydrogenase, mitochondrial OS=Mus musculus OX=10090 GN=Gcdh PE=1 SV=1;>tr|A0A1S6GWJ2|A0A1S6GWJ2_MOUSE Uncharacterized protein OS=Mus musculus OX=10090 GN=Gcdh PE=2 SV=1;>sp|Q60759|GCDH_MOUSE Glutaryl-CoA dehydrogenase, mitochondrial OS=Mus musculus OX=10090 GN=Gcdh PE=1 SV=2	6	6
A0A0A0MQ70;Q5SWT3	Slc25a35	A0A0A0MQ70;Q5SWT3	A0A0A0MQ70_MOUSE;S2535_MOUSE	Solute carrier family 25 member 35	TRUE	TYROBP-KO / WT	TYROBP-KO	WT	10	A0A0A0MQ70;Q5SWT3	58699.8	41140.7	-0.51279	0.51279	-29.9134	0.700866	0	0.133095	0.614212	9	0.194539	Mus musculus	;mitochondrial transport,transmembrane transport	;transmembrane transporter activity	;mitochondrion,mitochondrial inner membrane,integral component of membrane	tr;sp	10090	1	1;2	MusMusculus_pUnKB_2021_0824	>tr|A0A0A0MQ70|A0A0A0MQ70_MOUSE Solute carrier family 25 member 35 OS=Mus musculus OX=10090 GN=Slc25a35 PE=1 SV=1;>sp|Q5SWT3|S2535_MOUSE Solute carrier family 25 member 35 OS=Mus musculus OX=10090 GN=Slc25a35 PE=1 SV=2	3	3
A0A0A0MQ70;Q5SWT3	Slc25a35	A0A0A0MQ70;Q5SWT3	A0A0A0MQ70_MOUSE;S2535_MOUSE	Solute carrier family 25 member 35	TRUE	Q175 / WT	Q175	WT	10	A0A0A0MQ70;Q5SWT3	58699.8	44800.9	-0.389827	0.389827	-23.6779	0.763221	0	0.408755	0.428026	9	0.279649	Mus musculus	;mitochondrial transport,transmembrane transport	;transmembrane transporter activity	;mitochondrion,mitochondrial inner membrane,integral component of membrane	tr;sp	10090	1	1;2	MusMusculus_pUnKB_2021_0824	>tr|A0A0A0MQ70|A0A0A0MQ70_MOUSE Solute carrier family 25 member 35 OS=Mus musculus OX=10090 GN=Slc25a35 PE=1 SV=1;>sp|Q5SWT3|S2535_MOUSE Solute carrier family 25 member 35 OS=Mus musculus OX=10090 GN=Slc25a35 PE=1 SV=2	3	3
A0A0A0MQ70;Q5SWT3	Slc25a35	A0A0A0MQ70;Q5SWT3	A0A0A0MQ70_MOUSE;S2535_MOUSE	Solute carrier family 25 member 35	TRUE	Q175_TYROBP-KO / WT	Q175_TYROBP-KO	WT	10	A0A0A0MQ70;Q5SWT3	58699.8	44591.2	-0.396595	0.396595	-24.0351	0.759649	0	0.582125	0.53561	9	0.279146	Mus musculus	;mitochondrial transport,transmembrane transport	;transmembrane transporter activity	;mitochondrion,mitochondrial inner membrane,integral component of membrane	tr;sp	10090	1	1;2	MusMusculus_pUnKB_2021_0824	>tr|A0A0A0MQ70|A0A0A0MQ70_MOUSE Solute carrier family 25 member 35 OS=Mus musculus OX=10090 GN=Slc25a35 PE=1 SV=1;>sp|Q5SWT3|S2535_MOUSE Solute carrier family 25 member 35 OS=Mus musculus OX=10090 GN=Slc25a35 PE=1 SV=2	3	3
A0A0A0MQ70;Q5SWT3	Slc25a35	A0A0A0MQ70;Q5SWT3	A0A0A0MQ70_MOUSE;S2535_MOUSE	Solute carrier family 25 member 35	TRUE	Q175 / TYROBP-KO	Q175	TYROBP-KO	10	A0A0A0MQ70;Q5SWT3	41140.7	44800.9	0.122963	0.122963	8.89691	1.08897	0	0.546145	0.505519	9	0.125124	Mus musculus	;mitochondrial transport,transmembrane transport	;transmembrane transporter activity	;mitochondrion,mitochondrial inner membrane,integral component of membrane	tr;sp	10090	1	1;2	MusMusculus_pUnKB_2021_0824	>tr|A0A0A0MQ70|A0A0A0MQ70_MOUSE Solute carrier family 25 member 35 OS=Mus musculus OX=10090 GN=Slc25a35 PE=1 SV=1;>sp|Q5SWT3|S2535_MOUSE Solute carrier family 25 member 35 OS=Mus musculus OX=10090 GN=Slc25a35 PE=1 SV=2	3	3
A0A0A0MQ70;Q5SWT3	Slc25a35	A0A0A0MQ70;Q5SWT3	A0A0A0MQ70_MOUSE;S2535_MOUSE	Solute carrier family 25 member 35	TRUE	Q175_TYROBP-KO / TYROBP-KO	Q175_TYROBP-KO	TYROBP-KO	10	A0A0A0MQ70;Q5SWT3	41140.7	44591.2	0.116196	0.116196	8.38729	1.08387	0	0.35919	0.437421	9	0.167082	Mus musculus	;mitochondrial transport,transmembrane transport	;transmembrane transporter activity	;mitochondrion,mitochondrial inner membrane,integral component of membrane	tr;sp	10090	1	1;2	MusMusculus_pUnKB_2021_0824	>tr|A0A0A0MQ70|A0A0A0MQ70_MOUSE Solute carrier family 25 member 35 OS=Mus musculus OX=10090 GN=Slc25a35 PE=1 SV=1;>sp|Q5SWT3|S2535_MOUSE Solute carrier family 25 member 35 OS=Mus musculus OX=10090 GN=Slc25a35 PE=1 SV=2	3	3
A0A0A0MQ70;Q5SWT3	Slc25a35	A0A0A0MQ70;Q5SWT3	A0A0A0MQ70_MOUSE;S2535_MOUSE	Solute carrier family 25 member 35	TRUE	Q175_TYROBP-KO / Q175	Q175_TYROBP-KO	Q175	12	A0A0A0MQ70;Q5SWT3	44800.9	44591.2	-0.0067674	0.0067674	-0.467982	0.99532	0	0.912203	0.82394	11	0.173015	Mus musculus	;mitochondrial transport,transmembrane transport	;transmembrane transporter activity	;mitochondrion,mitochondrial inner membrane,integral component of membrane	tr;sp	10090	1	1;2	MusMusculus_pUnKB_2021_0824	>tr|A0A0A0MQ70|A0A0A0MQ70_MOUSE Solute carrier family 25 member 35 OS=Mus musculus OX=10090 GN=Slc25a35 PE=1 SV=1;>sp|Q5SWT3|S2535_MOUSE Solute carrier family 25 member 35 OS=Mus musculus OX=10090 GN=Slc25a35 PE=1 SV=2	3	3
A0A0A0MQ76;Q6DFW4	Nop58	A0A0A0MQ76;Q6DFW4	A0A0A0MQ76_MOUSE;NOP58_MOUSE	Nucleolar protein 58	TRUE	TYROBP-KO / WT	TYROBP-KO	WT	35	A0A0A0MQ76;Q6DFW4	370572	393031	0.0848878	0.0848878	6.06052	1.06061	0	0.827137	0.828144	34	0.123192	Mus musculus	;rRNA modification,snoRNA localization	;TFIID-class transcription factor binding,RNA binding,snoRNA binding,ATPase binding	;fibrillar center,nucleus,nucleolus,small nucleolar ribonucleoprotein complex,cytosol,Cajal body,membrane,box C/D snoRNP complex,small-subunit processome,pre-snoRNP complex	tr;sp	10090	1	1	MusMusculus_pUnKB_2021_0824	>tr|A0A0A0MQ76|A0A0A0MQ76_MOUSE Nucleolar protein 58 OS=Mus musculus OX=10090 GN=Nop58 PE=1 SV=1;>sp|Q6DFW4|NOP58_MOUSE Nucleolar protein 58 OS=Mus musculus OX=10090 GN=Nop58 PE=1 SV=1	5	8
A0A0A0MQ76;Q6DFW4	Nop58	A0A0A0MQ76;Q6DFW4	A0A0A0MQ76_MOUSE;NOP58_MOUSE	Nucleolar protein 58	TRUE	Q175 / WT	Q175	WT	35	A0A0A0MQ76;Q6DFW4	370572	371624	0.0040898	0.0040898	0.283886	1.00284	0	0.403413	0.424929	34	0.119336	Mus musculus	;rRNA modification,snoRNA localization	;TFIID-class transcription factor binding,RNA binding,snoRNA binding,ATPase binding	;fibrillar center,nucleus,nucleolus,small nucleolar ribonucleoprotein complex,cytosol,Cajal body,membrane,box C/D snoRNP complex,small-subunit processome,pre-snoRNP complex	tr;sp	10090	1	1	MusMusculus_pUnKB_2021_0824	>tr|A0A0A0MQ76|A0A0A0MQ76_MOUSE Nucleolar protein 58 OS=Mus musculus OX=10090 GN=Nop58 PE=1 SV=1;>sp|Q6DFW4|NOP58_MOUSE Nucleolar protein 58 OS=Mus musculus OX=10090 GN=Nop58 PE=1 SV=1	5	8
A0A0A0MQ76;Q6DFW4	Nop58	A0A0A0MQ76;Q6DFW4	A0A0A0MQ76_MOUSE;NOP58_MOUSE	Nucleolar protein 58	TRUE	Q175_TYROBP-KO / WT	Q175_TYROBP-KO	WT	35	A0A0A0MQ76;Q6DFW4	370572	369657	-0.00356616	0.00356616	-0.246882	0.997531	0	0.397663	0.447215	34	0.185072	Mus musculus	;rRNA modification,snoRNA localization	;TFIID-class transcription factor binding,RNA binding,snoRNA binding,ATPase binding	;fibrillar center,nucleus,nucleolus,small nucleolar ribonucleoprotein complex,cytosol,Cajal body,membrane,box C/D snoRNP complex,small-subunit processome,pre-snoRNP complex	tr;sp	10090	1	1	MusMusculus_pUnKB_2021_0824	>tr|A0A0A0MQ76|A0A0A0MQ76_MOUSE Nucleolar protein 58 OS=Mus musculus OX=10090 GN=Nop58 PE=1 SV=1;>sp|Q6DFW4|NOP58_MOUSE Nucleolar protein 58 OS=Mus musculus OX=10090 GN=Nop58 PE=1 SV=1	5	8
A0A0A0MQ76;Q6DFW4	Nop58	A0A0A0MQ76;Q6DFW4	A0A0A0MQ76_MOUSE;NOP58_MOUSE	Nucleolar protein 58	TRUE	Q175 / TYROBP-KO	Q175	TYROBP-KO	35	A0A0A0MQ76;Q6DFW4	393031	371624	-0.080798	0.080798	-5.44655	0.945535	0	0.113051	0.224973	34	0.0787416	Mus musculus	;rRNA modification,snoRNA localization	;TFIID-class transcription factor binding,RNA binding,snoRNA binding,ATPase binding	;fibrillar center,nucleus,nucleolus,small nucleolar ribonucleoprotein complex,cytosol,Cajal body,membrane,box C/D snoRNP complex,small-subunit processome,pre-snoRNP complex	tr;sp	10090	1	1	MusMusculus_pUnKB_2021_0824	>tr|A0A0A0MQ76|A0A0A0MQ76_MOUSE Nucleolar protein 58 OS=Mus musculus OX=10090 GN=Nop58 PE=1 SV=1;>sp|Q6DFW4|NOP58_MOUSE Nucleolar protein 58 OS=Mus musculus OX=10090 GN=Nop58 PE=1 SV=1	5	8
A0A0A0MQ76;Q6DFW4	Nop58	A0A0A0MQ76;Q6DFW4	A0A0A0MQ76_MOUSE;NOP58_MOUSE	Nucleolar protein 58	TRUE	Q175_TYROBP-KO / TYROBP-KO	Q175_TYROBP-KO	TYROBP-KO	35	A0A0A0MQ76;Q6DFW4	393031	369657	-0.0884539	0.0884539	-5.94699	0.94053	0	0.411201	0.4617	34	0.223122	Mus musculus	;rRNA modification,snoRNA localization	;TFIID-class transcription factor binding,RNA binding,snoRNA binding,ATPase binding	;fibrillar center,nucleus,nucleolus,small nucleolar ribonucleoprotein complex,cytosol,Cajal body,membrane,box C/D snoRNP complex,small-subunit processome,pre-snoRNP complex	tr;sp	10090	1	1	MusMusculus_pUnKB_2021_0824	>tr|A0A0A0MQ76|A0A0A0MQ76_MOUSE Nucleolar protein 58 OS=Mus musculus OX=10090 GN=Nop58 PE=1 SV=1;>sp|Q6DFW4|NOP58_MOUSE Nucleolar protein 58 OS=Mus musculus OX=10090 GN=Nop58 PE=1 SV=1	5	8
A0A0A0MQ76;Q6DFW4	Nop58	A0A0A0MQ76;Q6DFW4	A0A0A0MQ76_MOUSE;NOP58_MOUSE	Nucleolar protein 58	TRUE	Q175_TYROBP-KO / Q175	Q175_TYROBP-KO	Q175	42	A0A0A0MQ76;Q6DFW4	371624	369657	-0.00765596	0.00765596	-0.529265	0.994707	0	0.880783	0.817935	41	0.177443	Mus musculus	;rRNA modification,snoRNA localization	;TFIID-class transcription factor binding,RNA binding,snoRNA binding,ATPase binding	;fibrillar center,nucleus,nucleolus,small nucleolar ribonucleoprotein complex,cytosol,Cajal body,membrane,box C/D snoRNP complex,small-subunit processome,pre-snoRNP complex	tr;sp	10090	1	1	MusMusculus_pUnKB_2021_0824	>tr|A0A0A0MQ76|A0A0A0MQ76_MOUSE Nucleolar protein 58 OS=Mus musculus OX=10090 GN=Nop58 PE=1 SV=1;>sp|Q6DFW4|NOP58_MOUSE Nucleolar protein 58 OS=Mus musculus OX=10090 GN=Nop58 PE=1 SV=1	5	8
A0A0A0MQ79;Q3TLH4	Prrc2c	A0A0A0MQ79;Q3TLH4	A0A0A0MQ79_MOUSE;PRC2C_MOUSE	Protein PRRC2C	TRUE	TYROBP-KO / WT	TYROBP-KO	WT	55	A0A0A0MQ79;Q3TLH4	136293	148019	0.119074	0.119074	8.60372	1.08604	0	0.715721	0.806585	54	0.148038	Mus musculus	;hematopoietic progenitor cell differentiation	;RNA binding,protein C-terminus binding	;membrane	tr;sp	10090	1	1;3	MusMusculus_pUnKB_2021_0824	>tr|A0A0A0MQ79|A0A0A0MQ79_MOUSE Protein PRRC2C OS=Mus musculus OX=10090 GN=Prrc2c PE=1 SV=1;>sp|Q3TLH4|PRC2C_MOUSE Protein PRRC2C OS=Mus musculus OX=10090 GN=Prrc2c PE=1 SV=3	13	13
A0A0A0MQ79;Q3TLH4	Prrc2c	A0A0A0MQ79;Q3TLH4	A0A0A0MQ79_MOUSE;PRC2C_MOUSE	Protein PRRC2C	TRUE	Q175 / WT	Q175	WT	55	A0A0A0MQ79;Q3TLH4	136293	158054	0.213706	0.213706	15.9663	1.15966	0	0.116375	0.227422	54	0.158482	Mus musculus	;hematopoietic progenitor cell differentiation	;RNA binding,protein C-terminus binding	;membrane	tr;sp	10090	1	1;3	MusMusculus_pUnKB_2021_0824	>tr|A0A0A0MQ79|A0A0A0MQ79_MOUSE Protein PRRC2C OS=Mus musculus OX=10090 GN=Prrc2c PE=1 SV=1;>sp|Q3TLH4|PRC2C_MOUSE Protein PRRC2C OS=Mus musculus OX=10090 GN=Prrc2c PE=1 SV=3	13	13
A0A0A0MQ79;Q3TLH4	Prrc2c	A0A0A0MQ79;Q3TLH4	A0A0A0MQ79_MOUSE;PRC2C_MOUSE	Protein PRRC2C	TRUE	Q175_TYROBP-KO / WT	Q175_TYROBP-KO	WT	55	A0A0A0MQ79;Q3TLH4	136293	151233	0.150067	0.150067	10.9621	1.10962	0	0.168978	0.305285	54	0.137021	Mus musculus	;hematopoietic progenitor cell differentiation	;RNA binding,protein C-terminus binding	;membrane	tr;sp	10090	1	1;3	MusMusculus_pUnKB_2021_0824	>tr|A0A0A0MQ79|A0A0A0MQ79_MOUSE Protein PRRC2C OS=Mus musculus OX=10090 GN=Prrc2c PE=1 SV=1;>sp|Q3TLH4|PRC2C_MOUSE Protein PRRC2C OS=Mus musculus OX=10090 GN=Prrc2c PE=1 SV=3	13	13
A0A0A0MQ79;Q3TLH4	Prrc2c	A0A0A0MQ79;Q3TLH4	A0A0A0MQ79_MOUSE;PRC2C_MOUSE	Protein PRRC2C	TRUE	Q175 / TYROBP-KO	Q175	TYROBP-KO	55	A0A0A0MQ79;Q3TLH4	148019	158054	0.0946323	0.0946323	6.77932	1.06779	0	0.0793687	0.182104	54	0.111125	Mus musculus	;hematopoietic progenitor cell differentiation	;RNA binding,protein C-terminus binding	;membrane	tr;sp	10090	1	1;3	MusMusculus_pUnKB_2021_0824	>tr|A0A0A0MQ79|A0A0A0MQ79_MOUSE Protein PRRC2C OS=Mus musculus OX=10090 GN=Prrc2c PE=1 SV=1;>sp|Q3TLH4|PRC2C_MOUSE Protein PRRC2C OS=Mus musculus OX=10090 GN=Prrc2c PE=1 SV=3	13	13
A0A0A0MQ79;Q3TLH4	Prrc2c	A0A0A0MQ79;Q3TLH4	A0A0A0MQ79_MOUSE;PRC2C_MOUSE	Protein PRRC2C	TRUE	Q175_TYROBP-KO / TYROBP-KO	Q175_TYROBP-KO	TYROBP-KO	55	A0A0A0MQ79;Q3TLH4	148019	151233	0.0309933	0.0309933	2.17153	1.02172	0	0.0541077	0.163646	54	0.0694981	Mus musculus	;hematopoietic progenitor cell differentiation	;RNA binding,protein C-terminus binding	;membrane	tr;sp	10090	1	1;3	MusMusculus_pUnKB_2021_0824	>tr|A0A0A0MQ79|A0A0A0MQ79_MOUSE Protein PRRC2C OS=Mus musculus OX=10090 GN=Prrc2c PE=1 SV=1;>sp|Q3TLH4|PRC2C_MOUSE Protein PRRC2C OS=Mus musculus OX=10090 GN=Prrc2c PE=1 SV=3	13	13
A0A0A0MQ79;Q3TLH4	Prrc2c	A0A0A0MQ79;Q3TLH4	A0A0A0MQ79_MOUSE;PRC2C_MOUSE	Protein PRRC2C	TRUE	Q175_TYROBP-KO / Q175	Q175_TYROBP-KO	Q175	66	A0A0A0MQ79;Q3TLH4	158054	151233	-0.063639	0.063639	-4.31525	0.956848	0	0.541856	0.730503	65	0.0959015	Mus musculus	;hematopoietic progenitor cell differentiation	;RNA binding,protein C-terminus binding	;membrane	tr;sp	10090	1	1;3	MusMusculus_pUnKB_2021_0824	>tr|A0A0A0MQ79|A0A0A0MQ79_MOUSE Protein PRRC2C OS=Mus musculus OX=10090 GN=Prrc2c PE=1 SV=1;>sp|Q3TLH4|PRC2C_MOUSE Protein PRRC2C OS=Mus musculus OX=10090 GN=Prrc2c PE=1 SV=3	13	13
A0A0A0MQ90;P97352;Q545H7	S100a13	A0A0A0MQ90;P97352;Q545H7	A0A0A0MQ90_MOUSE;S10AD_MOUSE;Q545H7_MOUSE	Protein S100-A13;Protein S100-A13;S_100 domain-containing protein	TRUE	TYROBP-KO / WT	TYROBP-KO	WT	10	A0A0A0MQ90;P97352;Q545H7	180899	184804	0.0308085	0.0308085	2.15845	1.02158	0	0.391975	0.707905	9	0.0787996	Mus musculus	;positive regulation of I-kappaB kinase/NF-kappaB signaling,cytokine secretion,interleukin-1 alpha secretion;	;copper ion binding,calcium ion binding,zinc ion binding,lipid binding,fibroblast growth factor binding,protein homodimerization activity,RAGE receptor binding;	;extracellular space,nucleus,nucleolus,cytoplasm,cytosol,plasma membrane,perinuclear region of cytoplasm,extracellular exosome;	tr;sp;tr	10090	1;1;2	1	MusMusculus_pUnKB_2021_0824	>tr|A0A0A0MQ90|A0A0A0MQ90_MOUSE Protein S100-A13 OS=Mus musculus OX=10090 GN=S100a13 PE=1 SV=1;>sp|P97352|S10AD_MOUSE Protein S100-A13 OS=Mus musculus OX=10090 GN=S100a13 PE=1 SV=1;>tr|Q545H7|Q545H7_MOUSE S_100 domain-containing protein OS=Mus musculus OX=10090 GN=S100a13 PE=2 SV=1	3	3
A0A0A0MQ90;P97352;Q545H7	S100a13	A0A0A0MQ90;P97352;Q545H7	A0A0A0MQ90_MOUSE;S10AD_MOUSE;Q545H7_MOUSE	Protein S100-A13;Protein S100-A13;S_100 domain-containing protein	TRUE	Q175 / WT	Q175	WT	10	A0A0A0MQ90;P97352;Q545H7	180899	182018	0.00889595	0.00889595	0.618525	1.00619	0	0.690679	0.542949	9	0.0769097	Mus musculus	;positive regulation of I-kappaB kinase/NF-kappaB signaling,cytokine secretion,interleukin-1 alpha secretion;	;copper ion binding,calcium ion binding,zinc ion binding,lipid binding,fibroblast growth factor binding,protein homodimerization activity,RAGE receptor binding;	;extracellular space,nucleus,nucleolus,cytoplasm,cytosol,plasma membrane,perinuclear region of cytoplasm,extracellular exosome;	tr;sp;tr	10090	1;1;2	1	MusMusculus_pUnKB_2021_0824	>tr|A0A0A0MQ90|A0A0A0MQ90_MOUSE Protein S100-A13 OS=Mus musculus OX=10090 GN=S100a13 PE=1 SV=1;>sp|P97352|S10AD_MOUSE Protein S100-A13 OS=Mus musculus OX=10090 GN=S100a13 PE=1 SV=1;>tr|Q545H7|Q545H7_MOUSE S_100 domain-containing protein OS=Mus musculus OX=10090 GN=S100a13 PE=2 SV=1	3	3
A0A0A0MQ90;P97352;Q545H7	S100a13	A0A0A0MQ90;P97352;Q545H7	A0A0A0MQ90_MOUSE;S10AD_MOUSE;Q545H7_MOUSE	Protein S100-A13;Protein S100-A13;S_100 domain-containing protein	TRUE	Q175_TYROBP-KO / WT	Q175_TYROBP-KO	WT	10	A0A0A0MQ90;P97352;Q545H7	180899	180111	-0.00629901	0.00629901	-0.435662	0.995643	0	0.596821	0.539882	9	0.0616557	Mus musculus	;positive regulation of I-kappaB kinase/NF-kappaB signaling,cytokine secretion,interleukin-1 alpha secretion;	;copper ion binding,calcium ion binding,zinc ion binding,lipid binding,fibroblast growth factor binding,protein homodimerization activity,RAGE receptor binding;	;extracellular space,nucleus,nucleolus,cytoplasm,cytosol,plasma membrane,perinuclear region of cytoplasm,extracellular exosome;	tr;sp;tr	10090	1;1;2	1	MusMusculus_pUnKB_2021_0824	>tr|A0A0A0MQ90|A0A0A0MQ90_MOUSE Protein S100-A13 OS=Mus musculus OX=10090 GN=S100a13 PE=1 SV=1;>sp|P97352|S10AD_MOUSE Protein S100-A13 OS=Mus musculus OX=10090 GN=S100a13 PE=1 SV=1;>tr|Q545H7|Q545H7_MOUSE S_100 domain-containing protein OS=Mus musculus OX=10090 GN=S100a13 PE=2 SV=1	3	3
A0A0A0MQ90;P97352;Q545H7	S100a13	A0A0A0MQ90;P97352;Q545H7	A0A0A0MQ90_MOUSE;S10AD_MOUSE;Q545H7_MOUSE	Protein S100-A13;Protein S100-A13;S_100 domain-containing protein	TRUE	Q175 / TYROBP-KO	Q175	TYROBP-KO	10	A0A0A0MQ90;P97352;Q545H7	184804	182018	-0.0219125	0.0219125	-1.50738	0.984926	0	0.45693	0.464082	9	0.131824	Mus musculus	;positive regulation of I-kappaB kinase/NF-kappaB signaling,cytokine secretion,interleukin-1 alpha secretion;	;copper ion binding,calcium ion binding,zinc ion binding,lipid binding,fibroblast growth factor binding,protein homodimerization activity,RAGE receptor binding;	;extracellular space,nucleus,nucleolus,cytoplasm,cytosol,plasma membrane,perinuclear region of cytoplasm,extracellular exosome;	tr;sp;tr	10090	1;1;2	1	MusMusculus_pUnKB_2021_0824	>tr|A0A0A0MQ90|A0A0A0MQ90_MOUSE Protein S100-A13 OS=Mus musculus OX=10090 GN=S100a13 PE=1 SV=1;>sp|P97352|S10AD_MOUSE Protein S100-A13 OS=Mus musculus OX=10090 GN=S100a13 PE=1 SV=1;>tr|Q545H7|Q545H7_MOUSE S_100 domain-containing protein OS=Mus musculus OX=10090 GN=S100a13 PE=2 SV=1	3	3
A0A0A0MQ90;P97352;Q545H7	S100a13	A0A0A0MQ90;P97352;Q545H7	A0A0A0MQ90_MOUSE;S10AD_MOUSE;Q545H7_MOUSE	Protein S100-A13;Protein S100-A13;S_100 domain-containing protein	TRUE	Q175_TYROBP-KO / TYROBP-KO	Q175_TYROBP-KO	TYROBP-KO	10	A0A0A0MQ90;P97352;Q545H7	184804	180111	-0.0371075	0.0371075	-2.5393	0.974607	0	0.397509	0.454706	9	0.117837	Mus musculus	;positive regulation of I-kappaB kinase/NF-kappaB signaling,cytokine secretion,interleukin-1 alpha secretion;	;copper ion binding,calcium ion binding,zinc ion binding,lipid binding,fibroblast growth factor binding,protein homodimerization activity,RAGE receptor binding;	;extracellular space,nucleus,nucleolus,cytoplasm,cytosol,plasma membrane,perinuclear region of cytoplasm,extracellular exosome;	tr;sp;tr	10090	1;1;2	1	MusMusculus_pUnKB_2021_0824	>tr|A0A0A0MQ90|A0A0A0MQ90_MOUSE Protein S100-A13 OS=Mus musculus OX=10090 GN=S100a13 PE=1 SV=1;>sp|P97352|S10AD_MOUSE Protein S100-A13 OS=Mus musculus OX=10090 GN=S100a13 PE=1 SV=1;>tr|Q545H7|Q545H7_MOUSE S_100 domain-containing protein OS=Mus musculus OX=10090 GN=S100a13 PE=2 SV=1	3	3
A0A0A0MQ90;P97352;Q545H7	S100a13	A0A0A0MQ90;P97352;Q545H7	A0A0A0MQ90_MOUSE;S10AD_MOUSE;Q545H7_MOUSE	Protein S100-A13;Protein S100-A13;S_100 domain-containing protein	TRUE	Q175_TYROBP-KO / Q175	Q175_TYROBP-KO	Q175	12	A0A0A0MQ90;P97352;Q545H7	182018	180111	-0.015195	0.015195	-1.04771	0.989523	0	0.862069	0.813641	11	0.0545085	Mus musculus	;positive regulation of I-kappaB kinase/NF-kappaB signaling,cytokine secretion,interleukin-1 alpha secretion;	;copper ion binding,calcium ion binding,zinc ion binding,lipid binding,fibroblast growth factor binding,protein homodimerization activity,RAGE receptor binding;	;extracellular space,nucleus,nucleolus,cytoplasm,cytosol,plasma membrane,perinuclear region of cytoplasm,extracellular exosome;	tr;sp;tr	10090	1;1;2	1	MusMusculus_pUnKB_2021_0824	>tr|A0A0A0MQ90|A0A0A0MQ90_MOUSE Protein S100-A13 OS=Mus musculus OX=10090 GN=S100a13 PE=1 SV=1;>sp|P97352|S10AD_MOUSE Protein S100-A13 OS=Mus musculus OX=10090 GN=S100a13 PE=1 SV=1;>tr|Q545H7|Q545H7_MOUSE S_100 domain-containing protein OS=Mus musculus OX=10090 GN=S100a13 PE=2 SV=1	3	3
A0A0A0MQ92;A0A0A0MQB7;B9EJ72;Q9WTS5	Tenm2	A0A0A0MQ92;A0A0A0MQB7;B9EJ72;Q9WTS5	A0A0A0MQ92_MOUSE;A0A0A0MQB7_MOUSE;B9EJ72_MOUSE;TEN2_MOUSE	Teneurin-2;Teneurin-2;Odz2 protein;Teneurin-2	TRUE	TYROBP-KO / WT	TYROBP-KO	WT	20	A0A0A0MQ92;A0A0A0MQB7;B9EJ72;Q9WTS5	74514.5	70859.9	-0.0725524	0.0725524	-4.90459	0.950954	0	0.662449	0.79546	19	0.127548	Mus musculus	;;;negative regulation of transcription from RNA polymerase II promoter,cell morphogenesis,transcription, DNA-templated,heterophilic cell-cell adhesion via plasma membrane cell adhesion molecules,axon guidance,calcium-mediated signaling using intracellular calcium source,neuron development,positive regulation of filopodium assembly,self proteolysis,cell-cell adhesion	;;;receptor binding,protein homodimerization activity,protein heterodimerization activity,cell adhesion molecule binding	;;;nucleus,endoplasmic reticulum,Golgi apparatus,plasma membrane,integral component of plasma membrane,cell-cell junction,PML body,cell junction,filopodium,dendrite,growth cone,neuron projection,dendritic spine,synapse,postsynaptic membrane	tr;tr;tr;sp	10090	1;1;2;1	1	MusMusculus_pUnKB_2021_0824	>tr|A0A0A0MQ92|A0A0A0MQ92_MOUSE Teneurin-2 OS=Mus musculus OX=10090 GN=Tenm2 PE=1 SV=1;>tr|A0A0A0MQB7|A0A0A0MQB7_MOUSE Teneurin-2 OS=Mus musculus OX=10090 GN=Tenm2 PE=1 SV=1;>tr|B9EJ72|B9EJ72_MOUSE Odz2 protein OS=Mus musculus OX=10090 GN=Tenm2 PE=2 SV=1;>sp|Q9WTS5|TEN2_MOUSE Teneurin-2 OS=Mus musculus OX=10090 GN=Tenm2 PE=1 SV=1	6	6
A0A0A0MQ92;A0A0A0MQB7;B9EJ72;Q9WTS5	Tenm2	A0A0A0MQ92;A0A0A0MQB7;B9EJ72;Q9WTS5	A0A0A0MQ92_MOUSE;A0A0A0MQB7_MOUSE;B9EJ72_MOUSE;TEN2_MOUSE	Teneurin-2;Teneurin-2;Odz2 protein;Teneurin-2	TRUE	Q175 / WT	Q175	WT	20	A0A0A0MQ92;A0A0A0MQB7;B9EJ72;Q9WTS5	74514.5	60027.3	-0.311903	0.311903	-19.4421	0.805579	0	0.0769347	0.180883	19	0.19605	Mus musculus	;;;negative regulation of transcription from RNA polymerase II promoter,cell morphogenesis,transcription, DNA-templated,heterophilic cell-cell adhesion via plasma membrane cell adhesion molecules,axon guidance,calcium-mediated signaling using intracellular calcium source,neuron development,positive regulation of filopodium assembly,self proteolysis,cell-cell adhesion	;;;receptor binding,protein homodimerization activity,protein heterodimerization activity,cell adhesion molecule binding	;;;nucleus,endoplasmic reticulum,Golgi apparatus,plasma membrane,integral component of plasma membrane,cell-cell junction,PML body,cell junction,filopodium,dendrite,growth cone,neuron projection,dendritic spine,synapse,postsynaptic membrane	tr;tr;tr;sp	10090	1;1;2;1	1	MusMusculus_pUnKB_2021_0824	>tr|A0A0A0MQ92|A0A0A0MQ92_MOUSE Teneurin-2 OS=Mus musculus OX=10090 GN=Tenm2 PE=1 SV=1;>tr|A0A0A0MQB7|A0A0A0MQB7_MOUSE Teneurin-2 OS=Mus musculus OX=10090 GN=Tenm2 PE=1 SV=1;>tr|B9EJ72|B9EJ72_MOUSE Odz2 protein OS=Mus musculus OX=10090 GN=Tenm2 PE=2 SV=1;>sp|Q9WTS5|TEN2_MOUSE Teneurin-2 OS=Mus musculus OX=10090 GN=Tenm2 PE=1 SV=1	6	6
A0A0A0MQ92;A0A0A0MQB7;B9EJ72;Q9WTS5	Tenm2	A0A0A0MQ92;A0A0A0MQB7;B9EJ72;Q9WTS5	A0A0A0MQ92_MOUSE;A0A0A0MQB7_MOUSE;B9EJ72_MOUSE;TEN2_MOUSE	Teneurin-2;Teneurin-2;Odz2 protein;Teneurin-2	TRUE	Q175_TYROBP-KO / WT	Q175_TYROBP-KO	WT	20	A0A0A0MQ92;A0A0A0MQB7;B9EJ72;Q9WTS5	74514.5	73777.5	-0.0143394	0.0143394	-0.989006	0.99011	0	0.808956	0.617851	19	0.122255	Mus musculus	;;;negative regulation of transcription from RNA polymerase II promoter,cell morphogenesis,transcription, DNA-templated,heterophilic cell-cell adhesion via plasma membrane cell adhesion molecules,axon guidance,calcium-mediated signaling using intracellular calcium source,neuron development,positive regulation of filopodium assembly,self proteolysis,cell-cell adhesion	;;;receptor binding,protein homodimerization activity,protein heterodimerization activity,cell adhesion molecule binding	;;;nucleus,endoplasmic reticulum,Golgi apparatus,plasma membrane,integral component of plasma membrane,cell-cell junction,PML body,cell junction,filopodium,dendrite,growth cone,neuron projection,dendritic spine,synapse,postsynaptic membrane	tr;tr;tr;sp	10090	1;1;2;1	1	MusMusculus_pUnKB_2021_0824	>tr|A0A0A0MQ92|A0A0A0MQ92_MOUSE Teneurin-2 OS=Mus musculus OX=10090 GN=Tenm2 PE=1 SV=1;>tr|A0A0A0MQB7|A0A0A0MQB7_MOUSE Teneurin-2 OS=Mus musculus OX=10090 GN=Tenm2 PE=1 SV=1;>tr|B9EJ72|B9EJ72_MOUSE Odz2 protein OS=Mus musculus OX=10090 GN=Tenm2 PE=2 SV=1;>sp|Q9WTS5|TEN2_MOUSE Teneurin-2 OS=Mus musculus OX=10090 GN=Tenm2 PE=1 SV=1	6	6
A0A0A0MQ92;A0A0A0MQB7;B9EJ72;Q9WTS5	Tenm2	A0A0A0MQ92;A0A0A0MQB7;B9EJ72;Q9WTS5	A0A0A0MQ92_MOUSE;A0A0A0MQB7_MOUSE;B9EJ72_MOUSE;TEN2_MOUSE	Teneurin-2;Teneurin-2;Odz2 protein;Teneurin-2	TRUE	Q175 / TYROBP-KO	Q175	TYROBP-KO	20	A0A0A0MQ92;A0A0A0MQB7;B9EJ72;Q9WTS5	70859.9	60027.3	-0.23935	0.23935	-15.2873	0.847127	0	0.0114759	0.0549898	19	0.151318	Mus musculus	;;;negative regulation of transcription from RNA polymerase II promoter,cell morphogenesis,transcription, DNA-templated,heterophilic cell-cell adhesion via plasma membrane cell adhesion molecules,axon guidance,calcium-mediated signaling using intracellular calcium source,neuron development,positive regulation of filopodium assembly,self proteolysis,cell-cell adhesion	;;;receptor binding,protein homodimerization activity,protein heterodimerization activity,cell adhesion molecule binding	;;;nucleus,endoplasmic reticulum,Golgi apparatus,plasma membrane,integral component of plasma membrane,cell-cell junction,PML body,cell junction,filopodium,dendrite,growth cone,neuron projection,dendritic spine,synapse,postsynaptic membrane	tr;tr;tr;sp	10090	1;1;2;1	1	MusMusculus_pUnKB_2021_0824	>tr|A0A0A0MQ92|A0A0A0MQ92_MOUSE Teneurin-2 OS=Mus musculus OX=10090 GN=Tenm2 PE=1 SV=1;>tr|A0A0A0MQB7|A0A0A0MQB7_MOUSE Teneurin-2 OS=Mus musculus OX=10090 GN=Tenm2 PE=1 SV=1;>tr|B9EJ72|B9EJ72_MOUSE Odz2 protein OS=Mus musculus OX=10090 GN=Tenm2 PE=2 SV=1;>sp|Q9WTS5|TEN2_MOUSE Teneurin-2 OS=Mus musculus OX=10090 GN=Tenm2 PE=1 SV=1	6	6
A0A0A0MQ92;A0A0A0MQB7;B9EJ72;Q9WTS5	Tenm2	A0A0A0MQ92;A0A0A0MQB7;B9EJ72;Q9WTS5	A0A0A0MQ92_MOUSE;A0A0A0MQB7_MOUSE;B9EJ72_MOUSE;TEN2_MOUSE	Teneurin-2;Teneurin-2;Odz2 protein;Teneurin-2	TRUE	Q175_TYROBP-KO / TYROBP-KO	Q175_TYROBP-KO	TYROBP-KO	20	A0A0A0MQ92;A0A0A0MQB7;B9EJ72;Q9WTS5	70859.9	73777.5	0.0582131	0.0582131	4.11754	1.04118	0	0.54466	0.520701	19	0.140288	Mus musculus	;;;negative regulation of transcription from RNA polymerase II promoter,cell morphogenesis,transcription, DNA-templated,heterophilic cell-cell adhesion via plasma membrane cell adhesion molecules,axon guidance,calcium-mediated signaling using intracellular calcium source,neuron development,positive regulation of filopodium assembly,self proteolysis,cell-cell adhesion	;;;receptor binding,protein homodimerization activity,protein heterodimerization activity,cell adhesion molecule binding	;;;nucleus,endoplasmic reticulum,Golgi apparatus,plasma membrane,integral component of plasma membrane,cell-cell junction,PML body,cell junction,filopodium,dendrite,growth cone,neuron projection,dendritic spine,synapse,postsynaptic membrane	tr;tr;tr;sp	10090	1;1;2;1	1	MusMusculus_pUnKB_2021_0824	>tr|A0A0A0MQ92|A0A0A0MQ92_MOUSE Teneurin-2 OS=Mus musculus OX=10090 GN=Tenm2 PE=1 SV=1;>tr|A0A0A0MQB7|A0A0A0MQB7_MOUSE Teneurin-2 OS=Mus musculus OX=10090 GN=Tenm2 PE=1 SV=1;>tr|B9EJ72|B9EJ72_MOUSE Odz2 protein OS=Mus musculus OX=10090 GN=Tenm2 PE=2 SV=1;>sp|Q9WTS5|TEN2_MOUSE Teneurin-2 OS=Mus musculus OX=10090 GN=Tenm2 PE=1 SV=1	6	6
A0A0A0MQ92;A0A0A0MQB7;B9EJ72;Q9WTS5	Tenm2	A0A0A0MQ92;A0A0A0MQB7;B9EJ72;Q9WTS5	A0A0A0MQ92_MOUSE;A0A0A0MQB7_MOUSE;B9EJ72_MOUSE;TEN2_MOUSE	Teneurin-2;Teneurin-2;Odz2 protein;Teneurin-2	TRUE	Q175_TYROBP-KO / Q175	Q175_TYROBP-KO	Q175	24	A0A0A0MQ92;A0A0A0MQB7;B9EJ72;Q9WTS5	60027.3	73777.5	0.297563	0.297563	22.9067	1.22907	0	0.39568	0.679016	23	0.225252	Mus musculus	;;;negative regulation of transcription from RNA polymerase II promoter,cell morphogenesis,transcription, DNA-templated,heterophilic cell-cell adhesion via plasma membrane cell adhesion molecules,axon guidance,calcium-mediated signaling using intracellular calcium source,neuron development,positive regulation of filopodium assembly,self proteolysis,cell-cell adhesion	;;;receptor binding,protein homodimerization activity,protein heterodimerization activity,cell adhesion molecule binding	;;;nucleus,endoplasmic reticulum,Golgi apparatus,plasma membrane,integral component of plasma membrane,cell-cell junction,PML body,cell junction,filopodium,dendrite,growth cone,neuron projection,dendritic spine,synapse,postsynaptic membrane	tr;tr;tr;sp	10090	1;1;2;1	1	MusMusculus_pUnKB_2021_0824	>tr|A0A0A0MQ92|A0A0A0MQ92_MOUSE Teneurin-2 OS=Mus musculus OX=10090 GN=Tenm2 PE=1 SV=1;>tr|A0A0A0MQB7|A0A0A0MQB7_MOUSE Teneurin-2 OS=Mus musculus OX=10090 GN=Tenm2 PE=1 SV=1;>tr|B9EJ72|B9EJ72_MOUSE Odz2 protein OS=Mus musculus OX=10090 GN=Tenm2 PE=2 SV=1;>sp|Q9WTS5|TEN2_MOUSE Teneurin-2 OS=Mus musculus OX=10090 GN=Tenm2 PE=1 SV=1	6	6
A0A0A0MQ95;B2RUJ8;Q8C0D4;S4R1B0;S4R203;S4R221;S4R248;S4R2V0	Arhgap12	A0A0A0MQ95;B2RUJ8;Q8C0D4;S4R1B0;S4R203;S4R221;S4R248;S4R2V0	A0A0A0MQ95_MOUSE;B2RUJ8_MOUSE;RHG12_MOUSE;S4R1B0_MOUSE;S4R203_MOUSE;S4R221_MOUSE;S4R248_MOUSE;S4R2V0_MOUSE	Rho GTPase-activating protein 12;Rho GTPase-activating protein 12;Rho GTPase-activating protein 12;Rho GTPase-activating protein 12 (Fragment);Rho GTPase-activating protein 12;Rho GTPase-activating protein 12;Rho GTPase-activating protein 12;Rho GTPase-activating protein 12 (Fragment)	TRUE	TYROBP-KO / WT	TYROBP-KO	WT	5	A0A0A0MQ95;B2RUJ8;Q8C0D4;S4R1B0;S4R203;S4R221;S4R248;S4R2V0	8488.8	8739.71	0.0420242	0.0420242	2.95573	1.02956	0	0.667922	0.798249	4	0.0734816	Mus musculus	;;morphogenesis of an epithelial sheet,phagocytosis, engulfment,actin filament organization,signal transduction,positive regulation of GTPase activity,negative regulation of small GTPase mediated signal transduction;;;;;	;;molecular_function,GTPase activator activity;;;;;	;;phagocytic cup;;;;;	tr;tr;sp;tr;tr;tr;tr;tr	10090	1	1;1;2;1;1;1;1;1	MusMusculus_pUnKB_2021_0824	>tr|A0A0A0MQ95|A0A0A0MQ95_MOUSE Rho GTPase-activating protein 12 OS=Mus musculus OX=10090 GN=Arhgap12 PE=1 SV=1;>tr|B2RUJ8|B2RUJ8_MOUSE Rho GTPase-activating protein 12 OS=Mus musculus OX=10090 GN=Arhgap12 PE=1 SV=1;>sp|Q8C0D4|RHG12_MOUSE Rho GTPase-activating protein 12 OS=Mus musculus OX=10090 GN=Arhgap12 PE=1 SV=2;>tr|S4R1B0|S4R1B0_MOUSE Rho GTPase-activating protein 12 (Fragment) OS=Mus muscu…	2	2
A0A0A0MQ95;B2RUJ8;Q8C0D4;S4R1B0;S4R203;S4R221;S4R248;S4R2V0	Arhgap12	A0A0A0MQ95;B2RUJ8;Q8C0D4;S4R1B0;S4R203;S4R221;S4R248;S4R2V0	A0A0A0MQ95_MOUSE;B2RUJ8_MOUSE;RHG12_MOUSE;S4R1B0_MOUSE;S4R203_MOUSE;S4R221_MOUSE;S4R248_MOUSE;S4R2V0_MOUSE	Rho GTPase-activating protein 12;Rho GTPase-activating protein 12;Rho GTPase-activating protein 12;Rho GTPase-activating protein 12 (Fragment);Rho GTPase-activating protein 12;Rho GTPase-activating protein 12;Rho GTPase-activating protein 12;Rho GTPase-activating protein 12 (Fragment)	TRUE	Q175 / WT	Q175	WT	5	A0A0A0MQ95;B2RUJ8;Q8C0D4;S4R1B0;S4R203;S4R221;S4R248;S4R2V0	8488.8	9467.32	0.157395	0.157395	11.5271	1.11527	0	0.154055	0.263049	4	0.0845066	Mus musculus	;;morphogenesis of an epithelial sheet,phagocytosis, engulfment,actin filament organization,signal transduction,positive regulation of GTPase activity,negative regulation of small GTPase mediated signal transduction;;;;;	;;molecular_function,GTPase activator activity;;;;;	;;phagocytic cup;;;;;	tr;tr;sp;tr;tr;tr;tr;tr	10090	1	1;1;2;1;1;1;1;1	MusMusculus_pUnKB_2021_0824	>tr|A0A0A0MQ95|A0A0A0MQ95_MOUSE Rho GTPase-activating protein 12 OS=Mus musculus OX=10090 GN=Arhgap12 PE=1 SV=1;>tr|B2RUJ8|B2RUJ8_MOUSE Rho GTPase-activating protein 12 OS=Mus musculus OX=10090 GN=Arhgap12 PE=1 SV=1;>sp|Q8C0D4|RHG12_MOUSE Rho GTPase-activating protein 12 OS=Mus musculus OX=10090 GN=Arhgap12 PE=1 SV=2;>tr|S4R1B0|S4R1B0_MOUSE Rho GTPase-activating protein 12 (Fragment) OS=Mus muscu…	2	2
A0A0A0MQ95;B2RUJ8;Q8C0D4;S4R1B0;S4R203;S4R221;S4R248;S4R2V0	Arhgap12	A0A0A0MQ95;B2RUJ8;Q8C0D4;S4R1B0;S4R203;S4R221;S4R248;S4R2V0	A0A0A0MQ95_MOUSE;B2RUJ8_MOUSE;RHG12_MOUSE;S4R1B0_MOUSE;S4R203_MOUSE;S4R221_MOUSE;S4R248_MOUSE;S4R2V0_MOUSE	Rho GTPase-activating protein 12;Rho GTPase-activating protein 12;Rho GTPase-activating protein 12;Rho GTPase-activating protein 12 (Fragment);Rho GTPase-activating protein 12;Rho GTPase-activating protein 12;Rho GTPase-activating protein 12;Rho GTPase-activating protein 12 (Fragment)	TRUE	Q175_TYROBP-KO / WT	Q175_TYROBP-KO	WT	5	A0A0A0MQ95;B2RUJ8;Q8C0D4;S4R1B0;S4R203;S4R221;S4R248;S4R2V0	8488.8	8264.88	-0.0385666	0.0385666	-2.63782	0.973622	0	0.953123	0.657072	4	0.183322	Mus musculus	;;morphogenesis of an epithelial sheet,phagocytosis, engulfment,actin filament organization,signal transduction,positive regulation of GTPase activity,negative regulation of small GTPase mediated signal transduction;;;;;	;;molecular_function,GTPase activator activity;;;;;	;;phagocytic cup;;;;;	tr;tr;sp;tr;tr;tr;tr;tr	10090	1	1;1;2;1;1;1;1;1	MusMusculus_pUnKB_2021_0824	>tr|A0A0A0MQ95|A0A0A0MQ95_MOUSE Rho GTPase-activating protein 12 OS=Mus musculus OX=10090 GN=Arhgap12 PE=1 SV=1;>tr|B2RUJ8|B2RUJ8_MOUSE Rho GTPase-activating protein 12 OS=Mus musculus OX=10090 GN=Arhgap12 PE=1 SV=1;>sp|Q8C0D4|RHG12_MOUSE Rho GTPase-activating protein 12 OS=Mus musculus OX=10090 GN=Arhgap12 PE=1 SV=2;>tr|S4R1B0|S4R1B0_MOUSE Rho GTPase-activating protein 12 (Fragment) OS=Mus muscu…	2	2
A0A0A0MQ95;B2RUJ8;Q8C0D4;S4R1B0;S4R203;S4R221;S4R248;S4R2V0	Arhgap12	A0A0A0MQ95;B2RUJ8;Q8C0D4;S4R1B0;S4R203;S4R221;S4R248;S4R2V0	A0A0A0MQ95_MOUSE;B2RUJ8_MOUSE;RHG12_MOUSE;S4R1B0_MOUSE;S4R203_MOUSE;S4R221_MOUSE;S4R248_MOUSE;S4R2V0_MOUSE	Rho GTPase-activating protein 12;Rho GTPase-activating protein 12;Rho GTPase-activating protein 12;Rho GTPase-activating protein 12 (Fragment);Rho GTPase-activating protein 12;Rho GTPase-activating protein 12;Rho GTPase-activating protein 12;Rho GTPase-activating protein 12 (Fragment)	TRUE	Q175 / TYROBP-KO	Q175	TYROBP-KO	5	A0A0A0MQ95;B2RUJ8;Q8C0D4;S4R1B0;S4R203;S4R221;S4R248;S4R2V0	8739.71	9467.32	0.115371	0.115371	8.32533	1.08325	0	0.300651	0.374157	4	0.0944632	Mus musculus	;;morphogenesis of an epithelial sheet,phagocytosis, engulfment,actin filament organization,signal transduction,positive regulation of GTPase activity,negative regulation of small GTPase mediated signal transduction;;;;;	;;molecular_function,GTPase activator activity;;;;;	;;phagocytic cup;;;;;	tr;tr;sp;tr;tr;tr;tr;tr	10090	1	1;1;2;1;1;1;1;1	MusMusculus_pUnKB_2021_0824	>tr|A0A0A0MQ95|A0A0A0MQ95_MOUSE Rho GTPase-activating protein 12 OS=Mus musculus OX=10090 GN=Arhgap12 PE=1 SV=1;>tr|B2RUJ8|B2RUJ8_MOUSE Rho GTPase-activating protein 12 OS=Mus musculus OX=10090 GN=Arhgap12 PE=1 SV=1;>sp|Q8C0D4|RHG12_MOUSE Rho GTPase-activating protein 12 OS=Mus musculus OX=10090 GN=Arhgap12 PE=1 SV=2;>tr|S4R1B0|S4R1B0_MOUSE Rho GTPase-activating protein 12 (Fragment) OS=Mus muscu…	2	2
A0A0A0MQ95;B2RUJ8;Q8C0D4;S4R1B0;S4R203;S4R221;S4R248;S4R2V0	Arhgap12	A0A0A0MQ95;B2RUJ8;Q8C0D4;S4R1B0;S4R203;S4R221;S4R248;S4R2V0	A0A0A0MQ95_MOUSE;B2RUJ8_MOUSE;RHG12_MOUSE;S4R1B0_MOUSE;S4R203_MOUSE;S4R221_MOUSE;S4R248_MOUSE;S4R2V0_MOUSE	Rho GTPase-activating protein 12;Rho GTPase-activating protein 12;Rho GTPase-activating protein 12;Rho GTPase-activating protein 12 (Fragment);Rho GTPase-activating protein 12;Rho GTPase-activating protein 12;Rho GTPase-activating protein 12;Rho GTPase-activating protein 12 (Fragment)	TRUE	Q175_TYROBP-KO / TYROBP-KO	Q175_TYROBP-KO	TYROBP-KO	5	A0A0A0MQ95;B2RUJ8;Q8C0D4;S4R1B0;S4R203;S4R221;S4R248;S4R2V0	8739.71	8264.88	-0.0805907	0.0805907	-5.43296	0.94567	0	0.8793	0.633333	4	0.138732	Mus musculus	;;morphogenesis of an epithelial sheet,phagocytosis, engulfment,actin filament organization,signal transduction,positive regulation of GTPase activity,negative regulation of small GTPase mediated signal transduction;;;;;	;;molecular_function,GTPase activator activity;;;;;	;;phagocytic cup;;;;;	tr;tr;sp;tr;tr;tr;tr;tr	10090	1	1;1;2;1;1;1;1;1	MusMusculus_pUnKB_2021_0824	>tr|A0A0A0MQ95|A0A0A0MQ95_MOUSE Rho GTPase-activating protein 12 OS=Mus musculus OX=10090 GN=Arhgap12 PE=1 SV=1;>tr|B2RUJ8|B2RUJ8_MOUSE Rho GTPase-activating protein 12 OS=Mus musculus OX=10090 GN=Arhgap12 PE=1 SV=1;>sp|Q8C0D4|RHG12_MOUSE Rho GTPase-activating protein 12 OS=Mus musculus OX=10090 GN=Arhgap12 PE=1 SV=2;>tr|S4R1B0|S4R1B0_MOUSE Rho GTPase-activating protein 12 (Fragment) OS=Mus muscu…	2	2
A0A0A0MQ95;B2RUJ8;Q8C0D4;S4R1B0;S4R203;S4R221;S4R248;S4R2V0	Arhgap12	A0A0A0MQ95;B2RUJ8;Q8C0D4;S4R1B0;S4R203;S4R221;S4R248;S4R2V0	A0A0A0MQ95_MOUSE;B2RUJ8_MOUSE;RHG12_MOUSE;S4R1B0_MOUSE;S4R203_MOUSE;S4R221_MOUSE;S4R248_MOUSE;S4R2V0_MOUSE	Rho GTPase-activating protein 12;Rho GTPase-activating protein 12;Rho GTPase-activating protein 12;Rho GTPase-activating protein 12 (Fragment);Rho GTPase-activating protein 12;Rho GTPase-activating protein 12;Rho GTPase-activating protein 12;Rho GTPase-activating protein 12 (Fragment)	TRUE	Q175_TYROBP-KO / Q175	Q175_TYROBP-KO	Q175	6	A0A0A0MQ95;B2RUJ8;Q8C0D4;S4R1B0;S4R203;S4R221;S4R248;S4R2V0	9467.32	8264.88	-0.195961	0.195961	-12.7009	0.872991	0	0.167552	0.542537	5	0.138562	Mus musculus	;;morphogenesis of an epithelial sheet,phagocytosis, engulfment,actin filament organization,signal transduction,positive regulation of GTPase activity,negative regulation of small GTPase mediated signal transduction;;;;;	;;molecular_function,GTPase activator activity;;;;;	;;phagocytic cup;;;;;	tr;tr;sp;tr;tr;tr;tr;tr	10090	1	1;1;2;1;1;1;1;1	MusMusculus_pUnKB_2021_0824	>tr|A0A0A0MQ95|A0A0A0MQ95_MOUSE Rho GTPase-activating protein 12 OS=Mus musculus OX=10090 GN=Arhgap12 PE=1 SV=1;>tr|B2RUJ8|B2RUJ8_MOUSE Rho GTPase-activating protein 12 OS=Mus musculus OX=10090 GN=Arhgap12 PE=1 SV=1;>sp|Q8C0D4|RHG12_MOUSE Rho GTPase-activating protein 12 OS=Mus musculus OX=10090 GN=Arhgap12 PE=1 SV=2;>tr|S4R1B0|S4R1B0_MOUSE Rho GTPase-activating protein 12 (Fragment) OS=Mus muscu…	2	2
A0A0A0MQC7;A2A5Y6;P10637	Mapt	A0A0A0MQC7;A2A5Y6;P10637	A0A0A0MQC7_MOUSE;A2A5Y6_MOUSE;TAU_MOUSE	Microtubule-associated protein;Microtubule-associated protein;Microtubule-associated protein tau	TRUE	TYROBP-KO / WT	TYROBP-KO	WT	145	A0A0A0MQC7;A2A5Y6;P10637	9725446	9607309	-0.017632	0.017632	-1.21472	0.987853	0	0.651475	0.792869	144	0.066227	Mus musculus	;;microtubule cytoskeleton organization,neuron migration,axonogenesis,memory,adult walking behavior,axo-dendritic transport,regulation of receptor activity,regulation of autophagy,negative regulation of gene expression,negative regulation of mitochondrial membrane potential,regulation of microtubule polymerization or depolymerization,positive regulation of microtubule polymerization,negative regu…	;;DNA binding,protein binding,microtubule binding,SH3 domain binding,enzyme binding,protein kinase binding,apolipoprotein binding,identical protein binding,protein homodimerization activity,receptor agonist activity,lipoprotein particle binding,microtubule lateral binding	;;nucleus,cytoplasm,cytosol,microtubule,microtubule associated complex,plasma membrane,axoneme,postsynaptic density,microtubule cytoskeleton,nuclear speck,axon,dendrite,growth cone,axolemma,nuclear periphery,cytoplasmic ribonucleoprotein granule,somatodendritic compartment,neuronal cell body,cell body,tubulin complex,neurofibrillary tangle,membrane	tr;tr;sp	10090	1	1;1;3	MusMusculus_pUnKB_2021_0824	>tr|A0A0A0MQC7|A0A0A0MQC7_MOUSE Microtubule-associated protein OS=Mus musculus OX=10090 GN=Mapt PE=1 SV=1;>tr|A2A5Y6|A2A5Y6_MOUSE Microtubule-associated protein OS=Mus musculus OX=10090 GN=Mapt PE=1 SV=1;>sp|P10637|TAU_MOUSE Microtubule-associated protein tau OS=Mus musculus OX=10090 GN=Mapt PE=1 SV=3	20	34
A0A0A0MQC7;A2A5Y6;P10637	Mapt	A0A0A0MQC7;A2A5Y6;P10637	A0A0A0MQC7_MOUSE;A2A5Y6_MOUSE;TAU_MOUSE	Microtubule-associated protein;Microtubule-associated protein;Microtubule-associated protein tau	TRUE	Q175 / WT	Q175	WT	145	A0A0A0MQC7;A2A5Y6;P10637	9725446	9461150	-0.0397489	0.0397489	-2.71757	0.972824	0	0.155704	0.26449	144	0.134753	Mus musculus	;;microtubule cytoskeleton organization,neuron migration,axonogenesis,memory,adult walking behavior,axo-dendritic transport,regulation of receptor activity,regulation of autophagy,negative regulation of gene expression,negative regulation of mitochondrial membrane potential,regulation of microtubule polymerization or depolymerization,positive regulation of microtubule polymerization,negative regu…	;;DNA binding,protein binding,microtubule binding,SH3 domain binding,enzyme binding,protein kinase binding,apolipoprotein binding,identical protein binding,protein homodimerization activity,receptor agonist activity,lipoprotein particle binding,microtubule lateral binding	;;nucleus,cytoplasm,cytosol,microtubule,microtubule associated complex,plasma membrane,axoneme,postsynaptic density,microtubule cytoskeleton,nuclear speck,axon,dendrite,growth cone,axolemma,nuclear periphery,cytoplasmic ribonucleoprotein granule,somatodendritic compartment,neuronal cell body,cell body,tubulin complex,neurofibrillary tangle,membrane	tr;tr;sp	10090	1	1;1;3	MusMusculus_pUnKB_2021_0824	>tr|A0A0A0MQC7|A0A0A0MQC7_MOUSE Microtubule-associated protein OS=Mus musculus OX=10090 GN=Mapt PE=1 SV=1;>tr|A2A5Y6|A2A5Y6_MOUSE Microtubule-associated protein OS=Mus musculus OX=10090 GN=Mapt PE=1 SV=1;>sp|P10637|TAU_MOUSE Microtubule-associated protein tau OS=Mus musculus OX=10090 GN=Mapt PE=1 SV=3	20	34
A0A0A0MQC7;A2A5Y6;P10637	Mapt	A0A0A0MQC7;A2A5Y6;P10637	A0A0A0MQC7_MOUSE;A2A5Y6_MOUSE;TAU_MOUSE	Microtubule-associated protein;Microtubule-associated protein;Microtubule-associated protein tau	TRUE	Q175_TYROBP-KO / WT	Q175_TYROBP-KO	WT	145	A0A0A0MQC7;A2A5Y6;P10637	9725446	9598009	-0.0190292	0.0190292	-1.31035	0.986897	0	0.930177	0.651693	144	0.0659573	Mus musculus	;;microtubule cytoskeleton organization,neuron migration,axonogenesis,memory,adult walking behavior,axo-dendritic transport,regulation of receptor activity,regulation of autophagy,negative regulation of gene expression,negative regulation of mitochondrial membrane potential,regulation of microtubule polymerization or depolymerization,positive regulation of microtubule polymerization,negative regu…	;;DNA binding,protein binding,microtubule binding,SH3 domain binding,enzyme binding,protein kinase binding,apolipoprotein binding,identical protein binding,protein homodimerization activity,receptor agonist activity,lipoprotein particle binding,microtubule lateral binding	;;nucleus,cytoplasm,cytosol,microtubule,microtubule associated complex,plasma membrane,axoneme,postsynaptic density,microtubule cytoskeleton,nuclear speck,axon,dendrite,growth cone,axolemma,nuclear periphery,cytoplasmic ribonucleoprotein granule,somatodendritic compartment,neuronal cell body,cell body,tubulin complex,neurofibrillary tangle,membrane	tr;tr;sp	10090	1	1;1;3	MusMusculus_pUnKB_2021_0824	>tr|A0A0A0MQC7|A0A0A0MQC7_MOUSE Microtubule-associated protein OS=Mus musculus OX=10090 GN=Mapt PE=1 SV=1;>tr|A2A5Y6|A2A5Y6_MOUSE Microtubule-associated protein OS=Mus musculus OX=10090 GN=Mapt PE=1 SV=1;>sp|P10637|TAU_MOUSE Microtubule-associated protein tau OS=Mus musculus OX=10090 GN=Mapt PE=1 SV=3	20	34
A0A0A0MQC7;A2A5Y6;P10637	Mapt	A0A0A0MQC7;A2A5Y6;P10637	A0A0A0MQC7_MOUSE;A2A5Y6_MOUSE;TAU_MOUSE	Microtubule-associated protein;Microtubule-associated protein;Microtubule-associated protein tau	TRUE	Q175 / TYROBP-KO	Q175	TYROBP-KO	145	A0A0A0MQC7;A2A5Y6;P10637	9607309	9461150	-0.0221168	0.0221168	-1.52133	0.984787	0	0.208165	0.310911	144	0.128397	Mus musculus	;;microtubule cytoskeleton organization,neuron migration,axonogenesis,memory,adult walking behavior,axo-dendritic transport,regulation of receptor activity,regulation of autophagy,negative regulation of gene expression,negative regulation of mitochondrial membrane potential,regulation of microtubule polymerization or depolymerization,positive regulation of microtubule polymerization,negative regu…	;;DNA binding,protein binding,microtubule binding,SH3 domain binding,enzyme binding,protein kinase binding,apolipoprotein binding,identical protein binding,protein homodimerization activity,receptor agonist activity,lipoprotein particle binding,microtubule lateral binding	;;nucleus,cytoplasm,cytosol,microtubule,microtubule associated complex,plasma membrane,axoneme,postsynaptic density,microtubule cytoskeleton,nuclear speck,axon,dendrite,growth cone,axolemma,nuclear periphery,cytoplasmic ribonucleoprotein granule,somatodendritic compartment,neuronal cell body,cell body,tubulin complex,neurofibrillary tangle,membrane	tr;tr;sp	10090	1	1;1;3	MusMusculus_pUnKB_2021_0824	>tr|A0A0A0MQC7|A0A0A0MQC7_MOUSE Microtubule-associated protein OS=Mus musculus OX=10090 GN=Mapt PE=1 SV=1;>tr|A2A5Y6|A2A5Y6_MOUSE Microtubule-associated protein OS=Mus musculus OX=10090 GN=Mapt PE=1 SV=1;>sp|P10637|TAU_MOUSE Microtubule-associated protein tau OS=Mus musculus OX=10090 GN=Mapt PE=1 SV=3	20	34
A0A0A0MQC7;A2A5Y6;P10637	Mapt	A0A0A0MQC7;A2A5Y6;P10637	A0A0A0MQC7_MOUSE;A2A5Y6_MOUSE;TAU_MOUSE	Microtubule-associated protein;Microtubule-associated protein;Microtubule-associated protein tau	TRUE	Q175_TYROBP-KO / TYROBP-KO	Q175_TYROBP-KO	TYROBP-KO	145	A0A0A0MQC7;A2A5Y6;P10637	9607309	9598009	-0.00139722	0.00139722	-0.0968013	0.999032	0	0.669916	0.566424	144	0.0566299	Mus musculus	;;microtubule cytoskeleton organization,neuron migration,axonogenesis,memory,adult walking behavior,axo-dendritic transport,regulation of receptor activity,regulation of autophagy,negative regulation of gene expression,negative regulation of mitochondrial membrane potential,regulation of microtubule polymerization or depolymerization,positive regulation of microtubule polymerization,negative regu…	;;DNA binding,protein binding,microtubule binding,SH3 domain binding,enzyme binding,protein kinase binding,apolipoprotein binding,identical protein binding,protein homodimerization activity,receptor agonist activity,lipoprotein particle binding,microtubule lateral binding	;;nucleus,cytoplasm,cytosol,microtubule,microtubule associated complex,plasma membrane,axoneme,postsynaptic density,microtubule cytoskeleton,nuclear speck,axon,dendrite,growth cone,axolemma,nuclear periphery,cytoplasmic ribonucleoprotein granule,somatodendritic compartment,neuronal cell body,cell body,tubulin complex,neurofibrillary tangle,membrane	tr;tr;sp	10090	1	1;1;3	MusMusculus_pUnKB_2021_0824	>tr|A0A0A0MQC7|A0A0A0MQC7_MOUSE Microtubule-associated protein OS=Mus musculus OX=10090 GN=Mapt PE=1 SV=1;>tr|A2A5Y6|A2A5Y6_MOUSE Microtubule-associated protein OS=Mus musculus OX=10090 GN=Mapt PE=1 SV=1;>sp|P10637|TAU_MOUSE Microtubule-associated protein tau OS=Mus musculus OX=10090 GN=Mapt PE=1 SV=3	20	34
A0A0A0MQC7;A2A5Y6;P10637	Mapt	A0A0A0MQC7;A2A5Y6;P10637	A0A0A0MQC7_MOUSE;A2A5Y6_MOUSE;TAU_MOUSE	Microtubule-associated protein;Microtubule-associated protein;Microtubule-associated protein tau	TRUE	Q175_TYROBP-KO / Q175	Q175_TYROBP-KO	Q175	174	A0A0A0MQC7;A2A5Y6;P10637	9461150	9598009	0.0207196	0.0207196	1.44654	1.01447	0	0.0978044	0.478537	173	0.119004	Mus musculus	;;microtubule cytoskeleton organization,neuron migration,axonogenesis,memory,adult walking behavior,axo-dendritic transport,regulation of receptor activity,regulation of autophagy,negative regulation of gene expression,negative regulation of mitochondrial membrane potential,regulation of microtubule polymerization or depolymerization,positive regulation of microtubule polymerization,negative regu…	;;DNA binding,protein binding,microtubule binding,SH3 domain binding,enzyme binding,protein kinase binding,apolipoprotein binding,identical protein binding,protein homodimerization activity,receptor agonist activity,lipoprotein particle binding,microtubule lateral binding	;;nucleus,cytoplasm,cytosol,microtubule,microtubule associated complex,plasma membrane,axoneme,postsynaptic density,microtubule cytoskeleton,nuclear speck,axon,dendrite,growth cone,axolemma,nuclear periphery,cytoplasmic ribonucleoprotein granule,somatodendritic compartment,neuronal cell body,cell body,tubulin complex,neurofibrillary tangle,membrane	tr;tr;sp	10090	1	1;1;3	MusMusculus_pUnKB_2021_0824	>tr|A0A0A0MQC7|A0A0A0MQC7_MOUSE Microtubule-associated protein OS=Mus musculus OX=10090 GN=Mapt PE=1 SV=1;>tr|A2A5Y6|A2A5Y6_MOUSE Microtubule-associated protein OS=Mus musculus OX=10090 GN=Mapt PE=1 SV=1;>sp|P10637|TAU_MOUSE Microtubule-associated protein tau OS=Mus musculus OX=10090 GN=Mapt PE=1 SV=3	20	34
A0A0A0MQE5;A2AHC3	Camsap1	A0A0A0MQE5;A2AHC3	A0A0A0MQE5_MOUSE;CAMP1_MOUSE	Calmodulin-regulated spectrin-associated protein 1	TRUE	TYROBP-KO / WT	TYROBP-KO	WT	35	A0A0A0MQE5;A2AHC3	157604	143299	-0.137268	0.137268	-9.07608	0.909239	0	0.0918723	0.580718	34	0.10002	Mus musculus	;cytoskeleton organization,regulation of cell morphogenesis,neuron projection development	;calmodulin binding,microtubule binding,spectrin binding	;cytoplasm,microtubule	tr;sp	10090	1	1	MusMusculus_pUnKB_2021_0824	>tr|A0A0A0MQE5|A0A0A0MQE5_MOUSE Calmodulin-regulated spectrin-associated protein 1 OS=Mus musculus OX=10090 GN=Camsap1 PE=1 SV=1;>sp|A2AHC3|CAMP1_MOUSE Calmodulin-regulated spectrin-associated protein 1 OS=Mus musculus OX=10090 GN=Camsap1 PE=1 SV=1	13	13
A0A0A0MQE5;A2AHC3	Camsap1	A0A0A0MQE5;A2AHC3	A0A0A0MQE5_MOUSE;CAMP1_MOUSE	Calmodulin-regulated spectrin-associated protein 1	TRUE	Q175 / WT	Q175	WT	35	A0A0A0MQE5;A2AHC3	157604	158568	0.00880137	0.00880137	0.611929	1.00612	0	0.906577	0.614888	34	0.118233	Mus musculus	;cytoskeleton organization,regulation of cell morphogenesis,neuron projection development	;calmodulin binding,microtubule binding,spectrin binding	;cytoplasm,microtubule	tr;sp	10090	1	1	MusMusculus_pUnKB_2021_0824	>tr|A0A0A0MQE5|A0A0A0MQE5_MOUSE Calmodulin-regulated spectrin-associated protein 1 OS=Mus musculus OX=10090 GN=Camsap1 PE=1 SV=1;>sp|A2AHC3|CAMP1_MOUSE Calmodulin-regulated spectrin-associated protein 1 OS=Mus musculus OX=10090 GN=Camsap1 PE=1 SV=1	13	13
A0A0A0MQE5;A2AHC3	Camsap1	A0A0A0MQE5;A2AHC3	A0A0A0MQE5_MOUSE;CAMP1_MOUSE	Calmodulin-regulated spectrin-associated protein 1	TRUE	Q175_TYROBP-KO / WT	Q175_TYROBP-KO	WT	35	A0A0A0MQE5;A2AHC3	157604	144989	-0.120354	0.120354	-8.00381	0.919962	0	0.344646	0.420235	34	0.0980512	Mus musculus	;cytoskeleton organization,regulation of cell morphogenesis,neuron projection development	;calmodulin binding,microtubule binding,spectrin binding	;cytoplasm,microtubule	tr;sp	10090	1	1	MusMusculus_pUnKB_2021_0824	>tr|A0A0A0MQE5|A0A0A0MQE5_MOUSE Calmodulin-regulated spectrin-associated protein 1 OS=Mus musculus OX=10090 GN=Camsap1 PE=1 SV=1;>sp|A2AHC3|CAMP1_MOUSE Calmodulin-regulated spectrin-associated protein 1 OS=Mus musculus OX=10090 GN=Camsap1 PE=1 SV=1	13	13
A0A0A0MQE5;A2AHC3	Camsap1	A0A0A0MQE5;A2AHC3	A0A0A0MQE5_MOUSE;CAMP1_MOUSE	Calmodulin-regulated spectrin-associated protein 1	TRUE	Q175 / TYROBP-KO	Q175	TYROBP-KO	35	A0A0A0MQE5;A2AHC3	143299	158568	0.14607	0.14607	10.6551	1.10655	0	0.116832	0.229014	34	0.0991292	Mus musculus	;cytoskeleton organization,regulation of cell morphogenesis,neuron projection development	;calmodulin binding,microtubule binding,spectrin binding	;cytoplasm,microtubule	tr;sp	10090	1	1	MusMusculus_pUnKB_2021_0824	>tr|A0A0A0MQE5|A0A0A0MQE5_MOUSE Calmodulin-regulated spectrin-associated protein 1 OS=Mus musculus OX=10090 GN=Camsap1 PE=1 SV=1;>sp|A2AHC3|CAMP1_MOUSE Calmodulin-regulated spectrin-associated protein 1 OS=Mus musculus OX=10090 GN=Camsap1 PE=1 SV=1	13	13
A0A0A0MQE5;A2AHC3	Camsap1	A0A0A0MQE5;A2AHC3	A0A0A0MQE5_MOUSE;CAMP1_MOUSE	Calmodulin-regulated spectrin-associated protein 1	TRUE	Q175_TYROBP-KO / TYROBP-KO	Q175_TYROBP-KO	TYROBP-KO	35	A0A0A0MQE5;A2AHC3	143299	144989	0.0169142	0.0169142	1.17931	1.01179	0	0.242097	0.365551	34	0.0667965	Mus musculus	;cytoskeleton organization,regulation of cell morphogenesis,neuron projection development	;calmodulin binding,microtubule binding,spectrin binding	;cytoplasm,microtubule	tr;sp	10090	1	1	MusMusculus_pUnKB_2021_0824	>tr|A0A0A0MQE5|A0A0A0MQE5_MOUSE Calmodulin-regulated spectrin-associated protein 1 OS=Mus musculus OX=10090 GN=Camsap1 PE=1 SV=1;>sp|A2AHC3|CAMP1_MOUSE Calmodulin-regulated spectrin-associated protein 1 OS=Mus musculus OX=10090 GN=Camsap1 PE=1 SV=1	13	13
A0A0A0MQE5;A2AHC3	Camsap1	A0A0A0MQE5;A2AHC3	A0A0A0MQE5_MOUSE;CAMP1_MOUSE	Calmodulin-regulated spectrin-associated protein 1	TRUE	Q175_TYROBP-KO / Q175	Q175_TYROBP-KO	Q175	42	A0A0A0MQE5;A2AHC3	158568	144989	-0.129155	0.129155	-8.56334	0.914367	0	0.129973	0.504556	41	0.0848472	Mus musculus	;cytoskeleton organization,regulation of cell morphogenesis,neuron projection development	;calmodulin binding,microtubule binding,spectrin binding	;cytoplasm,microtubule	tr;sp	10090	1	1	MusMusculus_pUnKB_2021_0824	>tr|A0A0A0MQE5|A0A0A0MQE5_MOUSE Calmodulin-regulated spectrin-associated protein 1 OS=Mus musculus OX=10090 GN=Camsap1 PE=1 SV=1;>sp|A2AHC3|CAMP1_MOUSE Calmodulin-regulated spectrin-associated protein 1 OS=Mus musculus OX=10090 GN=Camsap1 PE=1 SV=1	13	13
A0A0A0MQE8;B2RWX1;B7ZCJ1;G3UWM5	Arhgap21	A0A0A0MQE8;B2RWX1;B7ZCJ1;G3UWM5	A0A0A0MQE8_MOUSE;B2RWX1_MOUSE;B7ZCJ1_MOUSE;G3UWM5_MOUSE	Rho GTPase-activating protein 21;Arhgap21 protein;Rho GTPase-activating protein 21;Rho GTPase-activating protein 21 (Fragment)	TRUE	TYROBP-KO / WT	TYROBP-KO	WT	35	A0A0A0MQE8;B2RWX1;B7ZCJ1;G3UWM5	177587	160826	-0.143029	0.143029	-9.43845	0.905616	0	0.0385777	0.479496	34	0.118617	Mus musculus	;;;	;;;	;;;	tr	10090	1;2;1;1	1	MusMusculus_pUnKB_2021_0824	>tr|A0A0A0MQE8|A0A0A0MQE8_MOUSE Rho GTPase-activating protein 21 OS=Mus musculus OX=10090 GN=Arhgap21 PE=1 SV=1;>tr|B2RWX1|B2RWX1_MOUSE Arhgap21 protein OS=Mus musculus OX=10090 GN=Arhgap21 PE=2 SV=1;>tr|B7ZCJ1|B7ZCJ1_MOUSE Rho GTPase-activating protein 21 OS=Mus musculus OX=10090 GN=Arhgap21 PE=1 SV=1;>tr|G3UWM5|G3UWM5_MOUSE Rho GTPase-activating protein 21 (Fragment) OS=Mus musculus OX=10090 GN…	9	11
A0A0A0MQE8;B2RWX1;B7ZCJ1;G3UWM5	Arhgap21	A0A0A0MQE8;B2RWX1;B7ZCJ1;G3UWM5	A0A0A0MQE8_MOUSE;B2RWX1_MOUSE;B7ZCJ1_MOUSE;G3UWM5_MOUSE	Rho GTPase-activating protein 21;Arhgap21 protein;Rho GTPase-activating protein 21;Rho GTPase-activating protein 21 (Fragment)	TRUE	Q175 / WT	Q175	WT	35	A0A0A0MQE8;B2RWX1;B7ZCJ1;G3UWM5	177587	192211	0.114161	0.114161	8.23454	1.08235	0	0.584908	0.506631	34	0.138831	Mus musculus	;;;	;;;	;;;	tr	10090	1;2;1;1	1	MusMusculus_pUnKB_2021_0824	>tr|A0A0A0MQE8|A0A0A0MQE8_MOUSE Rho GTPase-activating protein 21 OS=Mus musculus OX=10090 GN=Arhgap21 PE=1 SV=1;>tr|B2RWX1|B2RWX1_MOUSE Arhgap21 protein OS=Mus musculus OX=10090 GN=Arhgap21 PE=2 SV=1;>tr|B7ZCJ1|B7ZCJ1_MOUSE Rho GTPase-activating protein 21 OS=Mus musculus OX=10090 GN=Arhgap21 PE=1 SV=1;>tr|G3UWM5|G3UWM5_MOUSE Rho GTPase-activating protein 21 (Fragment) OS=Mus musculus OX=10090 GN…	9	11
A0A0A0MQE8;B2RWX1;B7ZCJ1;G3UWM5	Arhgap21	A0A0A0MQE8;B2RWX1;B7ZCJ1;G3UWM5	A0A0A0MQE8_MOUSE;B2RWX1_MOUSE;B7ZCJ1_MOUSE;G3UWM5_MOUSE	Rho GTPase-activating protein 21;Arhgap21 protein;Rho GTPase-activating protein 21;Rho GTPase-activating protein 21 (Fragment)	TRUE	Q175_TYROBP-KO / WT	Q175_TYROBP-KO	WT	35	A0A0A0MQE8;B2RWX1;B7ZCJ1;G3UWM5	177587	150556	-0.238227	0.238227	-15.2213	0.847787	0	0.139874	0.274361	34	0.18145	Mus musculus	;;;	;;;	;;;	tr	10090	1;2;1;1	1	MusMusculus_pUnKB_2021_0824	>tr|A0A0A0MQE8|A0A0A0MQE8_MOUSE Rho GTPase-activating protein 21 OS=Mus musculus OX=10090 GN=Arhgap21 PE=1 SV=1;>tr|B2RWX1|B2RWX1_MOUSE Arhgap21 protein OS=Mus musculus OX=10090 GN=Arhgap21 PE=2 SV=1;>tr|B7ZCJ1|B7ZCJ1_MOUSE Rho GTPase-activating protein 21 OS=Mus musculus OX=10090 GN=Arhgap21 PE=1 SV=1;>tr|G3UWM5|G3UWM5_MOUSE Rho GTPase-activating protein 21 (Fragment) OS=Mus musculus OX=10090 GN…	9	11
A0A0A0MQE8;B2RWX1;B7ZCJ1;G3UWM5	Arhgap21	A0A0A0MQE8;B2RWX1;B7ZCJ1;G3UWM5	A0A0A0MQE8_MOUSE;B2RWX1_MOUSE;B7ZCJ1_MOUSE;G3UWM5_MOUSE	Rho GTPase-activating protein 21;Arhgap21 protein;Rho GTPase-activating protein 21;Rho GTPase-activating protein 21 (Fragment)	TRUE	Q175 / TYROBP-KO	Q175	TYROBP-KO	35	A0A0A0MQE8;B2RWX1;B7ZCJ1;G3UWM5	160826	192211	0.25719	0.25719	19.5149	1.19515	0	0.0228534	0.0862751	34	0.1392	Mus musculus	;;;	;;;	;;;	tr	10090	1;2;1;1	1	MusMusculus_pUnKB_2021_0824	>tr|A0A0A0MQE8|A0A0A0MQE8_MOUSE Rho GTPase-activating protein 21 OS=Mus musculus OX=10090 GN=Arhgap21 PE=1 SV=1;>tr|B2RWX1|B2RWX1_MOUSE Arhgap21 protein OS=Mus musculus OX=10090 GN=Arhgap21 PE=2 SV=1;>tr|B7ZCJ1|B7ZCJ1_MOUSE Rho GTPase-activating protein 21 OS=Mus musculus OX=10090 GN=Arhgap21 PE=1 SV=1;>tr|G3UWM5|G3UWM5_MOUSE Rho GTPase-activating protein 21 (Fragment) OS=Mus musculus OX=10090 GN…	9	11
A0A0A0MQE8;B2RWX1;B7ZCJ1;G3UWM5	Arhgap21	A0A0A0MQE8;B2RWX1;B7ZCJ1;G3UWM5	A0A0A0MQE8_MOUSE;B2RWX1_MOUSE;B7ZCJ1_MOUSE;G3UWM5_MOUSE	Rho GTPase-activating protein 21;Arhgap21 protein;Rho GTPase-activating protein 21;Rho GTPase-activating protein 21 (Fragment)	TRUE	Q175_TYROBP-KO / TYROBP-KO	Q175_TYROBP-KO	TYROBP-KO	35	A0A0A0MQE8;B2RWX1;B7ZCJ1;G3UWM5	160826	150556	-0.0951974	0.0951974	-6.38558	0.936144	0	0.911219	0.641284	34	0.16925	Mus musculus	;;;	;;;	;;;	tr	10090	1;2;1;1	1	MusMusculus_pUnKB_2021_0824	>tr|A0A0A0MQE8|A0A0A0MQE8_MOUSE Rho GTPase-activating protein 21 OS=Mus musculus OX=10090 GN=Arhgap21 PE=1 SV=1;>tr|B2RWX1|B2RWX1_MOUSE Arhgap21 protein OS=Mus musculus OX=10090 GN=Arhgap21 PE=2 SV=1;>tr|B7ZCJ1|B7ZCJ1_MOUSE Rho GTPase-activating protein 21 OS=Mus musculus OX=10090 GN=Arhgap21 PE=1 SV=1;>tr|G3UWM5|G3UWM5_MOUSE Rho GTPase-activating protein 21 (Fragment) OS=Mus musculus OX=10090 GN…	9	11
A0A0A0MQE8;B2RWX1;B7ZCJ1;G3UWM5	Arhgap21	A0A0A0MQE8;B2RWX1;B7ZCJ1;G3UWM5	A0A0A0MQE8_MOUSE;B2RWX1_MOUSE;B7ZCJ1_MOUSE;G3UWM5_MOUSE	Rho GTPase-activating protein 21;Arhgap21 protein;Rho GTPase-activating protein 21;Rho GTPase-activating protein 21 (Fragment)	TRUE	Q175_TYROBP-KO / Q175	Q175_TYROBP-KO	Q175	42	A0A0A0MQE8;B2RWX1;B7ZCJ1;G3UWM5	192211	150556	-0.352388	0.352388	-21.6713	0.783287	0	0.00425341	0.172697	41	0.106959	Mus musculus	;;;	;;;	;;;	tr	10090	1;2;1;1	1	MusMusculus_pUnKB_2021_0824	>tr|A0A0A0MQE8|A0A0A0MQE8_MOUSE Rho GTPase-activating protein 21 OS=Mus musculus OX=10090 GN=Arhgap21 PE=1 SV=1;>tr|B2RWX1|B2RWX1_MOUSE Arhgap21 protein OS=Mus musculus OX=10090 GN=Arhgap21 PE=2 SV=1;>tr|B7ZCJ1|B7ZCJ1_MOUSE Rho GTPase-activating protein 21 OS=Mus musculus OX=10090 GN=Arhgap21 PE=1 SV=1;>tr|G3UWM5|G3UWM5_MOUSE Rho GTPase-activating protein 21 (Fragment) OS=Mus musculus OX=10090 GN…	9	11
A0A0A0MQF5;Q8K2H2	Otud6b	A0A0A0MQF5;Q8K2H2	A0A0A0MQF5_MOUSE;OTU6B_MOUSE	Ubiquitinyl hydrolase 1;Deubiquitinase OTUD6B	TRUE	TYROBP-KO / WT	TYROBP-KO	WT	10	A0A0A0MQF5;Q8K2H2	125433	122995	-0.028317	0.028317	-1.94365	0.980564	0	0.45821	0.735744	9	0.0656342	Mus musculus	;proteolysis,biological_process	;molecular_function,thiol-dependent ubiquitinyl hydrolase activity	;cellular_component	tr;sp	10090	1	1	MusMusculus_pUnKB_2021_0824	>tr|A0A0A0MQF5|A0A0A0MQF5_MOUSE Ubiquitinyl hydrolase 1 OS=Mus musculus OX=10090 GN=Otud6b PE=1 SV=1;>sp|Q8K2H2|OTU6B_MOUSE Deubiquitinase OTUD6B OS=Mus musculus OX=10090 GN=Otud6b PE=1 SV=1	2	2
A0A0A0MQF5;Q8K2H2	Otud6b	A0A0A0MQF5;Q8K2H2	A0A0A0MQF5_MOUSE;OTU6B_MOUSE	Ubiquitinyl hydrolase 1;Deubiquitinase OTUD6B	TRUE	Q175 / WT	Q175	WT	10	A0A0A0MQF5;Q8K2H2	125433	106423	-0.237114	0.237114	-15.1559	0.848441	0	0.0536625	0.1469	9	0.0880018	Mus musculus	;proteolysis,biological_process	;molecular_function,thiol-dependent ubiquitinyl hydrolase activity	;cellular_component	tr;sp	10090	1	1	MusMusculus_pUnKB_2021_0824	>tr|A0A0A0MQF5|A0A0A0MQF5_MOUSE Ubiquitinyl hydrolase 1 OS=Mus musculus OX=10090 GN=Otud6b PE=1 SV=1;>sp|Q8K2H2|OTU6B_MOUSE Deubiquitinase OTUD6B OS=Mus musculus OX=10090 GN=Otud6b PE=1 SV=1	2	2
A0A0A0MQF5;Q8K2H2	Otud6b	A0A0A0MQF5;Q8K2H2	A0A0A0MQF5_MOUSE;OTU6B_MOUSE	Ubiquitinyl hydrolase 1;Deubiquitinase OTUD6B	TRUE	Q175_TYROBP-KO / WT	Q175_TYROBP-KO	WT	10	A0A0A0MQF5;Q8K2H2	125433	107284	-0.225476	0.225476	-14.4687	0.855313	0	0.147051	0.283371	9	0.11462	Mus musculus	;proteolysis,biological_process	;molecular_function,thiol-dependent ubiquitinyl hydrolase activity	;cellular_component	tr;sp	10090	1	1	MusMusculus_pUnKB_2021_0824	>tr|A0A0A0MQF5|A0A0A0MQF5_MOUSE Ubiquitinyl hydrolase 1 OS=Mus musculus OX=10090 GN=Otud6b PE=1 SV=1;>sp|Q8K2H2|OTU6B_MOUSE Deubiquitinase OTUD6B OS=Mus musculus OX=10090 GN=Otud6b PE=1 SV=1	2	2
A0A0A0MQF5;Q8K2H2	Otud6b	A0A0A0MQF5;Q8K2H2	A0A0A0MQF5_MOUSE;OTU6B_MOUSE	Ubiquitinyl hydrolase 1;Deubiquitinase OTUD6B	TRUE	Q175 / TYROBP-KO	Q175	TYROBP-KO	10	A0A0A0MQF5;Q8K2H2	122995	106423	-0.208797	0.208797	-13.4741	0.865259	0	0.0819207	0.185218	9	0.0736198	Mus musculus	;proteolysis,biological_process	;molecular_function,thiol-dependent ubiquitinyl hydrolase activity	;cellular_component	tr;sp	10090	1	1	MusMusculus_pUnKB_2021_0824	>tr|A0A0A0MQF5|A0A0A0MQF5_MOUSE Ubiquitinyl hydrolase 1 OS=Mus musculus OX=10090 GN=Otud6b PE=1 SV=1;>sp|Q8K2H2|OTU6B_MOUSE Deubiquitinase OTUD6B OS=Mus musculus OX=10090 GN=Otud6b PE=1 SV=1	2	2
A0A0A0MQF5;Q8K2H2	Otud6b	A0A0A0MQF5;Q8K2H2	A0A0A0MQF5_MOUSE;OTU6B_MOUSE	Ubiquitinyl hydrolase 1;Deubiquitinase OTUD6B	TRUE	Q175_TYROBP-KO / TYROBP-KO	Q175_TYROBP-KO	TYROBP-KO	10	A0A0A0MQF5;Q8K2H2	122995	107284	-0.197159	0.197159	-12.7733	0.872267	0	0.259495	0.378585	9	0.108713	Mus musculus	;proteolysis,biological_process	;molecular_function,thiol-dependent ubiquitinyl hydrolase activity	;cellular_component	tr;sp	10090	1	1	MusMusculus_pUnKB_2021_0824	>tr|A0A0A0MQF5|A0A0A0MQF5_MOUSE Ubiquitinyl hydrolase 1 OS=Mus musculus OX=10090 GN=Otud6b PE=1 SV=1;>sp|Q8K2H2|OTU6B_MOUSE Deubiquitinase OTUD6B OS=Mus musculus OX=10090 GN=Otud6b PE=1 SV=1	2	2
A0A0A0MQF5;Q8K2H2	Otud6b	A0A0A0MQF5;Q8K2H2	A0A0A0MQF5_MOUSE;OTU6B_MOUSE	Ubiquitinyl hydrolase 1;Deubiquitinase OTUD6B	TRUE	Q175_TYROBP-KO / Q175	Q175_TYROBP-KO	Q175	12	A0A0A0MQF5;Q8K2H2	106423	107284	0.0116378	0.0116378	0.809935	1.0081	0	0.935724	0.828194	11	0.0642937	Mus musculus	;proteolysis,biological_process	;molecular_function,thiol-dependent ubiquitinyl hydrolase activity	;cellular_component	tr;sp	10090	1	1	MusMusculus_pUnKB_2021_0824	>tr|A0A0A0MQF5|A0A0A0MQF5_MOUSE Ubiquitinyl hydrolase 1 OS=Mus musculus OX=10090 GN=Otud6b PE=1 SV=1;>sp|Q8K2H2|OTU6B_MOUSE Deubiquitinase OTUD6B OS=Mus musculus OX=10090 GN=Otud6b PE=1 SV=1	2	2
A0A0A0MQF6;D2KHZ9;P16858	Gapdh	A0A0A0MQF6;D2KHZ9;P16858	A0A0A0MQF6_MOUSE;D2KHZ9_MOUSE;G3P_MOUSE	Glyceraldehyde-3-phosphate dehydrogenase	TRUE	TYROBP-KO / WT	TYROBP-KO	WT	330	A0A0A0MQF6;D2KHZ9;P16858	93737584	95193104	0.0222295	0.0222295	1.55276	1.01553	0	0.54469	0.7687	329	0.0752733	Mus musculus	;;microtubule cytoskeleton organization,glucose metabolic process,glycolytic process,multicellular organism development,negative regulation of endopeptidase activity,negative regulation of translation,killing of cells of other organism,peptidyl-cysteine S-trans-nitrosylation,positive regulation of cytokine secretion,protein stabilization,defense response to fungus,neuron apoptotic process,killing…	;;glyceraldehyde-3-phosphate dehydrogenase (NAD+) (phosphorylating) activity,protein binding,microtubule binding,aspartic-type endopeptidase inhibitor activity,enzyme binding,peptidyl-cysteine S-nitrosylase activity,identical protein binding,NADP binding,NAD binding,disordered domain specific binding	;;nucleus,cytoplasm,mitochondrion,lipid particle,cytosol,plasma membrane,microtubule cytoskeleton,membrane,intracellular ribonucleoprotein complex,extracellular matrix,nuclear membrane,vesicle,myelin sheath,intracellular membrane-bounded organelle,extracellular exosome,GAIT complex	tr;tr;sp	10090	1;2;1	1;1;2	MusMusculus_pUnKB_2021_0824	>tr|A0A0A0MQF6|A0A0A0MQF6_MOUSE Glyceraldehyde-3-phosphate dehydrogenase OS=Mus musculus OX=10090 GN=Gapdh PE=1 SV=1;>tr|D2KHZ9|D2KHZ9_MOUSE Glyceraldehyde-3-phosphate dehydrogenase OS=Mus musculus OX=10090 GN=Gapdh PE=2 SV=1;>sp|P16858|G3P_MOUSE Glyceraldehyde-3-phosphate dehydrogenase OS=Mus musculus OX=10090 GN=Gapdh PE=1 SV=2	24	69
A0A0A0MQF6;D2KHZ9;P16858	Gapdh	A0A0A0MQF6;D2KHZ9;P16858	A0A0A0MQF6_MOUSE;D2KHZ9_MOUSE;G3P_MOUSE	Glyceraldehyde-3-phosphate dehydrogenase	TRUE	Q175 / WT	Q175	WT	330	A0A0A0MQF6;D2KHZ9;P16858	93737584	97454856	0.0561065	0.0561065	3.96562	1.03966	0	0.42067	0.434544	329	0.0846306	Mus musculus	;;microtubule cytoskeleton organization,glucose metabolic process,glycolytic process,multicellular organism development,negative regulation of endopeptidase activity,negative regulation of translation,killing of cells of other organism,peptidyl-cysteine S-trans-nitrosylation,positive regulation of cytokine secretion,protein stabilization,defense response to fungus,neuron apoptotic process,killing…	;;glyceraldehyde-3-phosphate dehydrogenase (NAD+) (phosphorylating) activity,protein binding,microtubule binding,aspartic-type endopeptidase inhibitor activity,enzyme binding,peptidyl-cysteine S-nitrosylase activity,identical protein binding,NADP binding,NAD binding,disordered domain specific binding	;;nucleus,cytoplasm,mitochondrion,lipid particle,cytosol,plasma membrane,microtubule cytoskeleton,membrane,intracellular ribonucleoprotein complex,extracellular matrix,nuclear membrane,vesicle,myelin sheath,intracellular membrane-bounded organelle,extracellular exosome,GAIT complex	tr;tr;sp	10090	1;2;1	1;1;2	MusMusculus_pUnKB_2021_0824	>tr|A0A0A0MQF6|A0A0A0MQF6_MOUSE Glyceraldehyde-3-phosphate dehydrogenase OS=Mus musculus OX=10090 GN=Gapdh PE=1 SV=1;>tr|D2KHZ9|D2KHZ9_MOUSE Glyceraldehyde-3-phosphate dehydrogenase OS=Mus musculus OX=10090 GN=Gapdh PE=2 SV=1;>sp|P16858|G3P_MOUSE Glyceraldehyde-3-phosphate dehydrogenase OS=Mus musculus OX=10090 GN=Gapdh PE=1 SV=2	24	69
A0A0A0MQF6;D2KHZ9;P16858	Gapdh	A0A0A0MQF6;D2KHZ9;P16858	A0A0A0MQF6_MOUSE;D2KHZ9_MOUSE;G3P_MOUSE	Glyceraldehyde-3-phosphate dehydrogenase	TRUE	Q175_TYROBP-KO / WT	Q175_TYROBP-KO	WT	330	A0A0A0MQF6;D2KHZ9;P16858	93737584	97365640	0.0547851	0.0547851	3.87044	1.0387	0	0.0394749	0.135153	329	0.0551507	Mus musculus	;;microtubule cytoskeleton organization,glucose metabolic process,glycolytic process,multicellular organism development,negative regulation of endopeptidase activity,negative regulation of translation,killing of cells of other organism,peptidyl-cysteine S-trans-nitrosylation,positive regulation of cytokine secretion,protein stabilization,defense response to fungus,neuron apoptotic process,killing…	;;glyceraldehyde-3-phosphate dehydrogenase (NAD+) (phosphorylating) activity,protein binding,microtubule binding,aspartic-type endopeptidase inhibitor activity,enzyme binding,peptidyl-cysteine S-nitrosylase activity,identical protein binding,NADP binding,NAD binding,disordered domain specific binding	;;nucleus,cytoplasm,mitochondrion,lipid particle,cytosol,plasma membrane,microtubule cytoskeleton,membrane,intracellular ribonucleoprotein complex,extracellular matrix,nuclear membrane,vesicle,myelin sheath,intracellular membrane-bounded organelle,extracellular exosome,GAIT complex	tr;tr;sp	10090	1;2;1	1;1;2	MusMusculus_pUnKB_2021_0824	>tr|A0A0A0MQF6|A0A0A0MQF6_MOUSE Glyceraldehyde-3-phosphate dehydrogenase OS=Mus musculus OX=10090 GN=Gapdh PE=1 SV=1;>tr|D2KHZ9|D2KHZ9_MOUSE Glyceraldehyde-3-phosphate dehydrogenase OS=Mus musculus OX=10090 GN=Gapdh PE=2 SV=1;>sp|P16858|G3P_MOUSE Glyceraldehyde-3-phosphate dehydrogenase OS=Mus musculus OX=10090 GN=Gapdh PE=1 SV=2	24	69
A0A0A0MQF6;D2KHZ9;P16858	Gapdh	A0A0A0MQF6;D2KHZ9;P16858	A0A0A0MQF6_MOUSE;D2KHZ9_MOUSE;G3P_MOUSE	Glyceraldehyde-3-phosphate dehydrogenase	TRUE	Q175 / TYROBP-KO	Q175	TYROBP-KO	330	A0A0A0MQF6;D2KHZ9;P16858	95193104	97454856	0.033877	0.033877	2.37596	1.02376	0	0.816478	0.605306	329	0.0972679	Mus musculus	;;microtubule cytoskeleton organization,glucose metabolic process,glycolytic process,multicellular organism development,negative regulation of endopeptidase activity,negative regulation of translation,killing of cells of other organism,peptidyl-cysteine S-trans-nitrosylation,positive regulation of cytokine secretion,protein stabilization,defense response to fungus,neuron apoptotic process,killing…	;;glyceraldehyde-3-phosphate dehydrogenase (NAD+) (phosphorylating) activity,protein binding,microtubule binding,aspartic-type endopeptidase inhibitor activity,enzyme binding,peptidyl-cysteine S-nitrosylase activity,identical protein binding,NADP binding,NAD binding,disordered domain specific binding	;;nucleus,cytoplasm,mitochondrion,lipid particle,cytosol,plasma membrane,microtubule cytoskeleton,membrane,intracellular ribonucleoprotein complex,extracellular matrix,nuclear membrane,vesicle,myelin sheath,intracellular membrane-bounded organelle,extracellular exosome,GAIT complex	tr;tr;sp	10090	1;2;1	1;1;2	MusMusculus_pUnKB_2021_0824	>tr|A0A0A0MQF6|A0A0A0MQF6_MOUSE Glyceraldehyde-3-phosphate dehydrogenase OS=Mus musculus OX=10090 GN=Gapdh PE=1 SV=1;>tr|D2KHZ9|D2KHZ9_MOUSE Glyceraldehyde-3-phosphate dehydrogenase OS=Mus musculus OX=10090 GN=Gapdh PE=2 SV=1;>sp|P16858|G3P_MOUSE Glyceraldehyde-3-phosphate dehydrogenase OS=Mus musculus OX=10090 GN=Gapdh PE=1 SV=2	24	69
A0A0A0MQF6;D2KHZ9;P16858	Gapdh	A0A0A0MQF6;D2KHZ9;P16858	A0A0A0MQF6_MOUSE;D2KHZ9_MOUSE;G3P_MOUSE	Glyceraldehyde-3-phosphate dehydrogenase	TRUE	Q175_TYROBP-KO / TYROBP-KO	Q175_TYROBP-KO	TYROBP-KO	330	A0A0A0MQF6;D2KHZ9;P16858	95193104	97365640	0.0325557	0.0325557	2.28224	1.02282	0	0.491373	0.495403	329	0.0992559	Mus musculus	;;microtubule cytoskeleton organization,glucose metabolic process,glycolytic process,multicellular organism development,negative regulation of endopeptidase activity,negative regulation of translation,killing of cells of other organism,peptidyl-cysteine S-trans-nitrosylation,positive regulation of cytokine secretion,protein stabilization,defense response to fungus,neuron apoptotic process,killing…	;;glyceraldehyde-3-phosphate dehydrogenase (NAD+) (phosphorylating) activity,protein binding,microtubule binding,aspartic-type endopeptidase inhibitor activity,enzyme binding,peptidyl-cysteine S-nitrosylase activity,identical protein binding,NADP binding,NAD binding,disordered domain specific binding	;;nucleus,cytoplasm,mitochondrion,lipid particle,cytosol,plasma membrane,microtubule cytoskeleton,membrane,intracellular ribonucleoprotein complex,extracellular matrix,nuclear membrane,vesicle,myelin sheath,intracellular membrane-bounded organelle,extracellular exosome,GAIT complex	tr;tr;sp	10090	1;2;1	1;1;2	MusMusculus_pUnKB_2021_0824	>tr|A0A0A0MQF6|A0A0A0MQF6_MOUSE Glyceraldehyde-3-phosphate dehydrogenase OS=Mus musculus OX=10090 GN=Gapdh PE=1 SV=1;>tr|D2KHZ9|D2KHZ9_MOUSE Glyceraldehyde-3-phosphate dehydrogenase OS=Mus musculus OX=10090 GN=Gapdh PE=2 SV=1;>sp|P16858|G3P_MOUSE Glyceraldehyde-3-phosphate dehydrogenase OS=Mus musculus OX=10090 GN=Gapdh PE=1 SV=2	24	69
A0A0A0MQF6;D2KHZ9;P16858	Gapdh	A0A0A0MQF6;D2KHZ9;P16858	A0A0A0MQF6_MOUSE;D2KHZ9_MOUSE;G3P_MOUSE	Glyceraldehyde-3-phosphate dehydrogenase	TRUE	Q175_TYROBP-KO / Q175	Q175_TYROBP-KO	Q175	396	A0A0A0MQF6;D2KHZ9;P16858	97454856	97365640	-0.00132133	0.00132133	-0.091546	0.999085	0	0.660655	0.772103	395	0.0738307	Mus musculus	;;microtubule cytoskeleton organization,glucose metabolic process,glycolytic process,multicellular organism development,negative regulation of endopeptidase activity,negative regulation of translation,killing of cells of other organism,peptidyl-cysteine S-trans-nitrosylation,positive regulation of cytokine secretion,protein stabilization,defense response to fungus,neuron apoptotic process,killing…	;;glyceraldehyde-3-phosphate dehydrogenase (NAD+) (phosphorylating) activity,protein binding,microtubule binding,aspartic-type endopeptidase inhibitor activity,enzyme binding,peptidyl-cysteine S-nitrosylase activity,identical protein binding,NADP binding,NAD binding,disordered domain specific binding	;;nucleus,cytoplasm,mitochondrion,lipid particle,cytosol,plasma membrane,microtubule cytoskeleton,membrane,intracellular ribonucleoprotein complex,extracellular matrix,nuclear membrane,vesicle,myelin sheath,intracellular membrane-bounded organelle,extracellular exosome,GAIT complex	tr;tr;sp	10090	1;2;1	1;1;2	MusMusculus_pUnKB_2021_0824	>tr|A0A0A0MQF6|A0A0A0MQF6_MOUSE Glyceraldehyde-3-phosphate dehydrogenase OS=Mus musculus OX=10090 GN=Gapdh PE=1 SV=1;>tr|D2KHZ9|D2KHZ9_MOUSE Glyceraldehyde-3-phosphate dehydrogenase OS=Mus musculus OX=10090 GN=Gapdh PE=2 SV=1;>sp|P16858|G3P_MOUSE Glyceraldehyde-3-phosphate dehydrogenase OS=Mus musculus OX=10090 GN=Gapdh PE=1 SV=2	24	69
A0A0A0MQM0;P63242	Eif5a	A0A0A0MQM0;P63242	A0A0A0MQM0_MOUSE;IF5A1_MOUSE	Eukaryotic translation initiation factor 5A (Fragment);Eukaryotic translation initiation factor 5A-1	TRUE	TYROBP-KO / WT	TYROBP-KO	WT	65	A0A0A0MQM0;P63242	2.22909e+06	2.16734e+06	-0.040527	0.040527	-2.77003	0.9723	0	0.193459	0.660165	64	0.0592702	Mus musculus	;mRNA export from nucleus,translational frameshifting,protein export from nucleus,apoptotic process,positive regulation of cytosolic calcium ion concentration,aging,positive regulation of cell proliferation,positive regulation of cardiac muscle cell apoptotic process,positive regulation of apoptotic process,negative regulation of apoptotic process,positive regulation of translational elongation,p…	;RNA binding,translation elongation factor activity,U6 snRNA binding,ribosome binding,protein N-terminus binding	;nucleus,annulate lamellae,nuclear pore,cytoplasm,endoplasmic reticulum membrane,membrane,dendrite,neuronal cell body,extracellular exosome	tr;sp	10090	1	1;2	MusMusculus_pUnKB_2021_0824	>tr|A0A0A0MQM0|A0A0A0MQM0_MOUSE Eukaryotic translation initiation factor 5A (Fragment) OS=Mus musculus OX=10090 GN=Eif5a PE=1 SV=1;>sp|P63242|IF5A1_MOUSE Eukaryotic translation initiation factor 5A-1 OS=Mus musculus OX=10090 GN=Eif5a PE=1 SV=2	8	15
A0A0A0MQM0;P63242	Eif5a	A0A0A0MQM0;P63242	A0A0A0MQM0_MOUSE;IF5A1_MOUSE	Eukaryotic translation initiation factor 5A (Fragment);Eukaryotic translation initiation factor 5A-1	TRUE	Q175 / WT	Q175	WT	65	A0A0A0MQM0;P63242	2.22909e+06	2221298	-0.00505175	0.00505175	-0.349549	0.996505	0	0.655171	0.53235	64	0.0613313	Mus musculus	;mRNA export from nucleus,translational frameshifting,protein export from nucleus,apoptotic process,positive regulation of cytosolic calcium ion concentration,aging,positive regulation of cell proliferation,positive regulation of cardiac muscle cell apoptotic process,positive regulation of apoptotic process,negative regulation of apoptotic process,positive regulation of translational elongation,p…	;RNA binding,translation elongation factor activity,U6 snRNA binding,ribosome binding,protein N-terminus binding	;nucleus,annulate lamellae,nuclear pore,cytoplasm,endoplasmic reticulum membrane,membrane,dendrite,neuronal cell body,extracellular exosome	tr;sp	10090	1	1;2	MusMusculus_pUnKB_2021_0824	>tr|A0A0A0MQM0|A0A0A0MQM0_MOUSE Eukaryotic translation initiation factor 5A (Fragment) OS=Mus musculus OX=10090 GN=Eif5a PE=1 SV=1;>sp|P63242|IF5A1_MOUSE Eukaryotic translation initiation factor 5A-1 OS=Mus musculus OX=10090 GN=Eif5a PE=1 SV=2	8	15
A0A0A0MQM0;P63242	Eif5a	A0A0A0MQM0;P63242	A0A0A0MQM0_MOUSE;IF5A1_MOUSE	Eukaryotic translation initiation factor 5A (Fragment);Eukaryotic translation initiation factor 5A-1	TRUE	Q175_TYROBP-KO / WT	Q175_TYROBP-KO	WT	65	A0A0A0MQM0;P63242	2.22909e+06	2.23841e+06	0.00602122	0.00602122	0.418231	1.00418	0	0.117834	0.249547	64	0.0712392	Mus musculus	;mRNA export from nucleus,translational frameshifting,protein export from nucleus,apoptotic process,positive regulation of cytosolic calcium ion concentration,aging,positive regulation of cell proliferation,positive regulation of cardiac muscle cell apoptotic process,positive regulation of apoptotic process,negative regulation of apoptotic process,positive regulation of translational elongation,p…	;RNA binding,translation elongation factor activity,U6 snRNA binding,ribosome binding,protein N-terminus binding	;nucleus,annulate lamellae,nuclear pore,cytoplasm,endoplasmic reticulum membrane,membrane,dendrite,neuronal cell body,extracellular exosome	tr;sp	10090	1	1;2	MusMusculus_pUnKB_2021_0824	>tr|A0A0A0MQM0|A0A0A0MQM0_MOUSE Eukaryotic translation initiation factor 5A (Fragment) OS=Mus musculus OX=10090 GN=Eif5a PE=1 SV=1;>sp|P63242|IF5A1_MOUSE Eukaryotic translation initiation factor 5A-1 OS=Mus musculus OX=10090 GN=Eif5a PE=1 SV=2	8	15
A0A0A0MQM0;P63242	Eif5a	A0A0A0MQM0;P63242	A0A0A0MQM0_MOUSE;IF5A1_MOUSE	Eukaryotic translation initiation factor 5A (Fragment);Eukaryotic translation initiation factor 5A-1	TRUE	Q175 / TYROBP-KO	Q175	TYROBP-KO	65	A0A0A0MQM0;P63242	2.16734e+06	2221298	0.0354753	0.0354753	2.48944	1.02489	0	0.46523	0.466775	64	0.0685704	Mus musculus	;mRNA export from nucleus,translational frameshifting,protein export from nucleus,apoptotic process,positive regulation of cytosolic calcium ion concentration,aging,positive regulation of cell proliferation,positive regulation of cardiac muscle cell apoptotic process,positive regulation of apoptotic process,negative regulation of apoptotic process,positive regulation of translational elongation,p…	;RNA binding,translation elongation factor activity,U6 snRNA binding,ribosome binding,protein N-terminus binding	;nucleus,annulate lamellae,nuclear pore,cytoplasm,endoplasmic reticulum membrane,membrane,dendrite,neuronal cell body,extracellular exosome	tr;sp	10090	1	1;2	MusMusculus_pUnKB_2021_0824	>tr|A0A0A0MQM0|A0A0A0MQM0_MOUSE Eukaryotic translation initiation factor 5A (Fragment) OS=Mus musculus OX=10090 GN=Eif5a PE=1 SV=1;>sp|P63242|IF5A1_MOUSE Eukaryotic translation initiation factor 5A-1 OS=Mus musculus OX=10090 GN=Eif5a PE=1 SV=2	8	15
A0A0A0MQM0;P63242	Eif5a	A0A0A0MQM0;P63242	A0A0A0MQM0_MOUSE;IF5A1_MOUSE	Eukaryotic translation initiation factor 5A (Fragment);Eukaryotic translation initiation factor 5A-1	TRUE	Q175_TYROBP-KO / TYROBP-KO	Q175_TYROBP-KO	TYROBP-KO	65	A0A0A0MQM0;P63242	2.16734e+06	2.23841e+06	0.0465483	0.0465483	3.2791	1.03279	0	0.560265	0.529946	64	0.0598429	Mus musculus	;mRNA export from nucleus,translational frameshifting,protein export from nucleus,apoptotic process,positive regulation of cytosolic calcium ion concentration,aging,positive regulation of cell proliferation,positive regulation of cardiac muscle cell apoptotic process,positive regulation of apoptotic process,negative regulation of apoptotic process,positive regulation of translational elongation,p…	;RNA binding,translation elongation factor activity,U6 snRNA binding,ribosome binding,protein N-terminus binding	;nucleus,annulate lamellae,nuclear pore,cytoplasm,endoplasmic reticulum membrane,membrane,dendrite,neuronal cell body,extracellular exosome	tr;sp	10090	1	1;2	MusMusculus_pUnKB_2021_0824	>tr|A0A0A0MQM0|A0A0A0MQM0_MOUSE Eukaryotic translation initiation factor 5A (Fragment) OS=Mus musculus OX=10090 GN=Eif5a PE=1 SV=1;>sp|P63242|IF5A1_MOUSE Eukaryotic translation initiation factor 5A-1 OS=Mus musculus OX=10090 GN=Eif5a PE=1 SV=2	8	15
A0A0A0MQM0;P63242	Eif5a	A0A0A0MQM0;P63242	A0A0A0MQM0_MOUSE;IF5A1_MOUSE	Eukaryotic translation initiation factor 5A (Fragment);Eukaryotic translation initiation factor 5A-1	TRUE	Q175_TYROBP-KO / Q175	Q175_TYROBP-KO	Q175	78	A0A0A0MQM0;P63242	2221298	2.23841e+06	0.011073	0.011073	0.770473	1.0077	0	0.121112	0.495282	77	0.0482385	Mus musculus	;mRNA export from nucleus,translational frameshifting,protein export from nucleus,apoptotic process,positive regulation of cytosolic calcium ion concentration,aging,positive regulation of cell proliferation,positive regulation of cardiac muscle cell apoptotic process,positive regulation of apoptotic process,negative regulation of apoptotic process,positive regulation of translational elongation,p…	;RNA binding,translation elongation factor activity,U6 snRNA binding,ribosome binding,protein N-terminus binding	;nucleus,annulate lamellae,nuclear pore,cytoplasm,endoplasmic reticulum membrane,membrane,dendrite,neuronal cell body,extracellular exosome	tr;sp	10090	1	1;2	MusMusculus_pUnKB_2021_0824	>tr|A0A0A0MQM0|A0A0A0MQM0_MOUSE Eukaryotic translation initiation factor 5A (Fragment) OS=Mus musculus OX=10090 GN=Eif5a PE=1 SV=1;>sp|P63242|IF5A1_MOUSE Eukaryotic translation initiation factor 5A-1 OS=Mus musculus OX=10090 GN=Eif5a PE=1 SV=2	8	15
A0A0A0MQN4;Q3TAB9;Q3TM87;Q9D906	Atg7	A0A0A0MQN4;Q3TAB9;Q3TM87;Q9D906	A0A0A0MQN4_MOUSE;Q3TAB9_MOUSE;Q3TM87_MOUSE;ATG7_MOUSE	Ubiquitin-like modifier-activating enzyme ATG7	TRUE	TYROBP-KO / WT	TYROBP-KO	WT	50	A0A0A0MQN4;Q3TAB9;Q3TM87;Q9D906	438174	487279	0.153247	0.153247	11.2069	1.11207	0	0.103108	0.583561	49	0.0895609	Mus musculus	;;;autophagosome assembly,mitophagy,liver development,protein lipidation,C-terminal protein lipidation,autophagy,cellular response to nitrogen starvation,organelle organization,mitochondrion organization,adult walking behavior,cellular response to starvation,post-embryonic development,protein transport,macroautophagy,cellular homeostasis,cerebellar Purkinje cell layer development,pyramidal neuron…	;;;protein binding,transcription factor binding,Atg12 activating enzyme activity,Atg8 activating enzyme activity,protein homodimerization activity	;;;pre-autophagosomal structure,cytoplasm,cytosol,axoneme	tr;tr;tr;sp	10090	1;2;2;1	1	MusMusculus_pUnKB_2021_0824	>tr|A0A0A0MQN4|A0A0A0MQN4_MOUSE Ubiquitin-like modifier-activating enzyme ATG7 OS=Mus musculus OX=10090 GN=Atg7 PE=1 SV=1;>tr|Q3TAB9|Q3TAB9_MOUSE Ubiquitin-like modifier-activating enzyme ATG7 OS=Mus musculus OX=10090 GN=Atg7 PE=2 SV=1;>tr|Q3TM87|Q3TM87_MOUSE Ubiquitin-like modifier-activating enzyme ATG7 OS=Mus musculus OX=10090 GN=Atg7 PE=2 SV=1;>sp|Q9D906|ATG7_MOUSE Ubiquitin-like modifier-act…	11	11
A0A0A0MQN4;Q3TAB9;Q3TM87;Q9D906	Atg7	A0A0A0MQN4;Q3TAB9;Q3TM87;Q9D906	A0A0A0MQN4_MOUSE;Q3TAB9_MOUSE;Q3TM87_MOUSE;ATG7_MOUSE	Ubiquitin-like modifier-activating enzyme ATG7	TRUE	Q175 / WT	Q175	WT	50	A0A0A0MQN4;Q3TAB9;Q3TM87;Q9D906	438174	528729	0.271026	0.271026	20.6666	1.20667	0	0.000560604	0.00620068	49	0.0839488	Mus musculus	;;;autophagosome assembly,mitophagy,liver development,protein lipidation,C-terminal protein lipidation,autophagy,cellular response to nitrogen starvation,organelle organization,mitochondrion organization,adult walking behavior,cellular response to starvation,post-embryonic development,protein transport,macroautophagy,cellular homeostasis,cerebellar Purkinje cell layer development,pyramidal neuron…	;;;protein binding,transcription factor binding,Atg12 activating enzyme activity,Atg8 activating enzyme activity,protein homodimerization activity	;;;pre-autophagosomal structure,cytoplasm,cytosol,axoneme	tr;tr;tr;sp	10090	1;2;2;1	1	MusMusculus_pUnKB_2021_0824	>tr|A0A0A0MQN4|A0A0A0MQN4_MOUSE Ubiquitin-like modifier-activating enzyme ATG7 OS=Mus musculus OX=10090 GN=Atg7 PE=1 SV=1;>tr|Q3TAB9|Q3TAB9_MOUSE Ubiquitin-like modifier-activating enzyme ATG7 OS=Mus musculus OX=10090 GN=Atg7 PE=2 SV=1;>tr|Q3TM87|Q3TM87_MOUSE Ubiquitin-like modifier-activating enzyme ATG7 OS=Mus musculus OX=10090 GN=Atg7 PE=2 SV=1;>sp|Q9D906|ATG7_MOUSE Ubiquitin-like modifier-act…	11	11
A0A0A0MQN4;Q3TAB9;Q3TM87;Q9D906	Atg7	A0A0A0MQN4;Q3TAB9;Q3TM87;Q9D906	A0A0A0MQN4_MOUSE;Q3TAB9_MOUSE;Q3TM87_MOUSE;ATG7_MOUSE	Ubiquitin-like modifier-activating enzyme ATG7	TRUE	Q175_TYROBP-KO / WT	Q175_TYROBP-KO	WT	50	A0A0A0MQN4;Q3TAB9;Q3TM87;Q9D906	438174	484562	0.145179	0.145179	10.5868	1.10587	0	0.216646	0.341844	49	0.0940002	Mus musculus	;;;autophagosome assembly,mitophagy,liver development,protein lipidation,C-terminal protein lipidation,autophagy,cellular response to nitrogen starvation,organelle organization,mitochondrion organization,adult walking behavior,cellular response to starvation,post-embryonic development,protein transport,macroautophagy,cellular homeostasis,cerebellar Purkinje cell layer development,pyramidal neuron…	;;;protein binding,transcription factor binding,Atg12 activating enzyme activity,Atg8 activating enzyme activity,protein homodimerization activity	;;;pre-autophagosomal structure,cytoplasm,cytosol,axoneme	tr;tr;tr;sp	10090	1;2;2;1	1	MusMusculus_pUnKB_2021_0824	>tr|A0A0A0MQN4|A0A0A0MQN4_MOUSE Ubiquitin-like modifier-activating enzyme ATG7 OS=Mus musculus OX=10090 GN=Atg7 PE=1 SV=1;>tr|Q3TAB9|Q3TAB9_MOUSE Ubiquitin-like modifier-activating enzyme ATG7 OS=Mus musculus OX=10090 GN=Atg7 PE=2 SV=1;>tr|Q3TM87|Q3TM87_MOUSE Ubiquitin-like modifier-activating enzyme ATG7 OS=Mus musculus OX=10090 GN=Atg7 PE=2 SV=1;>sp|Q9D906|ATG7_MOUSE Ubiquitin-like modifier-act…	11	11
A0A0A0MQN4;Q3TAB9;Q3TM87;Q9D906	Atg7	A0A0A0MQN4;Q3TAB9;Q3TM87;Q9D906	A0A0A0MQN4_MOUSE;Q3TAB9_MOUSE;Q3TM87_MOUSE;ATG7_MOUSE	Ubiquitin-like modifier-activating enzyme ATG7	TRUE	Q175 / TYROBP-KO	Q175	TYROBP-KO	50	A0A0A0MQN4;Q3TAB9;Q3TM87;Q9D906	487279	528729	0.11778	0.11778	8.50637	1.08506	0	0.0236876	0.0875342	49	0.0689975	Mus musculus	;;;autophagosome assembly,mitophagy,liver development,protein lipidation,C-terminal protein lipidation,autophagy,cellular response to nitrogen starvation,organelle organization,mitochondrion organization,adult walking behavior,cellular response to starvation,post-embryonic development,protein transport,macroautophagy,cellular homeostasis,cerebellar Purkinje cell layer development,pyramidal neuron…	;;;protein binding,transcription factor binding,Atg12 activating enzyme activity,Atg8 activating enzyme activity,protein homodimerization activity	;;;pre-autophagosomal structure,cytoplasm,cytosol,axoneme	tr;tr;tr;sp	10090	1;2;2;1	1	MusMusculus_pUnKB_2021_0824	>tr|A0A0A0MQN4|A0A0A0MQN4_MOUSE Ubiquitin-like modifier-activating enzyme ATG7 OS=Mus musculus OX=10090 GN=Atg7 PE=1 SV=1;>tr|Q3TAB9|Q3TAB9_MOUSE Ubiquitin-like modifier-activating enzyme ATG7 OS=Mus musculus OX=10090 GN=Atg7 PE=2 SV=1;>tr|Q3TM87|Q3TM87_MOUSE Ubiquitin-like modifier-activating enzyme ATG7 OS=Mus musculus OX=10090 GN=Atg7 PE=2 SV=1;>sp|Q9D906|ATG7_MOUSE Ubiquitin-like modifier-act…	11	11
A0A0A0MQN4;Q3TAB9;Q3TM87;Q9D906	Atg7	A0A0A0MQN4;Q3TAB9;Q3TM87;Q9D906	A0A0A0MQN4_MOUSE;Q3TAB9_MOUSE;Q3TM87_MOUSE;ATG7_MOUSE	Ubiquitin-like modifier-activating enzyme ATG7	TRUE	Q175_TYROBP-KO / TYROBP-KO	Q175_TYROBP-KO	TYROBP-KO	50	A0A0A0MQN4;Q3TAB9;Q3TM87;Q9D906	487279	484562	-0.00806714	0.00806714	-0.557611	0.994424	0	0.78299	0.602959	49	0.112307	Mus musculus	;;;autophagosome assembly,mitophagy,liver development,protein lipidation,C-terminal protein lipidation,autophagy,cellular response to nitrogen starvation,organelle organization,mitochondrion organization,adult walking behavior,cellular response to starvation,post-embryonic development,protein transport,macroautophagy,cellular homeostasis,cerebellar Purkinje cell layer development,pyramidal neuron…	;;;protein binding,transcription factor binding,Atg12 activating enzyme activity,Atg8 activating enzyme activity,protein homodimerization activity	;;;pre-autophagosomal structure,cytoplasm,cytosol,axoneme	tr;tr;tr;sp	10090	1;2;2;1	1	MusMusculus_pUnKB_2021_0824	>tr|A0A0A0MQN4|A0A0A0MQN4_MOUSE Ubiquitin-like modifier-activating enzyme ATG7 OS=Mus musculus OX=10090 GN=Atg7 PE=1 SV=1;>tr|Q3TAB9|Q3TAB9_MOUSE Ubiquitin-like modifier-activating enzyme ATG7 OS=Mus musculus OX=10090 GN=Atg7 PE=2 SV=1;>tr|Q3TM87|Q3TM87_MOUSE Ubiquitin-like modifier-activating enzyme ATG7 OS=Mus musculus OX=10090 GN=Atg7 PE=2 SV=1;>sp|Q9D906|ATG7_MOUSE Ubiquitin-like modifier-act…	11	11
[truncated: 22,771 more rows]

## Sheet: Signif_TYROBP-KO_vs_WT
All significantly altered protein groups: TYROBP-KO vs WT
15 significantly altered protein group (q-value < 0.05 and absolute Log2(FC) > 0.2)
														sorted out by |Log2(FC)|
UniProtIds	Genes	ProteinGroups	ProteinNames	ProteinDescriptions	Valid	Comparison (group1/group2)	Condition Numerator	Condition Denominator	# of Ratios	Group	AVG Group Quantity Denominator	AVG Group Quantity Numerator	AVG Log2 Ratio	Absolute AVG Log2 Ratio	% Change	Ratio	Standard Deviation	Pvalue	Qvalue	Degrees Of Freedom	Standard Error	Organisms	GO Biological Process	GO Molecular Function	GO Cellular Component	Database	OrganismId	Protein Existence	Sequence Version	FASTAName	FASTAHeader	# Unique Total Peptides	# Unique Total EG.Id
[truncated: 15 more rows]

## Sheet: Signif_Q175-TYROBP-KO_vs_Q175
All significantly altered protein groups: Q175_TYROBP-KO vs Q175
8 significantly altered protein groups (q-value < 0.05 and absolute Log2(FC) > 0.2)
														sorted out by |Log2(FC)|
[truncated: 9 more rows]

## Sheet: Signif_Q175_vs_WT
All significantly altered protein groups: Q175 vs WT
275 significantly altered protein groups (q-value < 0.05 and absolute Log2(FC) > 0.2)
														sorted out by |Log2(FC)|
[truncated: 276 more rows]

## Sheet: Signif_Q175-TYROBP_vs_TYROBP-KO
All significantly altered protein groups: Q175_TYROBP-KO vs TYROBP-KO
232 significantly altered protein groups (q-value < 0.05 and absolute Log2(FC) > 0.2)
														sorted out by |Log2(FC)|
[truncated: 233 more rows]

## Sheet: Signif_Q175-TYROBP-KO_vs_WT
All significantly altered protein groups: Q175_TYROBP-KO vs WT
[truncated: 223 more rows]
